# Supplementary material for: YEATS2 links histone acetylation to tumorigenesis of non-small cell lung cancer
Source: Nat Commun. 2017 Oct 20;8:1088. doi: 10.1038/s41467-017-01173-4 (PMC5651844; doi:10.1038/s41467-017-01173-4)
Supplement: Supplementary file 4 — Supplementary Data 1 [file 41467_2017_1173_MOESM4_ESM.xlsx]

## Sheet: sheet 1
Supplementary Data 1: Down regulated genes in YEATS2 KD cells
ShYEATS2-#1											ShYEATS2-#2											Overlaps
id	annotation	logFC	PValue	FDR	09142015.H1299.shYEATS2_1_rep1	09142015.H1299.shYEATS2_1_rep2	09142015.H1299.shCtrl_rep1	09142015.H1299.shCtrl_rep2			id	annotation	logFC	PValue	FDR	09142015.H1299.shYEATS2_2_rep1	09142015.H1299.shYEATS2_2_rep2	09142015.H1299.shCtrl_rep1	09142015.H1299.shCtrl_rep2			42620
ENSG00000163872	YEATS2	-2.467	3.54e-80	4.48e-76	677	761	4166	3783			ENSG00000144583	2020-03-05	-0.401	0.00148	0.0046	3984	3874	5771	4604			AC005682.5
ENSG00000185567	AHNAK2	-2.58	3.35e-46	3.87e-43	4700	3443	23516	25176			ENSG00000198060	2020-03-06	-0.658	4.99e-08	4.51e-07	1298	1123	1889	1932			AC016747.3
ENSG00000156697	UTP14A	-2.514	5.52e-46	5.83e-43	393	310	2198	1819			ENSG00000122545	2020-09-08	-1.216	1.36e-26	1.36e-24	5435	4435	11601	11328			AC079922.3
ENSG00000114346	ECT2	-1.905	3.46e-41	3.13e-38	3226	2820	11241	11399			ENSG00000250420	AACSP1	-0.936	9.81e-05	0.000418	76	87	146	166			AC084018.1
ENSG00000139842	CUL4A	-1.986	1.22e-36	7.75e-34	1101	889	4239	3647			ENSG00000115977	AAK1	-0.699	1.84e-06	1.21e-05	611	522	971	868			ACD
ENSG00000180694	TMEM64	-1.682	6.44e-35	3.14e-32	785	734	2383	2493			ENSG00000090861	AARS	-0.552	0.000111	0.000468	7516	6851	9058	12000			ACTL6A
ENSG00000143815	LBR	-1.789	5.08e-34	2.3e-31	1056	930	3195	3669			ENSG00000033050	ABCF2	-0.852	4e-14	9.43e-13	3804	3232	6691	6009			ADRBK2
ENSG00000134690	CDCA8	-1.624	1.99e-32	7.02e-30	2049	1885	5780	6343			ENSG00000139826	ABHD13	-0.615	0.000103	0.000435	386	377	620	549			AFAP1
ENSG00000101447	FAM83D	-1.457	6.42e-32	1.98e-29	1418	1589	3938	4319			ENSG00000097007	ABL1	-0.577	2.16e-07	1.72e-06	2756	2372	3894	3756			AGO2
ENSG00000184661	CDCA2	-1.543	1.67e-31	4.82e-29	597	651	1779	1859			ENSG00000146109	ABT1	-1.25	1.01e-28	1.19e-26	1257	1087	2897	2680			AHSA1
ENSG00000117399	CDC20	-1.41	5.1e-31	1.4e-28	5653	6055	15061	16045			ENSG00000228649	AC005682.5	-2.144	5.8e-17	2.03e-15	37	40	165	176			AKAP1
ENSG00000004700	RECQL	-2.391	1.34e-28	3.09e-26	1376	839	5911	5705			ENSG00000267161	AC005943.5	-0.857	0.00298	0.00843	64	43	109	85			ALDH1B1
ENSG00000168090	COPS6	-1.806	3.06e-28	6.92e-26	2510	1925	7530	7979			ENSG00000172974	AC007318.5	-1.079	2.67e-05	0.000133	84	56	153	143			ALYREF
ENSG00000171863	RPS7	-1.408	3.89e-28	8.49e-26	15070	14163	38574	38977			ENSG00000267751	AC009005.2	-0.705	4.92e-05	0.000228	249	238	409	385			ANKH
ENSG00000128564	VGF	-1.422	5.54e-28	1.13e-25	1601	1476	4180	4065			ENSG00000212978	AC016747.3	-0.45	0.00144	0.00451	967	817	1159	1278			ANKRD18DP
ENSG00000123975	CKS2	-1.398	6.16e-28	1.24e-25	2553	2472	6440	6802			ENSG00000214135	AC024560.3	-0.524	0.0035	0.00967	262	243	370	356			ANKRD18EP
ENSG00000105974	CAV1	-1.416	1.22e-27	2.33e-25	5520	5123	14149	14256			ENSG00000237753	AC079922.3	-1.297	4.01e-08	3.71e-07	67	66	168	159			ANKRD32
ENSG00000171848	RRM2	-1.532	2.03e-27	3.67e-25	6207	5292	16443	16822			ENSG00000212694	AC084018.1	-0.815	0.000457	0.00165	118	144	204	257			annotation
ENSG00000177879	AP3S1	-1.343	7.92e-27	1.41e-24	2030	1982	5025	5152			ENSG00000229043	AC091729.9	-0.688	0.0024	0.00701	139	113	187	219			ANP32E
ENSG00000024526	DEPDC1	-1.367	2.1e-25	3.28e-23	2112	2160	5096	5926			ENSG00000152117	AC093838.4	-0.653	2.77e-05	0.000137	629	494	923	843			ANXA2R
ENSG00000131469	RPL27	-1.262	2.18e-25	3.33e-23	6350	6458	15057	15653			ENSG00000226856	AC093901.1	-0.957	0.00192	0.0058	49	40	68	105			AP1M1
ENSG00000145725	PPIP5K2	-1.636	2.87e-25	4.33e-23	1345	1042	3763	3657			ENSG00000267270	AC139100.2	-0.97	0.000123	0.000512	71	81	131	167			APEX2
ENSG00000115163	CENPA	-1.453	3.54e-25	5.22e-23	543	674	1571	1762			ENSG00000072778	ACADVL	-0.743	1.76e-12	3.36e-11	4586	4239	7196	7573			APLN
ENSG00000169679	BUB1	-1.258	6.12e-25	8.71e-23	4370	4454	10369	10736			ENSG00000182827	ACBD3	-0.414	0.000825	0.00277	1122	1079	1480	1453			ARHGAP11A
ENSG00000057704	TMCC3	-2.094	9.63e-25	1.34e-22	179	134	662	675			ENSG00000102977	ACD	-0.527	4.12e-05	0.000194	1169	1106	1540	1739			ARHGAP22
ENSG00000176890	TYMS	-1.47	1.57e-24	2.14e-22	3571	3011	9019	9210			ENSG00000075624	ACTB	-0.54	0.00014	0.000572	117295	97846	178711	134052			ARID2
ENSG00000113810	SMC4	-1.43	2.58e-24	3.44e-22	5819	5004	14183	14971			ENSG00000136518	ACTL6A	-0.385	0.000461	0.00166	4139	3780	5128	5214			ASB1
ENSG00000125835	SNRPB	-1.352	4.87e-24	6.24e-22	6069	5406	14495	14802			ENSG00000072110	ACTN1	-0.344	0.00328	0.00916	20193	18379	26261	22702			ATAD5
ENSG00000163535	SGOL2	-1.202	5.49e-24	6.97e-22	1295	1453	3135	3186			ENSG00000130402	ACTN4	-0.579	1.17e-06	8.03e-06	42394	33976	57237	56866			ATHL1
ENSG00000124767	GLO1	-1.326	7.43e-24	8.97e-22	5975	5585	13782	15209			ENSG00000236144	AD000090.2	-0.694	4.31e-06	2.58e-05	585	475	865	850			ATP5G3
ENSG00000112378	PERP	-1.423	2.17e-23	2.53e-21	1458	1275	3434	3894			ENSG00000065457	ADAT1	-0.738	2.39e-07	1.89e-06	776	614	1162	1156			AXL
ENSG00000182481	KPNA2	-1.267	3.36e-23	3.81e-21	9090	9905	21140	24586			ENSG00000272734	ADIRF-AS1	-1.113	1.55e-07	1.27e-06	201	134	365	360			BANF1
ENSG00000115541	HSPE1	-1.401	5.87e-23	6.3e-21	2786	2356	6732	6845			ENSG00000148926	ADM	-0.617	3.01e-05	0.000147	618	719	1087	963			BARD1
ENSG00000137804	NUSAP1	-1.246	6.09e-23	6.49e-21	3220	3091	7374	7591			ENSG00000128165	ADM2	-1.551	1.03e-05	5.71e-05	84	77	141	331			BEND3
ENSG00000173218	VANGL1	-1.595	8.31e-23	8.71e-21	649	521	1689	1847			ENSG00000181915	ADO	-0.894	6.58e-09	7.03e-08	641	499	1132	986			BIRC5
ENSG00000131747	TOP2A	-1.219	1.06e-22	1.1e-20	7742	7519	17388	18145			ENSG00000100077	ADRBK2	-0.498	0.00022	0.000857	1014	955	1296	1484			BLM
ENSG00000237649	KIFC1	-1.166	1.1e-22	1.13e-20	2743	2881	6297	6324			ENSG00000185100	ADSSL1	-1.165	7.29e-15	1.91e-13	374	341	778	826			BMP6
ENSG00000066279	ASPM	-1.197	1.47e-22	1.44e-20	2045	2378	4850	5290			ENSG00000181026	AEN	-0.41	0.00176	0.00535	1780	1576	2458	2000			BOLA3
ENSG00000011426	ANLN	-1.395	2.31e-22	2.22e-20	6685	5558	16216	15976			ENSG00000196526	AFAP1	-0.683	1.17e-09	1.41e-08	2816	2502	4530	4009			BOP1
ENSG00000164251	F2RL1	-1.321	2.62e-22	2.5e-20	3749	3559	8448	9808			ENSG00000157985	AGAP1	-0.488	0.000157	0.000636	1147	1255	1620	1749			C11orf82
ENSG00000115268	RPS15	-1.195	3.55e-22	3.34e-20	7833	7595	17528	17785			ENSG00000204149	AGAP6	-0.743	0.000221	0.000859	154	147	255	249			C14orf80
ENSG00000175063	UBE2C	-1.228	3.82e-22	3.56e-20	3390	3279	7599	8020			ENSG00000204305	AGER	-0.743	0.00182	0.00553	87	91	143	155			C16orf59
ENSG00000147604	RPL7	-1.171	6.13e-22	5.59e-20	34558	33995	76692	77630			ENSG00000173744	AGFG1	-0.468	2.25e-05	0.000114	3705	3400	4765	5061			C19orf48
ENSG00000169607	CKAP2L	-1.185	6.4e-22	5.8e-20	2100	2046	4747	4682			ENSG00000123908	AGO2	-0.592	1.7e-07	1.39e-06	1638	1463	2427	2248			C21orf58
ENSG00000172809	RPL38	-1.124	6.97e-22	6.27e-20	8765	9419	19760	19886			ENSG00000100591	AHSA1	-0.427	0.000916	0.00304	9798	7770	12555	11072			C21orf59
ENSG00000089685	BIRC5	-1.157	8.15e-22	7.23e-20	2458	2781	5657	6024			ENSG00000162433	AK4	-0.578	1.14e-05	6.22e-05	3218	3729	4756	5614			C4orf21
ENSG00000135476	ESPL1	-1.154	1.64e-21	1.36e-19	2144	2287	4748	5112			ENSG00000121057	AKAP1	-0.69	5.07e-11	7.78e-10	2292	2237	3786	3523			C4orf46
ENSG00000183723	CMTM4	-1.294	1.98e-21	1.62e-19	1259	1128	2820	3034			ENSG00000085662	AKR1B1	-0.469	7.73e-05	0.000341	1708	1619	2173	2431			C9orf142
ENSG00000164032	H2AFZ	-1.276	3.17e-21	2.54e-19	6531	5826	14415	15517			ENSG00000117020	AKT3	-0.374	0.00161	0.00497	1785	1556	2192	2139			C9orf84
ENSG00000162073	PAQR4	-1.512	5.85e-21	4.61e-19	465	421	1179	1349			ENSG00000023330	ALAS1	-0.344	0.00256	0.00741	3578	3166	4318	4244			CA2
ENSG00000115484	CCT4	-1.156	6.03e-21	4.72e-19	8973	8673	19767	19563			ENSG00000059573	ALDH18A1	-1.562	2.79e-37	7.06e-35	1468	1154	3987	3754			CACYBP
ENSG00000143228	NUF2	-1.272	7.72e-21	5.93e-19	970	1128	2300	2767			ENSG00000137124	ALDH1B1	-0.484	3.03e-05	0.000148	1462	1377	2016	1955			CAPNS1
ENSG00000137970	RPL7P9	-1.195	8.36e-21	6.38e-19	899	916	2053	2103			ENSG00000003393	ALS2	-0.402	0.00046	0.00165	1908	1790	2371	2516			CASC7
ENSG00000109805	NCAPG	-1.11	8.86e-21	6.73e-19	3297	3556	7291	7502			ENSG00000183684	ALYREF	-0.654	2.7e-10	3.66e-09	4180	4001	6654	6215			CAV1
ENSG00000167601	AXL	-1.77	2.1e-20	1.53e-18	17572	11743	49633	50332			ENSG00000104899	AMH	-1.317	2.81e-14	6.83e-13	262	201	582	572			CBX3
ENSG00000175130	MARCKSL1	-1.167	2.66e-20	1.92e-18	1426	1343	3150	3068			ENSG00000116337	AMPD2	-0.458	3.12e-05	0.000152	2514	2493	3613	3266			CCDC109B
ENSG00000148303	RPL7A	-1.071	2.98e-20	2.15e-18	28128	30744	61264	62447			ENSG00000154122	ANKH	-0.83	2.53e-11	4.09e-10	1052	892	1762	1693			CCDC150
ENSG00000162244	RPL29	-1.089	4.79e-20	3.38e-18	9947	10738	21322	22671			ENSG00000160117	ANKLE1	-0.733	0.00238	0.00694	79	84	134	137			CCDC86
ENSG00000147164	SNX12	-1.351	6.34e-20	4.39e-18	1256	1030	3034	2796			ENSG00000144504	ANKMY1	-0.616	0.00106	0.00346	260	215	348	380			CCHCR1
ENSG00000196363	WDR5	-2.102	6.74e-20	4.64e-18	1545	879	5458	4947			ENSG00000180071	ANKRD18A	-0.579	0.00245	0.00712	309	233	394	416			CCNA1
ENSG00000006047	YBX2	-1.41	6.97e-20	4.77e-18	562	615	1370	1758			ENSG00000226435	ANKRD18DP	-0.678	0.00206	0.00614	136	119	191	217			CCNB1
ENSG00000164109	MAD2L1	-1.274	1.18e-19	7.81e-18	1014	897	2215	2407			ENSG00000217165	ANKRD18EP	-0.703	8.38e-05	0.000366	231	218	358	373			CCT4
ENSG00000180628	PCGF5	-1.524	1.21e-19	7.96e-18	599	462	1510	1542			ENSG00000187984	ANKRD19P	-1.015	3.16e-05	0.000154	103	77	205	159			CD3EAP
ENSG00000126787	DLGAP5	-1.2	1.57e-19	1e-17	1823	2097	4061	4948			ENSG00000186481	ANKRD20A5P	-2.05	1.76e-36	4.04e-34	280	213	995	1047			CDC20
ENSG00000148773	MKI67	-1.307	1.62e-19	1.02e-17	9543	7936	21087	22162			ENSG00000133302	ANKRD32	-0.601	0.000489	0.00175	534	400	756	661			CDC20P1
ENSG00000137124	ALDH1B1	-1.162	1.67e-19	1.04e-17	895	879	2016	1955			ENSG00000100124	ANKRD54	-0.633	2.62e-05	0.00013	460	435	724	664			CDC45
ENSG00000076382	SPAG5	-1.062	1.87e-19	1.16e-17	2299	2466	4898	5050			ENSG00000165138	ANKS6	-1.476	8.83e-23	6.28e-21	738	525	1758	1756			CDC6
ENSG00000112584	FAM120B	-1.302	2.42e-19	1.47e-17	1177	983	2673	2655			ENSG00000136938	ANP32B	-0.352	0.00158	0.00489	11688	10551	14129	14247			CDCA3
ENSG00000129173	E2F8	-1.749	3.89e-19	2.32e-17	370	278	1217	962			ENSG00000143401	ANP32E	-0.429	7.15e-05	0.000318	5516	5052	7013	7216			CDCA4
ENSG00000249992	TMEM158	-1.087	4.41e-19	2.59e-17	960	1075	2187	2135			ENSG00000177721	ANXA2R	-1.045	2.01e-05	0.000104	98	72	159	192			CDCA5
ENSG00000260442	RP11-22P6.3	-2.773	7.91e-19	4.52e-17	40	21	192	226			ENSG00000255284	AP006621.5	-0.939	0.000321	0.0012	55	68	117	119			CDCA7
ENSG00000145425	RPS3A	-1.028	1.21e-18	6.72e-17	15796	17065	32810	34198			ENSG00000072958	AP1M1	-0.428	8.33e-05	0.000365	3962	3593	5201	4964			CDCA8
ENSG00000100504	PYGL	-1.048	1.47e-18	8.04e-17	1412	1555	2975	3160			ENSG00000185009	AP3M1	-0.329	0.00356	0.00982	3445	3194	4297	4042			CDKN2AIPNL
ENSG00000160131	VMA21	-1.233	1.51e-18	8.2e-17	1656	1389	3599	3559			ENSG00000164062	APEH	-0.638	2.3e-07	1.83e-06	3321	3273	4641	5621			CDT1
ENSG00000133119	RFC3	-1.721	1.59e-18	8.55e-17	966	631	2572	2693			ENSG00000169188	APEX2	-0.396	0.00319	0.00894	1965	1603	2544	2150			CENPJ
ENSG00000197930	ERO1L	-1.156	1.59e-18	8.55e-17	1267	1147	2742	2638			ENSG00000171388	APLN	-0.913	0.00022	0.000857	76	87	138	169			CENPW
ENSG00000103507	BCKDK	-1.387	1.67e-18	8.89e-17	767	627	1729	1917			ENSG00000062725	APPBP2	-1.104	2.87e-19	1.34e-17	832	754	1646	1764			CEP152
ENSG00000072274	TFRC	-1.047	1.94e-18	1.02e-16	6610	6713	14432	13096			ENSG00000101199	ARFGAP1	-1.002	3.23e-21	1.92e-19	1350	1349	2732	2675			CEP57
ENSG00000211460	TSN	-1.294	2.12e-18	1.1e-16	2849	2319	6612	6059			ENSG00000164144	ARFIP1	-0.466	0.00151	0.00469	679	614	856	930			CHAF1A
ENSG00000115687	PASK	-1.365	2.12e-18	1.1e-16	401	378	977	1030			ENSG00000134884	ARGLU1	-0.434	0.000395	0.00144	1575	1347	1972	1975			CHAF1B
ENSG00000130255	RPL36	-1.035	2.35e-18	1.21e-16	4963	5654	10488	11270			ENSG00000198826	ARHGAP11A	-0.696	3.16e-10	4.23e-09	5862	4966	8867	8674			CHML
ENSG00000080986	NDC80	-1.085	2.58e-18	1.31e-16	2493	2797	5262	5960			ENSG00000213390	ARHGAP19	-0.699	2.91e-08	2.75e-07	789	778	1260	1284			CHST14
ENSG00000151729	SLC25A4	-1.31	3.99e-18	1.96e-16	429	416	1030	1066			ENSG00000128805	ARHGAP22	-0.817	1.71e-05	8.94e-05	179	166	306	302			CHTF18
ENSG00000149636	DSN1	-1.502	4.52e-18	2.21e-16	737	540	1828	1789			ENSG00000137962	ARHGAP29	-0.533	3.77e-05	0.000179	2096	2086	2723	3327			CISD3
ENSG00000136942	RPL35	-1.03	5.18e-18	2.51e-16	14365	14442	29082	29739			ENSG00000031081	ARHGAP31	-0.681	0.00107	0.00349	520	388	872	584			CIT
ENSG00000170312	CDK1	-1.209	5.28e-18	2.54e-16	2715	2317	5709	5924			ENSG00000111348	ARHGDIB	-1.235	4.58e-05	0.000213	43	44	80	125			CKS1B
ENSG00000137812	CASC5	-1.053	5.85e-18	2.78e-16	2425	2353	4982	4935			ENSG00000104728	ARHGEF10	-0.377	0.00187	0.00565	1470	1593	1978	2000			CLMN
ENSG00000146223	RPL7L1	-1.218	6.15e-18	2.9e-16	5384	4532	12051	11018			ENSG00000142632	ARHGEF19	-0.646	0.000441	0.0016	211	208	324	332			CNOT11
ENSG00000198901	PRC1	-1.066	8.7e-18	4.04e-16	3406	3872	7158	8082			ENSG00000116584	ARHGEF2	-0.442	0.000733	0.00251	3219	2557	3733	4115			COL7A1
ENSG00000052802	MSMO1	-1.56	9.72e-18	4.46e-16	411	380	994	1339			ENSG00000189079	ARID2	-0.382	0.00348	0.00963	4896	3784	5803	5508			CPEB4
ENSG00000182504	CEP97	-1.197	1.06e-17	4.87e-16	490	543	1177	1191			ENSG00000177479	ARIH2	-0.394	0.000309	0.00116	3462	3386	4684	4317			CREB3L4
ENSG00000168710	AHCYL1	-1.074	1.33e-17	6.02e-16	1201	1158	2471	2497			ENSG00000102931	ARL2BP	-0.837	8.1e-15	2.12e-13	1448	1346	2517	2475			CRIPAK
ENSG00000137310	TCF19	-1.248	1.37e-17	6.13e-16	1558	1264	3396	3308			ENSG00000113966	ARL6	-0.77	0.0002	0.000788	142	160	248	267			CRLF3
ENSG00000186185	KIF18B	-1.126	1.51e-17	6.71e-16	2467	2201	5037	5152			ENSG00000170632	ARMC10	-1.069	5.69e-20	2.85e-18	1233	1040	2382	2386			CTD-3099C6.9
ENSG00000186871	ERCC6L	-1.209	1.71e-17	7.5e-16	1041	888	2268	2191			ENSG00000163466	ARPC2	-1.046	3.51e-19	1.63e-17	6585	5272	12508	11981			CTD-3184A7.4
ENSG00000072571	HMMR	-1.079	1.74e-17	7.59e-16	2721	3165	5743	6689			ENSG00000065802	ASB1	-0.337	0.0035	0.00968	1671	1642	2116	2068			CTU2
ENSG00000105176	URI1	-1.406	2.04e-17	8.84e-16	3384	2509	7951	7671			ENSG00000213199	ASIC3	-0.852	0.000353	0.00131	79	86	143	155			CYB5B
ENSG00000152558	TMEM123	-1.466	2.07e-17	8.94e-16	6602	4753	16409	14956			ENSG00000169093	ASMTL	-0.852	2.12e-11	3.48e-10	686	715	1275	1254			CYTH1
ENSG00000154640	BTG3	-1.284	2.22e-17	9.5e-16	723	606	1586	1651			ENSG00000070669	ASNS	-1.153	5.88e-10	7.47e-09	5486	4049	8471	12734			DARS2
ENSG00000198034	RPS4X	-0.976	2.32e-17	9.87e-16	34700	36564	70679	69465			ENSG00000138381	ASNSD1	-0.731	8.24e-10	1.02e-08	1493	1290	2457	2163			DAZAP1
ENSG00000136982	DSCC1	-1.522	2.51e-17	1.06e-15	714	507	1745	1763			ENSG00000248498	ASNSP1	-1.053	2.65e-05	0.000132	89	94	158	222			DBF4
ENSG00000117593	DARS2	-1.144	2.56e-17	1.08e-15	2690	2426	5377	5930			ENSG00000176208	ATAD5	-0.556	0.000613	0.00213	670	519	937	811			DDN
ENSG00000165480	SKA3	-1.207	2.84e-17	1.19e-15	1142	964	2495	2367			ENSG00000123268	ATF1	-0.802	1.72e-10	2.42e-09	993	938	1812	1554			DDX11
ENSG00000106771	TMEM245	-1.032	3.28e-17	1.37e-15	3059	3136	6040	6626			ENSG00000115966	ATF2	-0.702	8.34e-06	4.73e-05	1004	712	1361	1431			DDX12P
ENSG00000163444	TMEM183A	-1.042	5.13e-17	2.11e-15	929	965	1967	1933			ENSG00000128272	ATF4	-0.621	4.81e-05	0.000223	7549	7619	9733	13590			DDX21
ENSG00000144713	RPL32	-0.977	5.79e-17	2.36e-15	16710	17302	33072	33877			ENSG00000175224	ATG13	-0.592	3.12e-07	2.41e-06	2706	2250	3807	3665			DDX39A
ENSG00000138796	HADH	-1.702	5.8e-17	2.36e-15	622	399	1630	1693			ENSG00000142102	ATHL1	-0.834	9.01e-05	0.000389	171	174	267	348			DERL3
ENSG00000120802	TMPO	-1.01	6.16e-17	2.47e-15	7643	7466	14985	15443			ENSG00000111676	ATN1	-0.391	0.000346	0.00129	12546	11456	15712	15752			DHODH
ENSG00000145386	CCNA2	-0.997	6.45e-17	2.58e-15	3182	3498	6392	6938			ENSG00000143153	ATP1B1	-0.562	3.19e-06	1.97e-05	1953	1665	2846	2497			DLEU1
ENSG00000109089	CDR2L	-1.731	6.94e-17	2.76e-15	256	178	748	693			ENSG00000196296	ATP2A1	-0.956	0.00109	0.00355	40	64	104	98			DLEU2
ENSG00000132646	PCNA	-1.395	8.24e-17	3.25e-15	3198	2342	7308	7261			ENSG00000017260	ATP2C1	-1.219	6.47e-20	3.21e-18	2713	2005	5759	5222			DMC1
ENSG00000082153	BZW1	-0.973	9.18e-17	3.55e-15	9916	10100	19985	19304			ENSG00000154518	ATP5G3	-0.381	0.00107	0.00349	4715	4818	5857	6561			DNAJA1
ENSG00000198826	ARHGAP11A	-1.103	9.68e-17	3.73e-15	4334	3833	8867	8674			ENSG00000204934	ATP6V0E2-AS1	-0.669	0.00335	0.00931	114	108	163	190			DNMT1
ENSG00000109475	RPL34	-0.987	1.06e-16	4.06e-15	4820	4862	9562	9626			ENSG00000123472	ATPAF1	-0.472	6.3e-05	0.000284	1346	1357	1911	1837			DOK3
ENSG00000183405	RPS7P1	-1.462	1.14e-16	4.36e-15	189	193	530	523			ENSG00000204842	ATXN2	-0.495	1.15e-05	6.29e-05	2876	2575	3707	3974			DPH2
ENSG00000188610	FAM72B	-1.288	1.15e-16	4.38e-15	345	336	833	830			ENSG00000103126	AXIN1	-0.725	1.22e-08	1.24e-07	773	751	1230	1289			DRAP1
ENSG00000118579	MED28	-0.983	1.17e-16	4.43e-15	1107	1268	2356	2340			ENSG00000167601	AXL	-0.432	0.000249	0.000959	40622	33470	49633	50332			DTL
ENSG00000138160	KIF11	-1.019	1.32e-16	4.97e-15	3183	3047	6277	6350			ENSG00000186318	BACE1	-0.578	1.57e-05	8.28e-05	693	679	1019	1029			DTYMK
ENSG00000166260	COX11	-1.009	1.37e-16	5.13e-15	1045	1102	2118	2202			ENSG00000181790	BAI1	-0.515	0.00239	0.00698	701	947	1124	1231			E2F8
ENSG00000104889	RNASEH2A	-1.27	1.84e-16	6.81e-15	1252	1009	2581	2872			ENSG00000175334	BANF1	-0.445	7.31e-05	0.000324	6308	5905	7930	8700			EBNA1BP2
ENSG00000134057	CCNB1	-1.152	2.12e-16	7.78e-15	5948	8231	14480	17029			ENSG00000138376	BARD1	-0.639	1.08e-05	5.96e-05	885	683	1235	1207			EEF1E1
ENSG00000124942	AHNAK	-1.666	2.53e-16	9.19e-15	10941	6923	27348	29347			ENSG00000076108	BAZ2A	-0.477	2.27e-05	0.000115	6496	5540	8510	8248			EHD4
ENSG00000189403	HMGB1	-1.245	3.01e-16	1.08e-14	10787	8492	23191	22496			ENSG00000179941	BBS10	-0.649	1.35e-06	9.12e-06	1256	989	1802	1719			EIF3E
ENSG00000166226	CCT2	-1.155	3.1e-16	1.11e-14	10532	8932	23021	20328			ENSG00000185825	BCAP31	-0.478	9.83e-06	5.46e-05	5452	4843	7253	7086			EIF4A3
ENSG00000145741	BTF3	-1.023	3.51e-16	1.24e-14	15128	14096	29177	30221			ENSG00000050820	BCAR1	-0.506	1.2e-05	6.51e-05	4831	4046	6535	6068			EME1
ENSG00000111665	CDCA3	-1.025	4.5e-16	1.57e-14	1934	2380	4100	4678			ENSG00000171552	BCL2L1	-0.367	0.00088	0.00294	4565	4137	5658	5561			EMP1
ENSG00000138778	CENPE	-0.968	5.6e-16	1.93e-14	2126	2259	4094	4481			ENSG00000186174	BCL9L	-0.439	6.58e-05	0.000295	6016	5292	7686	7646			ENO1
ENSG00000182899	RPL35A	-0.922	6.69e-16	2.28e-14	12513	13853	24807	25145			ENSG00000126581	BECN1	-0.514	5.55e-05	0.000254	900	851	1237	1263			EPM2AIP1
ENSG00000116830	TTF2	-1.388	6.82e-16	2.32e-14	1484	1063	3478	3187			ENSG00000178409	BEND3	-0.585	2.49e-05	0.000125	640	699	1018	991			ERCC6L
ENSG00000124614	RPS10	-0.924	7.81e-16	2.62e-14	5281	5878	10463	10713			ENSG00000089685	BIRC5	-0.391	0.000548	0.00193	4356	4552	5657	6024			ERF
ENSG00000137404	NRM	-1.149	9.37e-16	3.07e-14	916	807	1824	1997			ENSG00000197299	BLM	-0.67	1.03e-06	7.17e-06	1147	922	1756	1536			ESPL1
ENSG00000196961	AP2A1	-1.418	9.51e-16	3.11e-14	1376	964	3075	3180			ENSG00000153162	BMP6	-0.749	6.39e-07	4.64e-06	418	410	678	714			EXO1
ENSG00000151718	WWC2	-1.023	1.18e-15	3.8e-14	1563	1458	3245	2893			ENSG00000038219	BOD1L1	-0.798	4.07e-14	9.56e-13	3636	3311	6299	5782			EXOSC2
ENSG00000215784	FAM72D	-1.525	1.21e-15	3.89e-14	147	173	427	494			ENSG00000163170	BOLA3	-0.58	1.42e-05	7.59e-05	1009	862	1343	1453			EXOSC8
ENSG00000164815	ORC5	-1.18	1.69e-15	5.38e-14	622	553	1380	1283			ENSG00000170727	BOP1	-0.44	0.000462	0.00166	1003	1011	1381	1352			EZH2
ENSG00000139921	TMX1	-1.141	1.72e-15	5.46e-14	943	846	2140	1806			ENSG00000132640	BTBD3	-1.181	1.54e-16	5.1e-15	747	578	1442	1563			FABP5
ENSG00000080345	RIF1	-1.53	1.79e-15	5.66e-14	2812	1849	7067	6391			ENSG00000112578	BYSL	-0.456	0.000364	0.00134	2176	1865	3022	2520			FAM122B
ENSG00000029993	HMGB3	-1.03	1.85e-15	5.82e-14	1786	1662	3346	3696			ENSG00000107815	C10orf2	-0.685	6e-05	0.000272	1325	948	2082	1573			FAM192A
ENSG00000111445	RFC5	-1.178	2.07e-15	6.51e-14	1387	1114	2823	2838			ENSG00000119965	C10orf88	-0.793	1.07e-06	7.36e-06	329	286	554	512			FAM213B
ENSG00000151131	C12orf45	-1.771	2.12e-15	6.62e-14	256	163	722	708			ENSG00000162194	C11orf48	-1.49	3.16e-35	6.86e-33	773	671	2039	2017			FAM72B
ENSG00000168496	FEN1	-1.559	2.63e-15	8.15e-14	1345	873	3520	3014			ENSG00000182919	C11orf54	-0.467	0.00104	0.0034	652	626	868	898			FAM83D
ENSG00000112394	SLC16A10	-1.974	2.73e-15	8.41e-14	86	61	294	284			ENSG00000165490	C11orf82	-0.569	1.65e-05	8.65e-05	1153	950	1622	1498			FANCA
ENSG00000178999	AURKB	-0.971	2.82e-15	8.66e-14	2366	2737	4675	5329			ENSG00000179933	C14orf119	-0.401	0.00111	0.00361	1214	1162	1564	1574			FANCD2
ENSG00000176903	PNMA1	-1.588	3.69e-15	1.12e-13	1858	1161	4626	4451			ENSG00000140104	C14orf79	-0.848	3.13e-08	2.94e-07	593	460	974	921			FANCE
ENSG00000013810	TACC3	-0.936	3.97e-15	1.19e-13	6618	6552	12499	12697			ENSG00000185347	C14orf80	-0.48	0.000133	0.000547	1488	1247	1961	1854			FANCG
ENSG00000102384	CENPI	-1.262	4.04e-15	1.21e-13	589	481	1311	1256			ENSG00000100802	C14orf93	-0.584	0.000686	0.00237	281	280	411	430			FANCI
ENSG00000135624	CCT7	-0.907	4.07e-15	1.22e-13	10759	12092	20924	21933			ENSG00000162062	C16orf59	-0.459	0.00283	0.00808	452	439	624	601			FAR1
ENSG00000142864	SERBP1	-1.039	5.13e-15	1.52e-13	12223	10721	24359	22775			ENSG00000070761	C16orf80	-0.355	0.0033	0.0092	1398	1329	1774	1714			FBL
ENSG00000251022	THAP9-AS1	-0.991	5.88e-15	1.73e-13	787	881	1604	1712			ENSG00000154035	C17orf103	-0.509	0.0023	0.00673	537	430	652	724			FBXO17
ENSG00000163808	KIF15	-1.078	6.08e-15	1.78e-13	872	839	1678	1935			ENSG00000167644	C19orf33	-1.12	1.09e-05	6.01e-05	107	99	179	269			FBXO43
ENSG00000132661	NXT1	-1.723	6.61e-15	1.92e-13	251	167	752	628			ENSG00000167747	C19orf48	-0.668	7.18e-10	8.97e-09	2529	2368	3750	4033			FDXACB1
ENSG00000145675	PIK3R1	-1.132	9.77e-15	2.75e-13	585	539	1260	1204			ENSG00000160298	C21orf58	-0.783	1.01e-06	7e-06	309	308	520	542			FH
ENSG00000170113	NIPA1	-1.097	1.17e-14	3.21e-13	2153	1828	4587	3929			ENSG00000159079	C21orf59	-0.659	5.64e-06	3.29e-05	727	588	1082	995			FIGNL1
ENSG00000183856	IQGAP3	-1.004	1.33e-14	3.63e-13	1358	1407	2528	3016			ENSG00000168887	C2orf68	-0.461	0.00177	0.00539	592	571	776	825			FLII
ENSG00000139291	TMEM19	-1.108	1.51e-14	4.11e-13	1024	879	1991	2110			ENSG00000138658	C4orf21	-0.684	7.85e-05	0.000346	398	309	599	537			FOXD2
ENSG00000163923	RPL39L	-1.044	1.53e-14	4.15e-13	868	791	1727	1694			ENSG00000205208	C4orf46	-0.537	1.82e-05	9.41e-05	1092	958	1497	1477			FOXD2-AS1
ENSG00000164587	RPS14	-0.895	1.63e-14	4.41e-13	17142	19893	33195	35662			ENSG00000185127	C6orf120	-1.766	5.96e-51	3.88e-48	1493	1214	4823	4384			FOXM1
ENSG00000145332	KLHL8	-1.264	1.75e-14	4.7e-13	542	450	1276	1106			ENSG00000244291	C7orf13	-0.737	6.12e-07	4.47e-06	468	422	742	741			FUBP1
ENSG00000075218	GTSE1	-0.951	1.84e-14	4.91e-13	1389	1776	2935	3183			ENSG00000243317	C7orf73	-0.376	0.00162	0.00498	1642	1552	1998	2146			FUS
ENSG00000110107	PRPF19	-1.239	1.89e-14	5.05e-13	3998	3085	9037	7678			ENSG00000241852	C8orf58	-0.666	4.35e-05	0.000203	967	835	1669	1190			GART
ENSG00000105409	ATP1A3	-1.28	2.02e-14	5.37e-13	400	443	891	1157			ENSG00000253250	C8orf88	-0.453	0.00199	0.00596	697	613	874	919			GINS1
ENSG00000071082	RPL31	-0.871	2.09e-14	5.53e-13	8384	9833	16863	16460			ENSG00000148362	C9orf142	-0.58	2.44e-06	1.55e-05	945	922	1393	1398			GINS2
ENSG00000265681	RPL17	-0.902	2.11e-14	5.57e-13	2753	3136	5300	5703			ENSG00000238227	C9orf69	-0.615	1.38e-07	1.15e-06	1625	1406	2266	2377			GINS3
ENSG00000117724	CENPF	-0.913	2.13e-14	5.62e-13	4935	5727	9538	10532			ENSG00000165181	C9orf84	-0.657	0.00236	0.00691	194	154	302	247			GINS4
ENSG00000175305	CCNE2	-1.538	2.24e-14	5.87e-13	425	292	1110	973			ENSG00000104267	CA2	-0.955	2.46e-05	0.000124	218	260	371	556			GLDC
ENSG00000072958	AP1M1	-0.935	3.03e-14	7.77e-13	2739	2579	5201	4964			ENSG00000169239	CA5B	-0.633	0.00177	0.00539	208	222	297	370			GMFB
ENSG00000003989	SLC7A2	-1.2	3.15e-14	8.03e-13	428	383	941	923			ENSG00000186312	CA5BP1	-0.556	0.00139	0.00437	302	266	427	408			GNAZ
ENSG00000149503	INCENP	-0.859	3.48e-14	8.79e-13	1707	1921	3367	3215			ENSG00000149679	CABLES2	-0.894	8.99e-05	0.000388	139	152	231	310			GNB1L
ENSG00000152484	USP12	-1.016	3.5e-14	8.83e-13	1218	1104	2497	2198			ENSG00000130433	CACNG6	-1.315	3.87e-10	5.1e-09	111	95	252	261			GNB3
ENSG00000138326	RPS24	-0.862	4.18e-14	1.04e-12	15185	16029	28302	28445			ENSG00000116161	CACYBP	-0.385	0.000314	0.00118	5845	5523	7497	7347			GPN3
ENSG00000108960	MMD	-1.299	4.39e-14	1.09e-12	208	263	559	600			ENSG00000172137	CALB2	-0.955	1.28e-09	1.53e-08	431	512	985	843			GPR180
ENSG00000197977	ELOVL2	-1.089	4.41e-14	1.09e-12	1335	1111	2723	2479			ENSG00000129007	CALML4	-0.655	0.00285	0.00811	140	114	207	193			GRPEL1
ENSG00000157193	LRP8	-1.23	4.48e-14	1.1e-12	618	497	1276	1339			ENSG00000111530	CAND1	-0.527	2.34e-06	1.5e-05	6966	6003	9673	9013			GSDMB
ENSG00000105486	LIG1	-1.177	5.59e-14	1.35e-12	1150	893	2292	2326			ENSG00000127022	CANX	-1.345	3.89e-20	2.01e-18	13073	9056	29325	26893			GTF2H2C
ENSG00000057252	SOAT1	-0.896	5.67e-14	1.37e-12	1118	1172	2162	2100			ENSG00000126247	CAPNS1	-0.985	1.22e-16	4.09e-15	26562	21166	46362	48139			GTPBP3
ENSG00000112029	FBXO5	-0.914	5.81e-14	1.39e-12	1952	1881	3785	3439			ENSG00000105483	CARD8	-0.537	4e-06	2.42e-05	1287	1248	1827	1852			GTSE1
ENSG00000163930	BAP1	-1.043	6.18e-14	1.48e-12	1881	1572	3592	3522			ENSG00000142453	CARM1	-0.467	1.04e-05	5.77e-05	4131	4101	5656	5722			H1FX
ENSG00000097046	CDC7	-1.272	6.19e-14	1.48e-12	866	642	1899	1742			ENSG00000110619	CARS	-0.551	3.28e-05	0.000159	1918	1800	2430	3017			H2AFX
ENSG00000198755	RPL10A	-0.853	6.74e-14	1.59e-12	12835	14293	24053	24934			ENSG00000108349	CASC3	-1.542	2.98e-27	3.3e-25	1372	969	3543	3273			HAUS4
ENSG00000089009	RPL6	-0.853	7.41e-14	1.74e-12	21423	22240	39523	39344			ENSG00000259758	CASC7	-0.826	1.17e-15	3.44e-14	2265	2183	4018	3870			HAUS5
ENSG00000164647	STEAP1	-1.206	7.62e-14	1.79e-12	761	600	1660	1481			ENSG00000106144	CASP2	-0.9	1.05e-12	2.07e-11	1306	1082	2369	2086			HAUS6
ENSG00000121152	NCAPH	-1.017	7.96e-14	1.86e-12	1476	1265	2830	2718			ENSG00000105974	CAV1	-0.576	1.53e-07	1.26e-06	9110	9939	14149	14256			HDAC4
ENSG00000172409	CLP1	-1.515	9.34e-14	2.18e-12	241	179	638	563			ENSG00000110395	CBL	-0.459	3.38e-05	0.000163	3246	3004	4186	4407			HEATR2
ENSG00000123473	STIL	-0.86	9.89e-14	2.3e-12	1792	1874	3258	3398			ENSG00000114423	CBLB	-0.609	0.00343	0.00949	162	192	270	270			HELLS
ENSG00000165527	ARF6	-0.936	9.94e-14	2.31e-12	968	1135	1925	2099			ENSG00000160200	CBS	-0.721	1.86e-06	1.22e-05	2449	1930	3143	4074			HJURP
ENSG00000166803	KIAA0101	-1.243	1.08e-13	2.5e-12	1347	1006	2618	2951			ENSG00000122565	CBX3	-0.364	0.00103	0.00337	7204	6443	8831	8732			HMGA1
ENSG00000113368	LMNB1	-0.975	1.25e-13	2.84e-12	5487	4819	10216	10039			ENSG00000094916	CBX5	-0.367	0.00131	0.00415	10005	10286	12545	13626			HMGA2
ENSG00000101558	VAPA	-1.112	1.35e-13	3.04e-12	4751	3757	9278	9112			ENSG00000005059	CCDC109B	-0.373	0.00232	0.00679	1322	1303	1665	1735			HMGB1
ENSG00000096717	SIRT1	-0.999	1.39e-13	3.13e-12	884	807	1710	1670			ENSG00000144395	CCDC150	-0.78	0.000169	0.00068	148	132	233	248			HMGB3
ENSG00000135451	TROAP	-1.037	1.46e-13	3.28e-12	1299	1638	2665	3360			ENSG00000176155	CCDC57	-0.786	2.11e-07	1.68e-06	379	406	686	668			HNRNPA2B1
ENSG00000114904	NEK4	-1.362	1.47e-13	3.28e-12	631	447	1431	1340			ENSG00000160124	CCDC58	-0.436	0.00139	0.00439	976	873	1342	1160			HNRNPA3
ENSG00000234797	RPS3AP6	-1.096	1.48e-13	3.31e-12	356	417	837	816			ENSG00000216937	CCDC7	-1.37	1.01e-06	7.02e-06	60	37	116	135			HNRNPAB
ENSG00000122376	FAM35A	-1.017	1.91e-13	4.22e-12	894	794	1718	1698			ENSG00000177352	CCDC71	-0.558	0.000212	0.00083	537	565	772	851			HNRNPD
ENSG00000103978	TMEM87A	-1.027	1.93e-13	4.23e-12	929	819	1860	1702			ENSG00000163040	CCDC74A	-0.588	1.43e-07	1.19e-06	1394	1412	2126	2093			HNRNPDL
ENSG00000186767	SPIN4	-1.098	1.93e-13	4.23e-12	876	725	1704	1724			ENSG00000152076	CCDC74B	-0.631	4.22e-05	0.000198	575	583	996	798			HNRNPH1
ENSG00000109084	TMEM97	-1.17	2.06e-13	4.48e-12	606	500	1263	1226			ENSG00000205476	CCDC85C	-0.479	1.32e-05	7.1e-05	2161	2152	2965	3048			HNRNPM
ENSG00000088325	TPX2	-0.852	2.11e-13	4.57e-12	13737	15056	24945	27043			ENSG00000110104	CCDC86	-0.637	1.81e-07	1.47e-06	2793	2630	4679	3756			HOXB2
ENSG00000010072	SPRTN	-1.31	2.16e-13	4.67e-12	259	227	583	622			ENSG00000204536	CCHCR1	-0.408	0.000279	0.00106	1906	1841	2452	2519			HOXB4
ENSG00000213619	NDUFS3	-1.015	2.29e-13	4.91e-12	1520	1285	2786	2884			ENSG00000136280	CCM2	-0.345	0.00322	0.00902	2025	1801	2420	2441			HPDL
ENSG00000197299	BLM	-1.252	2.29e-13	4.91e-12	790	592	1756	1536			ENSG00000133101	CCNA1	-0.835	0.0002	0.00079	162	144	235	311			HS6ST1
ENSG00000112039	FANCE	-1.587	2.3e-13	4.92e-12	463	289	1133	1126			ENSG00000134057	CCNB1	-0.457	0.00037	0.00136	10861	12088	14480	17029			HSPB1
ENSG00000146918	NCAPG2	-0.989	2.3e-13	4.92e-12	2823	2432	5179	5251			ENSG00000118816	CCNI	-1.883	7.51e-45	3.72e-42	2164	1631	6614	7381			HSPD1
ENSG00000137561	TTPA	-2.125	2.35e-13	5.02e-12	39	28	142	151			ENSG00000107443	CCNJ	-1.519	2.48e-18	1.05e-16	268	202	714	633			HSPE1
ENSG00000100479	POLE2	-1.524	2.39e-13	5.08e-12	412	273	1039	932			ENSG00000090061	CCNK	-1.005	5.58e-15	1.49e-13	3519	2656	6453	5940			HSPH1
ENSG00000186106	ANKRD46	-1.243	2.57e-13	5.44e-12	288	272	622	704			ENSG00000129315	CCNT1	-0.521	3.18e-06	1.97e-05	2418	2210	3512	3130			ICAM3
ENSG00000171488	LRRC8C	-1.587	2.72e-13	5.74e-12	458	288	1188	1053			ENSG00000115484	CCT4	-0.327	0.00291	0.00826	16295	15066	19767	19563			IKBIP
ENSG00000090889	KIF4A	-0.837	2.9e-13	6.1e-12	3404	3612	6203	6332			ENSG00000156261	CCT8	-0.505	5.63e-06	3.29e-05	15466	13347	20964	19921			IMPA1
ENSG00000161970	RPL26	-0.901	3.05e-13	6.37e-12	5941	7843	12678	13065			ENSG00000177675	CD163L1	-0.754	1.4e-06	9.4e-06	531	431	861	761			IMPA2
ENSG00000142731	PLK4	-1.26	3.19e-13	6.66e-12	1035	749	2217	2055			ENSG00000117877	CD3EAP	-0.62	6.99e-06	4.02e-05	1347	1137	2112	1706			IRF2BP2
ENSG00000116161	CACYBP	-0.908	3.7e-13	7.67e-12	4099	3809	7497	7347			ENSG00000117399	CDC20	-0.92	2.92e-18	1.23e-16	8529	7908	15061	16045			KAT2A
ENSG00000197457	STMN3	-1.151	3.98e-13	8.21e-12	1358	1884	3069	4130			ENSG00000231007	CDC20P1	-0.86	0.000203	0.0008	96	99	162	192			KCNAB3
ENSG00000163507	KIAA1524	-0.895	4.21e-13	8.65e-12	1861	1737	3464	3227			ENSG00000163171	CDC42EP3	-0.457	2.07e-05	0.000106	2491	2471	3422	3387			KCTD12
ENSG00000129473	BCL2L2	-1.17	4.41e-13	9.01e-12	352	340	732	825			ENSG00000093009	CDC45	-0.532	0.000263	0.00101	2346	1729	3187	2707			KIAA0101
ENSG00000158435	CNOT11	-0.944	4.63e-13	9.43e-12	1702	1508	3050	3127			ENSG00000094804	CDC6	-0.743	5.31e-08	4.78e-07	1980	1463	2987	2775			KIF14
ENSG00000178295	GEN1	-1.097	4.63e-13	9.43e-12	627	540	1268	1228			ENSG00000111665	CDCA3	-0.982	1.4e-17	5.25e-16	2334	2110	4100	4678			KIF18B
ENSG00000167900	TK1	-1.126	4.64e-13	9.43e-12	2529	1939	4999	4752			ENSG00000170779	CDCA4	-0.927	2.73e-13	5.77e-12	5074	3832	8583	8353			KIF22
ENSG00000138180	CEP55	-0.854	4.96e-13	1e-11	3344	3345	5947	6141			ENSG00000146670	CDCA5	-0.576	1.89e-07	1.53e-06	3608	3177	5288	4829			KIF23
ENSG00000112984	KIF20A	-1.098	5.17e-13	1.04e-11	2827	4087	6606	8199			ENSG00000144354	CDCA7	-0.394	0.000449	0.00162	2438	2291	3248	2967			KIF5C
ENSG00000120256	LRP11	-0.972	5.25e-13	1.05e-11	1679	1440	3101	3018			ENSG00000134690	CDCA8	-0.345	0.00288	0.0082	4722	4822	5780	6343			KNTC1
ENSG00000128408	RIBC2	-2.331	5.41e-13	1.08e-11	46	23	193	155			ENSG00000185324	CDK10	-0.561	2.52e-07	1.98e-06	1816	1695	2617	2564			KPNA3
ENSG00000156970	BUB1B	-0.905	5.66e-13	1.13e-11	3521	3224	6336	6291			ENSG00000065883	CDK13	-0.612	3.76e-07	2.86e-06	1536	1286	2218	2095			KRT18
ENSG00000188486	H2AFX	-0.92	6e-13	1.19e-11	3656	3424	6378	7018			ENSG00000101391	CDK5RAP1	-0.562	2.08e-06	1.35e-05	1525	1304	2103	2073			LA16c-380H5.5
ENSG00000184445	KNTC1	-1.033	7.1e-13	1.39e-11	1766	1446	3206	3369			ENSG00000145996	CDKAL1	-0.443	0.000939	0.0031	819	843	1177	1082			LAS1L
ENSG00000178695	KCTD12	-1.577	7.24e-13	1.42e-11	145	116	431	348			ENSG00000237190	CDKN2AIPNL	-0.418	0.00247	0.00716	1762	1885	2181	2691			LBR
ENSG00000108344	PSMD3	-1.051	7.42e-13	1.45e-11	3631	2966	7274	6395			ENSG00000167513	CDT1	-0.352	0.00273	0.00783	4490	3910	5183	5541			LDHA
ENSG00000151725	CENPU	-0.934	7.54e-13	1.47e-11	827	826	1521	1637			ENSG00000172216	CEBPB	-1.154	1.1e-09	1.33e-08	245	220	452	583			LIG1
ENSG00000112763	BTN2A1	-0.848	7.86e-13	1.53e-11	1445	1454	2661	2556			ENSG00000153879	CEBPG	-0.722	2.91e-10	3.91e-09	3750	3190	5509	5939			LINC00641
ENSG00000147536	GINS4	-1.652	7.98e-13	1.54e-11	448	263	1102	1133			ENSG00000151849	CENPJ	-0.72	3.26e-07	2.51e-06	544	560	890	928			LRFN1
ENSG00000118193	KIF14	-0.89	9.71e-13	1.85e-11	1169	1381	2216	2510			ENSG00000100162	CENPM	-0.486	0.00241	0.00701	454	429	581	656			LRP8
ENSG00000168256	NKIRAS2	-0.906	9.98e-13	1.9e-11	1122	1062	2072	2021			ENSG00000166582	CENPV	-0.432	0.00102	0.00333	1048	1124	1406	1525			LRRC45
ENSG00000198668	CALM1	-1.27	1.09e-12	2.06e-11	10095	6967	20875	20272			ENSG00000203760	CENPW	-0.579	0.000138	0.000566	677	621	886	1053			LRRC58
ENSG00000198612	COPS8	-0.977	1.2e-12	2.26e-11	1533	1295	2789	2779			ENSG00000103995	CEP152	-0.968	4.24e-13	8.76e-12	1064	863	1795	1974			LRRFIP1
ENSG00000112742	TTK	-0.88	1.24e-12	2.35e-11	3848	3660	6702	7114			ENSG00000166037	CEP57	-0.421	0.00105	0.00345	1507	1340	1799	2012			LSM11
ENSG00000104267	CA2	-1.613	1.31e-12	2.47e-11	146	157	371	556			ENSG00000100532	CGRRF1	-0.571	0.00239	0.00697	215	209	306	324			LUC7L3
ENSG00000152253	SPC25	-1.06	1.34e-12	2.51e-11	630	564	1193	1297			ENSG00000128965	CHAC1	-1.763	9.06e-08	7.9e-07	287	215	494	1210			LYAR
ENSG00000117650	NEK2	-1.016	1.36e-12	2.54e-11	970	1322	2101	2535			ENSG00000167670	CHAF1A	-0.474	0.000146	0.000595	2635	2141	3507	3129			MAD2L1
ENSG00000085999	RAD54L	-1.139	1.46e-12	2.71e-11	936	733	1972	1703			ENSG00000159259	CHAF1B	-0.61	2.32e-06	1.49e-05	1764	1388	2534	2277			MAGEA1
ENSG00000168411	RFWD3	-0.883	1.48e-12	2.75e-11	5832	5493	11081	9803			ENSG00000163528	CHCHD4	-0.445	0.00159	0.0049	760	733	1088	945			MAGEA12
ENSG00000096092	TMEM14A	-1.447	1.54e-12	2.84e-11	462	308	1015	1084			ENSG00000203668	CHML	-0.369	0.0013	0.00413	1693	1613	2201	2070			MAGEA6
ENSG00000100077	ADRBK2	-0.958	1.59e-12	2.92e-11	682	749	1296	1484			ENSG00000131165	CHMP1A	-0.37	0.000656	0.00227	5417	5127	7053	6571			MAPK1
ENSG00000134333	LDHA	-0.898	1.77e-12	3.24e-11	16068	14998	27424	30454			ENSG00000110172	CHORDC1	-0.788	1.98e-07	1.59e-06	2300	1737	3952	3021			MAPKAP1
ENSG00000231607	DLEU2	-1.368	1.78e-12	3.24e-11	187	163	432	472			ENSG00000170175	CHRNB1	-0.503	0.000309	0.00116	1803	2084	2499	3010			MARCKSL1
ENSG00000168078	PBK	-0.944	1.8e-12	3.27e-11	936	1074	1765	2101			ENSG00000169105	CHST14	-0.645	3.13e-06	1.95e-05	869	715	1298	1179			MAT2A
ENSG00000142676	RPL11	-0.798	1.82e-12	3.3e-11	14937	15966	27845	25877			ENSG00000131873	CHSY1	-0.427	0.00215	0.00636	993	844	1308	1161			MCM10
ENSG00000122952	ZWINT	-1.138	1.88e-12	3.4e-11	2370	1777	4805	4321			ENSG00000198108	CHSY3	-0.652	0.00147	0.00458	235	190	373	295			MCM2
ENSG00000128567	PODXL	-1.35	1.94e-12	3.51e-11	136	155	355	387			ENSG00000127586	CHTF18	-0.835	5.11e-09	5.55e-08	566	488	928	952			MCM3
ENSG00000174032	SLC25A30	-1.358	2.4e-12	4.3e-11	218	177	499	514			ENSG00000198894	CIPC	-0.592	0.000182	0.000724	1269	900	1742	1527			MCM4
ENSG00000178445	GLDC	-0.856	2.41e-12	4.32e-11	3438	3633	5966	6836			ENSG00000230055	CISD3	-0.675	1.04e-05	5.76e-05	459	400	676	696			MCM5
ENSG00000102743	SLC25A15	-1.366	2.52e-12	4.5e-11	251	195	603	547			ENSG00000122966	CIT	-0.891	6.89e-12	1.21e-10	2553	2369	4050	5079			MCM7
ENSG00000164941	INTS8	-0.852	2.66e-12	4.69e-11	2361	2216	4127	4135			ENSG00000179862	CITED4	-0.63	0.000144	0.000589	366	353	518	595			MCM8
ENSG00000122406	RPL5	-0.793	2.82e-12	4.94e-11	24906	29162	45924	47755			ENSG00000148337	CIZ1	-0.761	1.08e-07	9.28e-07	7063	4970	10282	10104			MERTK
ENSG00000183150	GPR19	-1.902	2.87e-12	5.02e-11	82	50	250	244			ENSG00000173207	CKS1B	-0.685	9.62e-11	1.42e-09	3901	3644	5906	6225			METTL17
ENSG00000068489	PRR11	-0.823	2.91e-12	5.08e-11	5018	5503	8853	9755			ENSG00000074054	CLASP1	-0.538	9.02e-07	6.34e-06	2524	2245	3446	3478			MFI2-AS1
ENSG00000166851	PLK1	-1.082	3.03e-12	5.28e-11	3154	4628	7321	9153			ENSG00000104859	CLASRP	-0.447	0.000103	0.000435	2147	1886	2728	2770			MIS18BP1
ENSG00000146670	CDCA5	-1.012	3.17e-12	5.49e-11	2771	2244	5288	4829			ENSG00000106404	CLDN15	-0.927	1.91e-10	2.66e-09	412	408	780	779			MKS1
ENSG00000154839	SKA1	-1.02	3.29e-12	5.67e-11	1141	936	2117	2094			ENSG00000105472	CLEC11A	-0.703	0.000124	0.000517	1409	1893	2248	3128			MMD
ENSG00000165304	MELK	-1.084	3.32e-12	5.72e-11	2922	2241	5417	5530			ENSG00000113282	CLINT1	-0.888	1.63e-15	4.66e-14	3200	2710	5670	5265			MMP14
ENSG00000128944	KNSTRN	-0.803	3.76e-12	6.43e-11	2325	2712	4270	4517			ENSG00000165959	CLMN	-1.099	2.84e-10	3.84e-09	556	530	967	1359			MMS22L
ENSG00000102753	KPNA3	-0.86	3.98e-12	6.78e-11	2499	2313	4440	4292			ENSG00000134852	CLOCK	-0.719	6.68e-09	7.13e-08	1215	1021	1869	1812			MND1
ENSG00000127586	CHTF18	-1.132	3.99e-12	6.78e-11	464	394	928	952			ENSG00000103351	CLUAP1	-0.542	0.00103	0.00337	419	351	584	537			MNS1
ENSG00000114491	UMPS	-1.292	4.22e-12	7.13e-11	1200	847	2816	2197			ENSG00000089505	CMTM1	-1.108	0.000166	0.000667	61	34	106	99			MOK
ENSG00000157470	FAM81A	-1.151	4.28e-12	7.21e-11	339	310	684	757			ENSG00000153551	CMTM7	-0.504	0.000173	0.000695	809	807	1099	1193			MRE11A
ENSG00000166508	MCM7	-1.174	4.35e-12	7.33e-11	18741	13425	36967	35618			ENSG00000158158	CNNM4	-0.566	0.000156	0.000631	649	534	875	876			MRPL19
ENSG00000111206	FOXM1	-0.793	4.4e-12	7.39e-11	6986	7687	12270	13149			ENSG00000182973	CNOT10	-0.502	5.86e-05	0.000266	1099	975	1492	1446			MRTO4
ENSG00000142945	KIF2C	-0.863	4.44e-12	7.44e-11	3275	4151	6363	7146			ENSG00000158435	CNOT11	-0.363	0.00117	0.00377	2416	2388	3050	3127			MTERFD1
ENSG00000149273	RPS3	-0.81	5.55e-12	9.17e-11	21955	27346	42064	44368			ENSG00000088038	CNOT3	-0.388	0.000525	0.00186	2115	2036	2785	2646			MTFP1
ENSG00000104332	SFRP1	-1.261	6.49e-12	1.06e-10	185	200	427	496			ENSG00000198791	CNOT7	-0.426	7.74e-05	0.000342	2999	2892	4005	3909			MTPN
ENSG00000173456	RNF26	-0.843	7.28e-12	1.18e-10	2060	2171	3510	4079			ENSG00000068120	COASY	-0.426	0.000236	0.00091	2803	2381	3537	3430			MYBL2
ENSG00000173207	CKS1B	-0.781	7.72e-12	1.25e-10	3369	3691	5906	6225			ENSG00000197467	COL13A1	-1.121	1.16e-07	9.93e-07	153	114	297	284			MYO19
ENSG00000179041	RRS1	-0.905	7.9e-12	1.28e-10	2906	2607	5525	4797			ENSG00000065618	COL17A1	-1.103	1.14e-08	1.17e-07	181	150	337	374			MZT1
ENSG00000065328	MCM10	-1.641	8.16e-12	1.32e-10	1013	554	2659	2230			ENSG00000196739	COL27A1	-0.491	0.00248	0.00721	494	409	666	603			NASP
ENSG00000170852	KBTBD2	-0.812	9.13e-12	1.47e-10	1590	1562	2874	2660			ENSG00000114270	COL7A1	-1.277	3.23e-06	2e-05	84	76	149	239			NCAPD3
ENSG00000123416	TUBA1B	-0.879	9.26e-12	1.48e-10	20019	17843	34090	35527			ENSG00000172301	COPRS	-0.387	0.00297	0.00841	946	886	1217	1179			NDC1
ENSG00000175756	AURKAIP1	-1.057	9.4e-12	1.5e-10	2574	1971	4720	4738			ENSG00000111481	COPZ1	-0.546	1.2e-07	1.02e-06	7630	7369	11139	10765			NDOR1
ENSG00000160957	RECQL4	-0.852	1.17e-11	1.85e-10	1468	1377	2494	2642			ENSG00000103647	CORO2B	-0.607	0.00283	0.00808	392	256	500	487			NET1
ENSG00000131721	RHOXF2	-1.32	1.19e-11	1.88e-10	409	290	851	895			ENSG00000240230	COX19	-0.531	0.000307	0.00115	538	505	748	759			NFIB
ENSG00000133739	LRRCC1	-0.946	1.32e-11	2.08e-10	834	828	1457	1746			ENSG00000112695	COX7A2	-0.618	2.44e-08	2.34e-07	4334	3774	6081	6362			NIF3L1
ENSG00000203760	CENPW	-1.055	1.36e-11	2.12e-10	470	463	886	1053			ENSG00000113742	CPEB4	-1.456	6.38e-24	5.27e-22	463	379	1180	1130			NOC2L
ENSG00000176619	LMNB2	-0.965	1.36e-11	2.12e-10	10468	8569	19300	17854			ENSG00000135678	CPM	-0.544	0.00145	0.00454	6172	4560	9179	6467			NOLC1
ENSG00000147231	CXorf57	-1.49	1.38e-11	2.15e-10	121	101	307	317			ENSG00000178773	CPNE7	-0.573	2.64e-07	2.07e-06	1470	1483	2247	2146			NOP2
ENSG00000168280	KIF5C	-1.04	1.4e-11	2.17e-10	623	673	1163	1502			ENSG00000241258	CRCP	-0.354	0.00269	0.00774	2163	1908	2689	2513			NOP56
ENSG00000164087	POC1A	-0.899	1.45e-11	2.25e-10	1078	1051	1852	2119			ENSG00000143578	CREB3L4	-0.573	0.00185	0.00559	261	272	368	425			NOP58
ENSG00000198924	DCLRE1A	-1.241	1.56e-11	2.41e-10	749	524	1594	1416			ENSG00000150938	CRIM1	-0.903	2.59e-12	4.8e-11	5854	4616	10650	8931			NOTCH1
ENSG00000181938	GINS3	-1.051	1.6e-11	2.47e-10	594	504	1164	1111			ENSG00000182809	CRIP2	-0.471	1.75e-05	9.09e-05	3911	3515	5348	4946			NPM1
ENSG00000163682	RPL9	-0.764	1.66e-11	2.55e-10	19584	23693	36809	36666			ENSG00000179979	CRIPAK	-0.637	0.000266	0.00102	258	271	431	392			NRARP
ENSG00000066583	ISOC1	-0.884	1.94e-11	2.96e-10	1033	948	1808	1849			ENSG00000167193	CRK	-0.347	0.00169	0.00518	4094	4168	5415	5095			NRGN
ENSG00000141682	PMAIP1	-1.128	2.03e-11	3.09e-10	323	325	639	777			ENSG00000099942	CRKL	-0.386	0.000683	0.00236	4935	4356	6357	5788			NRM
ENSG00000109674	NEIL3	-1.001	2.08e-11	3.16e-10	424	429	822	885			ENSG00000176390	CRLF3	-0.539	0.000156	0.000631	686	599	946	921			NT5M
ENSG00000137168	PPIL1	-1.024	2.19e-11	3.31e-10	2183	1701	4184	3717			ENSG00000058453	CROCC	-0.574	7.74e-05	0.000342	665	568	907	928			NUDC
ENSG00000140451	PIF1	-1.397	2.19e-11	3.31e-10	132	186	370	468			ENSG00000169118	CSNK1G1	-0.926	4.96e-12	8.87e-11	922	825	1831	1489			NUDT1
ENSG00000232956	SNHG15	-0.873	2.26e-11	3.4e-10	640	757	1278	1280			ENSG00000151292	CSNK1G3	-0.579	1.83e-07	1.48e-06	1650	1602	2364	2493			NUDT15
ENSG00000101057	MYBL2	-1.034	2.29e-11	3.43e-10	6105	4690	11521	10582			ENSG00000070770	CSNK2A2	-0.494	5.23e-06	3.08e-05	2931	2893	4018	4186			NUPL1
ENSG00000145414	NAF1	-1.385	2.31e-11	3.45e-10	295	202	648	650			ENSG00000204435	CSNK2B	-0.607	2.15e-08	2.08e-07	1933	1803	2873	2817			ODF2
ENSG00000205937	RNPS1	-0.773	2.54e-11	3.78e-10	3287	3286	5654	5581			ENSG00000248131	CT49	-0.805	0.000367	0.00135	102	92	173	166			OMA1
ENSG00000119333	WDR34	-1.44	2.62e-11	3.89e-10	2903	1701	6373	6118			ENSG00000260708	CTA-29F11.1	-1.2	1.66e-06	1.09e-05	67	73	142	180			ORC1
ENSG00000163918	RFC4	-1.224	2.89e-11	4.28e-10	1415	949	2739	2782			ENSG00000267317	CTB-25B13.12	-1.012	0.000202	0.000795	91	70	131	194			ORC5
ENSG00000182952	HMGN4	-0.812	2.94e-11	4.34e-10	3142	2958	5337	5375			ENSG00000175029	CTBP2	-0.507	7.76e-06	4.43e-05	1910	1702	2653	2480			OTUD6B
ENSG00000136213	CHST12	-1.522	3.01e-11	4.45e-10	248	158	570	596			ENSG00000273290	CTC-297N7.8	-0.651	0.000118	0.000493	350	290	523	482			PABPC4
ENSG00000101132	PFDN4	-0.881	3.12e-11	4.59e-10	758	743	1450	1314			ENSG00000188242	CTD-2228K2.5	-0.547	0.00135	0.00426	396	441	561	662			PAICS
ENSG00000118513	MYB	-1.817	3.23e-11	4.74e-10	46	39	164	136			ENSG00000267152	CTD-2528L19.6	-1.502	4.67e-08	4.26e-07	56	36	142	119			PASK
ENSG00000213341	CHUK	-0.859	3.29e-11	4.82e-10	882	840	1575	1549			ENSG00000268119	CTD-2561J22.5	-0.812	2.11e-05	0.000108	280	208	413	444			PCNA
ENSG00000197756	RPL37A	-0.753	3.67e-11	5.34e-10	14126	16936	25713	26628			ENSG00000267309	CTD-2630F21.1	-1.095	1.11e-10	1.63e-09	277	227	526	551			PFAS
ENSG00000165997	ARL5B	-0.915	3.87e-11	5.58e-10	585	587	1122	1088			ENSG00000266916	CTD-3064H18.1	-0.745	0.0011	0.00357	127	96	190	184			PFDN6
ENSG00000132485	ZRANB2	-1.011	4.05e-11	5.82e-10	2275	1748	4146	3961			ENSG00000269825	CTD-3099C6.9	-0.699	0.000791	0.00268	183	147	281	255			PFKP
ENSG00000122958	VPS26A	-0.837	4.22e-11	6.02e-10	1964	1765	3293	3369			ENSG00000267053	CTD-3162L10.1	-1.02	8.87e-10	1.09e-08	376	345	823	639			PFN1
ENSG00000067955	CBFB	-0.74	4.63e-11	6.55e-10	2203	2305	3826	3703			ENSG00000232442	CTD-3184A7.4	-1.029	0.000177	0.000706	69	74	117	175			PHB2
ENSG00000167114	SLC27A4	-0.97	4.74e-11	6.66e-10	1558	1244	2855	2633			ENSG00000262758	CTD-3195I5.1	-0.595	0.0011	0.00358	233	249	353	375			PHF5A
ENSG00000143156	NME7	-0.985	4.78e-11	6.71e-10	479	455	968	881			ENSG00000144677	CTDSPL	-1.048	3.93e-15	1.07e-13	569	542	1113	1184			PIF1
ENSG00000106268	NUDT1	-1.133	4.81e-11	6.72e-10	1046	751	1999	1941			ENSG00000137770	CTDSPL2	-0.414	0.000225	0.000872	2757	2470	3427	3536			PIGM
ENSG00000058804	NDC1	-0.945	4.89e-11	6.83e-10	2693	2182	4849	4534			ENSG00000118523	CTGF	-0.849	2.52e-05	0.000126	5018	5005	11583	6469			PITPNA
ENSG00000151849	CENPJ	-0.997	4.96e-11	6.92e-10	470	441	890	928			ENSG00000198561	CTNND1	-0.411	0.000119	0.000498	4776	4494	6294	6031			PKMYT1
ENSG00000196865	NHLRC2	-0.978	5.28e-11	7.34e-10	771	653	1368	1437			ENSG00000171793	CTPS1	-0.409	0.00058	0.00203	5099	4683	7072	5916			PLK1
ENSG00000164086	DUSP7	-1.431	5.3e-11	7.36e-10	759	469	1856	1456			ENSG00000198730	CTR9	-0.599	2.53e-07	1.99e-06	1635	1494	2536	2204			PM20D2
ENSG00000260822	GS1-358P8.4	-2.162	5.52e-11	7.64e-10	24	25	87	133			ENSG00000174177	CTU2	-0.378	0.00251	0.00727	1315	1301	1798	1601			PMAIP1
ENSG00000092199	HNRNPC	-0.826	5.61e-11	7.74e-10	16787	15133	28136	28451			ENSG00000178531	CTXN1	-0.726	3.74e-07	2.84e-06	579	515	884	926			PNO1
ENSG00000154146	NRGN	-1.635	5.73e-11	7.89e-10	106	97	259	372			ENSG00000103018	CYB5B	-0.393	0.000652	0.00226	4514	4753	5825	6340			POC1A
ENSG00000128789	PSMG2	-0.822	5.93e-11	8.11e-10	812	829	1452	1450			ENSG00000265787	CYP4F35P	-3.244	4.05e-23	3.04e-21	13	15	118	149			PODXL
ENSG00000128011	LRFN1	-1.592	6.45e-11	8.77e-10	97	74	241	275			ENSG00000142871	CYR61	-0.361	0.002	0.006	19632	19434	27119	23044			POLA1
ENSG00000125691	RPL23	-0.735	6.57e-11	8.93e-10	11577	13500	20488	21248			ENSG00000108669	CYTH1	-0.491	0.000309	0.00116	711	718	996	1012			POLD1
ENSG00000186193	SAPCD2	-0.877	6.96e-11	9.43e-10	867	1053	1608	1918			ENSG00000165659	DACH1	-0.755	0.00061	0.00213	115	132	200	217			POLD2
ENSG00000164091	WDR82	-0.773	7.17e-11	9.66e-10	4614	4483	7870	7673			ENSG00000117593	DARS2	-0.452	6.07e-05	0.000275	4126	4139	5377	5930			POLQ
ENSG00000160049	DFFA	-0.797	7.47e-11	1e-09	3965	3746	6996	6404			ENSG00000071626	DAZAP1	-0.501	4e-06	2.43e-05	7981	7058	10917	10361			POMK
ENSG00000138182	KIF20B	-0.752	7.59e-11	1.02e-09	2023	2095	3351	3585			ENSG00000006634	DBF4	-0.414	0.000269	0.00103	3062	3158	3999	4288			POP7
ENSG00000109519	GRPEL1	-1.004	7.86e-11	1.05e-09	2490	1946	4774	4122			ENSG00000152457	DCLRE1C	-0.589	0.00104	0.0034	436	320	561	576			PPP1R14A
ENSG00000231007	CDC20P1	-1.711	8.76e-11	1.17e-09	59	49	162	192			ENSG00000153904	DDAH1	-0.606	4.72e-08	4.3e-07	3235	3047	5120	4441			PPP1R26
ENSG00000161547	SRSF2	-0.743	9.8e-11	1.3e-09	5462	5528	9274	9117			ENSG00000168209	DDIT4	-1.369	0.00077	0.00262	309	155	314	885			PPP1R35
ENSG00000124459	ZNF45	-1.502	9.95e-11	1.32e-09	1464	835	3657	2856			ENSG00000181418	DDN	-1.216	8.06e-06	4.58e-05	43	43	103	97			PPP2R3B
ENSG00000168393	DTYMK	-0.762	1.08e-10	1.42e-09	2022	2017	3300	3550			ENSG00000013573	DDX11	-0.401	0.000519	0.00184	2152	1918	2769	2605			PRDM8
ENSG00000115107	STEAP3	-1.737	1.36e-10	1.77e-09	1255	635	3660	2640			ENSG00000245614	DDX11-AS1	-0.72	0.00165	0.00508	98	95	161	157			PRIM1
ENSG00000172115	CYCS	-0.91	1.36e-10	1.77e-09	5551	4536	9671	9283			ENSG00000214826	DDX12P	-1.031	2.46e-10	3.36e-09	310	275	567	629			PRIM2
ENSG00000147874	HAUS6	-0.949	1.43e-10	1.85e-09	1805	1439	3310	2953			ENSG00000165732	DDX21	-0.464	0.000164	0.000659	14090	12295	19930	16461			PROSER2-AS1
ENSG00000197275	RAD54B	-1.13	1.46e-10	1.88e-09	245	225	508	521			ENSG00000123136	DDX39A	-0.398	0.000297	0.00112	5476	4887	6991	6661			PRPS2
ENSG00000174748	RPL15	-0.741	1.46e-10	1.88e-09	13649	16687	24557	26148			ENSG00000145833	DDX46	-0.417	0.000274	0.00104	4992	4458	6711	5904			PRR11
ENSG00000255090	RP11-820L6.1	-1.711	1.54e-10	1.98e-09	43	43	135	147			ENSG00000136271	DDX56	-0.545	1.1e-05	6.05e-05	3822	3140	5469	4691			PRSS53
ENSG00000145592	RPL37	-0.718	1.55e-10	1.99e-09	16804	20056	31256	29382			ENSG00000099958	DERL3	-1.062	4.2e-05	0.000197	59	53	116	118			PSRC1
ENSG00000179241	LDLRAD3	-0.841	1.56e-10	2e-09	719	722	1325	1256			ENSG00000121644	DESI2	-0.526	2.59e-06	1.64e-05	3141	2830	4165	4430			PTBP1
ENSG00000156509	FBXO43	-1.087	1.65e-10	2.1e-09	253	273	519	599			ENSG00000153933	DGKE	-0.68	6.25e-07	4.55e-06	634	598	981	993			PTGES3
ENSG00000115808	STRN	-0.74	1.67e-10	2.12e-09	2050	2165	3359	3679			ENSG00000102967	DHODH	-0.561	3.92e-05	0.000186	696	639	1001	968			PTMA
ENSG00000140534	TICRR	-0.813	1.74e-10	2.21e-09	1015	959	1743	1724			ENSG00000134815	DHX34	-0.477	0.000329	0.00123	1270	1169	1859	1536			PTPRF
ENSG00000064199	SPA17	-0.96	1.8e-10	2.28e-09	511	471	931	979			ENSG00000150990	DHX37	-0.413	0.000555	0.00195	2243	2141	3155	2681			PTTG1
ENSG00000183137	CEP57L1	-0.903	1.85e-10	2.33e-09	685	627	1213	1240			ENSG00000131504	DIAPH1	-0.626	1.21e-07	1.03e-06	7234	5917	10634	9661			PXN
ENSG00000128951	DUT	-1.105	1.87e-10	2.36e-09	2511	1759	4520	4668			ENSG00000100697	DICER1	-1.2	3.72e-23	2.81e-21	4359	3403	9219	8609			PYGL
ENSG00000266709	RP11-214O1.2	-1.15	1.94e-10	2.43e-09	175	184	394	403			ENSG00000235706	DICER1-AS1	-1.234	7.32e-05	0.000324	54	70	107	185			RAB23
ENSG00000127564	PKMYT1	-1.273	2.04e-10	2.56e-09	868	551	1726	1704			ENSG00000130826	DKC1	-0.379	0.00275	0.00789	7208	6333	9697	7917			RAB8B
ENSG00000162174	ASRGL1	-1.018	2.06e-10	2.57e-09	283	298	615	562			ENSG00000164741	DLC1	-0.585	2.15e-07	1.71e-06	3352	3195	5295	4529			RABL5
ENSG00000157456	CCNB2	-0.792	2.07e-10	2.59e-09	3325	3665	5508	6599			ENSG00000176124	DLEU1	-0.603	0.000229	0.000884	317	301	470	469			RAD18
ENSG00000106077	ABHD11	-0.928	2.14e-10	2.67e-09	511	492	933	976			ENSG00000231607	DLEU2	-0.521	0.00226	0.00665	314	316	432	472			RAD21
ENSG00000073111	MCM2	-1.41	2.18e-10	2.71e-09	5652	3224	11989	11593			ENSG00000262001	DLGAP1-AS2	-1.227	2.65e-10	3.61e-09	581	434	976	1401			RAD51
ENSG00000247092	SNHG10	-1.155	2.53e-10	3.11e-09	216	250	463	575			ENSG00000119689	DLST	-0.379	0.000886	0.00296	6801	5970	8131	8475			RAD51C
ENSG00000119969	HELLS	-1.364	2.58e-10	3.15e-09	1024	615	2267	1951			ENSG00000115844	DLX2	-0.778	1.48e-05	7.84e-05	273	242	483	400			RAN
ENSG00000138675	FGF5	-1.757	2.82e-10	3.43e-09	837	407	2404	1801			ENSG00000100206	DMC1	-1.019	2.57e-05	0.000128	163	99	275	256			RANBP1
ENSG00000242071	RPL7AP6	-1.058	2.82e-10	3.43e-09	221	251	498	485			ENSG00000104936	DMPK	-0.452	2.46e-05	0.000123	2467	2456	3411	3324			RAP2A
ENSG00000143337	TOR1AIP1	-0.951	2.86e-10	3.48e-09	1258	992	2208	2141			ENSG00000172869	DMXL1	-0.399	0.00121	0.00389	1413	1461	1829	1961			RASSF3
ENSG00000272599	RP11-152N13.16	-1.633	2.99e-10	3.61e-09	65	50	185	172			ENSG00000086061	DNAJA1	-0.373	0.0032	0.00898	12281	10517	16099	13424			RBM14
ENSG00000142230	SAE1	-0.749	3.23e-10	3.89e-09	6295	5941	10425	10144			ENSG00000103423	DNAJA3	-0.534	2.62e-06	1.65e-05	2080	1827	2920	2737			RBM15B
ENSG00000154920	EME1	-0.98	3.27e-10	3.92e-09	896	713	1539	1635			ENSG00000132002	DNAJB1	-0.614	4.74e-07	3.54e-06	5675	4499	8093	7475			RBM38
ENSG00000007968	E2F2	-1.423	3.37e-10	4.04e-09	719	413	1564	1471			ENSG00000105993	DNAJB6	-0.634	2.49e-08	2.38e-07	9482	8413	14926	12850			RBMX
ENSG00000080823	MOK	-0.822	3.74e-10	4.46e-09	2231	1928	3780	3574			ENSG00000007923	DNAJC11	-1.109	6.37e-22	4.13e-20	1485	1303	3208	2804			RCC1
ENSG00000178966	RMI1	-1.21	3.8e-10	4.53e-09	793	526	1607	1445			ENSG00000059769	DNAJC25	-0.703	3.04e-05	0.000148	407	317	604	575			RECQL4
ENSG00000255737	AGAP2-AS1	-1.479	4.02e-10	4.78e-09	124	95	283	328			ENSG00000101152	DNAJC5	-0.409	0.000165	0.000663	2961	2803	3848	3806			RFC2
ENSG00000137135	ARHGEF39	-1.12	4.02e-10	4.78e-09	335	483	776	1002			ENSG00000107554	DNMBP	-0.977	1.65e-13	3.65e-12	3219	2379	5663	5357			RFC3
ENSG00000010318	PHF7	-1.191	4.09e-10	4.85e-09	185	216	405	511			ENSG00000130816	DNMT1	-0.42	0.000257	0.000984	13001	11328	17129	15432			RFC4
ENSG00000119383	PPP2R4	-0.809	4.29e-10	5.08e-09	4480	3948	7476	7293			ENSG00000128512	DOCK4	-0.52	0.00325	0.00909	311	274	404	435			RFC5
ENSG00000129534	MIS18BP1	-0.733	4.77e-10	5.63e-09	1331	1373	2189	2306			ENSG00000147459	DOCK5	-0.834	1.74e-12	3.33e-11	1128	1008	1961	1847			RFWD3
ENSG00000169683	LRRC45	-0.905	4.84e-10	5.7e-09	414	440	815	784			ENSG00000146094	DOK3	-1.717	1.38e-15	4.01e-14	99	80	313	276			RHOXF2
ENSG00000261762	RP11-650L12.2	-2.162	5.11e-10	5.98e-09	33	14	107	104			ENSG00000011332	DPF1	-1.246	2.04e-11	3.37e-10	569	381	1257	996			RIBC2
ENSG00000152749	GPR180	-0.909	5.43e-10	6.33e-09	464	457	861	868			ENSG00000132768	DPH2	-0.436	0.000152	0.000615	2733	2490	3769	3299			RMI1
ENSG00000131094	C1QL1	-1.127	5.88e-10	6.81e-09	226	255	466	585			ENSG00000175550	DRAP1	-0.362	0.00184	0.00559	13838	11782	16860	16074			RNASEH1-AS1
ENSG00000184178	SCFD2	-1.074	6.03e-10	6.96e-09	281	267	632	522			ENSG00000113360	DROSHA	-0.337	0.00204	0.00609	4418	4249	5480	5464			RNASEH2A
ENSG00000175455	CCDC14	-0.892	6.08e-10	7.01e-09	1302	1069	2155	2244			ENSG00000143476	DTL	-0.973	5.17e-17	1.82e-15	1683	1394	3095	2943			RNF182
ENSG00000065882	TBC1D1	-0.721	6.09e-10	7.01e-09	3974	3999	6402	6739			ENSG00000168393	DTYMK	-1.076	1.55e-22	1.08e-20	1696	1554	3300	3550			RNF34
ENSG00000198056	PRIM1	-1.178	6.33e-10	7.28e-09	1297	843	2441	2401			ENSG00000141994	DUS3L	-0.433	0.000683	0.00236	1362	1180	1797	1634			RNPEP
ENSG00000169764	UGP2	-0.688	6.39e-10	7.32e-09	2042	2162	3454	3320			ENSG00000158716	DUSP23	-0.972	6.48e-07	4.7e-06	162	159	297	333			RNPS1
ENSG00000153976	HS3ST3A1	-1.066	6.59e-10	7.53e-09	237	229	501	475			ENSG00000139318	DUSP6	-0.879	5.32e-15	1.43e-13	1627	1642	2863	3148			RP11-216L13.19
ENSG00000120253	NUP43	-0.919	6.74e-10	7.69e-09	2522	2003	4546	4009			ENSG00000107404	DVL1	-0.768	1.18e-12	2.31e-11	2220	1967	3556	3575			RP11-22B23.1
ENSG00000135486	HNRNPA1	-0.737	6.78e-10	7.71e-09	40563	39051	64048	68678			ENSG00000161202	DVL3	-0.975	6.09e-18	2.44e-16	2597	2163	4741	4615			RP11-22P6.3
ENSG00000069956	MAPK6	-0.699	6.88e-10	7.82e-09	4362	4548	7350	7118			ENSG00000204348	DXO	-0.512	9.66e-05	0.000413	952	1029	1363	1462			RP11-259N19.1
ENSG00000104626	ERI1	-0.765	7.49e-10	8.48e-09	1268	1197	2175	2015			ENSG00000112242	E2F3	-0.442	0.000191	0.000757	2739	2390	3721	3248			RP11-304L19.5
ENSG00000123485	HJURP	-0.858	7.63e-10	8.62e-09	2456	3479	4945	5816			ENSG00000205250	E2F4	-0.447	0.000159	0.00064	3884	3366	5293	4592			RP11-313J2.1
ENSG00000198176	TFDP1	-0.832	7.67e-10	8.66e-09	2802	2382	4829	4402			ENSG00000129173	E2F8	-0.521	0.00161	0.00497	857	661	1217	962			RP11-342K6.1
ENSG00000259781	RP11-673C5.1	-1.516	7.71e-10	8.7e-09	115	81	270	291			ENSG00000117395	EBNA1BP2	-1.038	3.98e-21	2.3e-19	9220	7798	17984	16961			RP11-395G23.3
ENSG00000121211	MND1	-1.096	8.51e-10	9.54e-09	324	265	663	596			ENSG00000117298	ECE1	-0.785	9.6e-11	1.42e-09	3654	2872	5751	5493			RP11-497H16.9
ENSG00000112312	GMNN	-0.821	8.8e-10	9.85e-09	2246	1904	3639	3694			ENSG00000124802	EEF1E1	-0.415	0.00152	0.00473	1024	964	1402	1248			RP11-650L12.2
ENSG00000101557	USP14	-0.714	8.94e-10	9.97e-09	4809	4726	7948	7690			ENSG00000103319	EEF2K	-0.507	0.000191	0.000756	771	790	1062	1156			RP11-697E2.7
ENSG00000171302	CANT1	-0.762	9.21e-10	1.02e-08	2899	2630	4791	4588			ENSG00000096093	EFHC1	-0.501	0.000114	0.000477	902	917	1241	1333			RP11-820L6.1
ENSG00000163235	TGFA	-1.008	9.3e-10	1.03e-08	664	658	1122	1536			ENSG00000103966	EHD4	-0.515	3.77e-06	2.3e-05	2307	2059	3212	3028			RPGRIP1L
ENSG00000131979	GCH1	-1.404	9.33e-10	1.03e-08	74	77	201	199			ENSG00000181090	EHMT1	-1.55	1.08e-34	2.16e-32	1604	1220	4235	4036			RPL10A
ENSG00000085840	ORC1	-1.302	9.49e-10	1.05e-08	874	527	1808	1647			ENSG00000149547	EI24	-0.551	3.79e-06	2.31e-05	5866	4821	8260	7400			RPL24
ENSG00000109685	WHSC1	-0.775	1.01e-09	1.11e-08	13903	12355	22296	22638			ENSG00000114784	EIF1B	-0.427	0.000554	0.00195	1170	1088	1531	1504			RPL35
ENSG00000133731	IMPA1	-0.737	1.02e-09	1.12e-08	2683	2561	4249	4494			ENSG00000104408	EIF3E	-0.449	6.48e-05	0.000291	16630	16666	21566	23888			RPL36A
ENSG00000120694	HSPH1	-0.87	1.03e-09	1.13e-08	8853	7122	14860	14342			ENSG00000141543	EIF4A3	-0.428	0.000335	0.00125	3824	3411	5267	4466			RPL39L
ENSG00000117614	SYF2	-0.724	1.17e-09	1.27e-08	1258	1246	2091	2045			ENSG00000151247	EIF4E	-0.701	1.17e-10	1.71e-09	1943	1771	3112	2926			RPL41
ENSG00000105784	RUNDC3B	-2.009	1.19e-09	1.29e-08	37	20	104	126			ENSG00000187840	EIF4EBP1	-0.388	0.000881	0.00294	2627	2593	3232	3600			RPL7L1
ENSG00000167553	TUBA1C	-0.846	1.2e-09	1.31e-08	10997	9084	18678	17408			ENSG00000110321	EIF4G2	-0.344	0.00339	0.0094	36359	31175	44827	40893			RPL8
ENSG00000111726	CMAS	-0.865	1.26e-09	1.37e-08	1586	1294	2700	2544			ENSG00000132507	EIF5A	-0.34	0.00181	0.00548	32004	30641	41103	38179			RPS2
ENSG00000134077	THUMPD3	-0.741	1.29e-09	1.39e-08	1081	1074	1802	1801			ENSG00000158417	EIF5B	-0.545	1.74e-05	9.07e-05	7134	6035	10592	8620			RPS26
ENSG00000101003	GINS1	-0.852	1.3e-09	1.4e-08	950	817	1598	1591			ENSG00000102890	ELMO3	-1.345	2.22e-06	1.43e-05	52	38	132	97			RPS2P46
ENSG00000204536	CCHCR1	-0.69	1.39e-09	1.49e-08	1489	1593	2452	2519			ENSG00000012660	ELOVL5	-0.334	0.00288	0.00819	7916	7527	9420	10051			RPS3
ENSG00000100097	LGALS1	-0.819	1.39e-09	1.49e-08	9874	11695	16608	21438			ENSG00000154920	EME1	-0.822	3.55e-10	4.71e-09	982	813	1539	1635			RPS8
ENSG00000129810	SGOL1	-0.86	1.4e-09	1.5e-08	522	534	925	992			ENSG00000126749	EMG1	-0.569	1.55e-07	1.28e-06	3139	2935	4720	4291			RPUSD1
ENSG00000145882	PCYOX1L	-0.941	1.4e-09	1.5e-08	567	491	986	1046			ENSG00000134531	EMP1	-1.535	8.1e-44	3.71e-41	3033	2564	7970	8246			RRM2
ENSG00000090924	PLEKHG2	-0.868	1.42e-09	1.52e-08	3187	2574	5431	5082			ENSG00000074800	ENO1	-0.721	9.14e-10	1.12e-08	81587	65931	119094	124007			RRP15
ENSG00000100353	EIF3D	-0.674	1.48e-09	1.58e-08	5834	6145	9476	9641			ENSG00000108515	ENO3	-0.913	3.08e-05	0.00015	134	106	218	234			RRP1B
ENSG00000267508	ZNF285	-1.496	1.5e-09	1.6e-08	95	69	238	225			ENSG00000167302	ENTHD2	-0.552	0.000781	0.00265	406	344	540	560			RRP7A
ENSG00000165914	TTC7B	-0.717	1.5e-09	1.6e-08	3004	2849	4887	4732			ENSG00000178567	EPM2AIP1	-1.39	7.51e-19	3.36e-17	418	323	954	989			RRP9
ENSG00000105011	ASF1B	-0.784	1.71e-09	1.81e-08	1844	1702	2841	3264			ENSG00000131037	EPS8L1	-1.036	3.99e-07	3.01e-06	129	123	251	266			RTCB
ENSG00000133313	CNDP2	-0.807	1.88e-09	1.99e-08	1852	1564	3020	2956			ENSG00000132591	ERAL1	-0.441	0.000138	0.000567	1621	1465	2142	2048			RTKN2
ENSG00000198435	NRARP	-1.167	1.93e-09	2.03e-08	129	152	311	320			ENSG00000186871	ERCC6L	-0.411	0.000371	0.00136	1774	1580	2268	2191			RUVBL1
ENSG00000187147	RNF220	-0.668	1.98e-09	2.08e-08	1647	1861	2759	2816			ENSG00000105722	ERF	-0.385	0.0021	0.00625	6563	5322	8175	7343			RUVBL2
ENSG00000176208	ATAD5	-1.226	2.13e-09	2.23e-08	446	301	937	811			ENSG00000100632	ERH	-0.371	0.000592	0.00207	8543	7962	10698	10645			SAMD15
ENSG00000229117	RPL41	-0.677	2.18e-09	2.28e-08	24143	28921	41098	43751			ENSG00000147475	ERLIN2	-1.171	1.08e-17	4.13e-16	1060	801	2173	2018			SERPINA1
ENSG00000123219	CENPK	-0.899	2.23e-09	2.33e-08	1264	1001	2077	2148			ENSG00000178607	ERN1	-0.877	1.06e-08	1.1e-07	381	335	660	655			SET
ENSG00000161800	RACGAP1	-0.72	2.27e-09	2.37e-08	4771	5726	8061	9229			ENSG00000135476	ESPL1	-0.519	2.59e-06	1.64e-05	3426	3456	4748	5112			SF3B5
ENSG00000110092	CCND1	-0.687	2.27e-09	2.37e-08	8870	8784	14787	13626			ENSG00000265992	ESRG	-1.582	1.02e-06	7.1e-06	29	48	91	140			SFPQ
ENSG00000123131	PRDX4	-0.828	2.36e-09	2.45e-08	3105	2562	5040	5017			ENSG00000157557	ETS2	-0.739	0.00109	0.00353	318	202	487	381			SIVA1
ENSG00000133101	CCNA1	-1.624	2.39e-09	2.48e-08	106	71	235	311			ENSG00000175832	ETV4	-1.134	2.34e-19	1.1e-17	777	665	1586	1579			SKA3
ENSG00000152240	HAUS1	-0.766	2.4e-09	2.48e-08	1068	992	1802	1701			ENSG00000139083	ETV6	-0.411	0.00301	0.00849	718	737	974	960			SLBP
ENSG00000118655	DCLRE1B	-0.989	2.45e-09	2.53e-08	586	496	1190	958			ENSG00000174371	EXO1	-0.568	5.33e-05	0.000245	1141	944	1683	1407			SLC25A25
ENSG00000166130	IKBIP	-0.713	2.66e-09	2.74e-08	1371	1341	2309	2138			ENSG00000131558	EXOC4	-0.472	0.000206	0.000808	943	902	1265	1294			SLC25A5
ENSG00000100749	VRK1	-1.151	2.67e-09	2.75e-08	1289	829	2447	2258			ENSG00000130713	EXOSC2	-0.47	4.52e-05	0.00021	2204	2051	3141	2753			SLC6A10P
ENSG00000142937	RPS8	-0.66	2.72e-09	2.79e-08	16093	18864	27046	28178			ENSG00000223496	EXOSC6	-0.852	1.23e-10	1.79e-09	661	592	1136	1126			SLCO4A1
ENSG00000197594	ENPP1	-0.986	2.86e-09	2.92e-08	403	342	725	751			ENSG00000120699	EXOSC8	-0.393	0.00172	0.00526	1486	1394	1795	1987			SMC2
ENSG00000198681	MAGEA1	-1.003	2.92e-09	2.97e-08	1720	1253	3235	2725			ENSG00000162694	EXTL2	-0.785	4.02e-10	5.28e-09	759	741	1336	1249			SMIM13
ENSG00000188229	TUBB4B	-0.678	2.92e-09	2.98e-08	21276	20941	34373	33188			ENSG00000158161	EYA3	-0.515	0.000694	0.00239	1317	1035	1868	1494			SNHG10
ENSG00000173281	PPP1R3B	-1	3.02e-09	3.07e-08	221	256	495	459			ENSG00000106462	EZH2	-0.627	6.51e-09	6.96e-08	2461	2270	3567	3739			SNHG15
ENSG00000117713	ARID1A	-0.687	3.24e-09	3.27e-08	4897	4833	8086	7575			ENSG00000092820	EZR	-0.499	3.91e-05	0.000185	24969	19909	31792	31624			SNHG3
ENSG00000152795	HNRNPDL	-0.669	3.28e-09	3.31e-08	5549	6015	8871	9514			ENSG00000164687	FABP5	-0.372	0.00216	0.0064	6579	5685	8530	7344			SNRPA
ENSG00000154127	UBASH3B	-0.81	3.29e-09	3.31e-08	1131	984	1918	1789			ENSG00000168040	FADD	-1.187	4.9e-10	6.34e-09	207	156	414	413			SNRPB
ENSG00000116497	S100PBP	-0.839	3.32e-09	3.33e-08	674	622	1189	1129			ENSG00000134824	FADS2	-1.049	4.14e-09	4.6e-08	346	278	581	710			SOCS5
ENSG00000159259	CHAF1B	-1.112	3.39e-09	3.4e-08	1341	885	2534	2277			ENSG00000156504	FAM122B	-0.394	0.0024	0.007	2169	1717	2621	2485			SPA17
ENSG00000078687	TNRC6C	-0.976	3.4e-09	3.4e-08	272	270	547	519			ENSG00000155744	FAM126B	-1.014	2.92e-12	5.4e-11	631	496	1174	1102			SPATA33
ENSG00000256663	RP11-424C20.2	-1.305	3.48e-09	3.47e-08	218	159	523	409			ENSG00000178752	FAM132B	-0.77	0.000195	0.000771	173	150	258	293			SPC25
ENSG00000203668	CHML	-0.916	3.48e-09	3.47e-08	1279	984	2201	2070			ENSG00000035141	FAM136A	-0.476	9.03e-05	0.00039	4113	3451	5637	4885			SPIN4
ENSG00000162063	CCNF	-0.78	3.51e-09	3.51e-08	1238	1782	2569	2616			ENSG00000154319	FAM167A	-1.2	1.59e-12	3.06e-11	251	220	512	570			SPOPL
ENSG00000137819	PAQR5	-0.762	3.54e-09	3.53e-08	675	725	1217	1157			ENSG00000152102	FAM168B	-0.819	1.75e-10	2.46e-09	7029	5300	11186	10572			SRRT
ENSG00000197249	SERPINA1	-1.046	3.85e-09	3.81e-08	372	371	897	637			ENSG00000172775	FAM192A	-0.352	0.00147	0.00457	3451	3225	4296	4223			SRSF1
ENSG00000141401	IMPA2	-1.022	3.86e-09	3.82e-08	283	305	528	666			ENSG00000237765	FAM200B	-0.647	9.27e-06	5.2e-05	2375	1849	3724	2892			SRSF2
ENSG00000115271	GCA	-0.794	3.9e-09	3.86e-08	751	712	1256	1281			ENSG00000204860	FAM201A	-0.648	0.00331	0.00923	202	172	252	334			SRSF7
ENSG00000156504	FAM122B	-1.042	4.02e-09	3.97e-08	1469	1011	2621	2485			ENSG00000235173	FAM203A	-0.866	0.000272	0.00104	93	77	166	144			SSRP1
ENSG00000203989	RHOXF2B	-1.423	4.21e-09	4.15e-08	368	219	703	871			ENSG00000160256	FAM207A	-0.472	0.00115	0.00371	754	704	1099	923			STAG3
ENSG00000025770	NCAPH2	-0.776	4.23e-09	4.16e-08	1319	1162	2202	2046			ENSG00000116199	FAM20B	-0.485	1.72e-05	8.97e-05	1612	1580	2188	2280			STIL
ENSG00000154027	AK5	-0.978	4.26e-09	4.19e-08	391	337	691	743			ENSG00000177150	FAM210A	-0.525	2.17e-05	0.00011	1415	1242	2015	1808			STRA13
ENSG00000125445	MRPS7	-0.671	4.43e-09	4.34e-08	2122	2108	3347	3388			ENSG00000157870	FAM213B	-0.451	0.00321	0.00899	648	541	808	817			STX10
ENSG00000143147	GPR161	-0.956	4.47e-09	4.37e-08	280	284	536	558			ENSG00000196227	FAM217B	-0.419	0.000493	0.00176	1390	1281	1836	1734			SYNCRIP
ENSG00000067992	PDK3	-1.496	4.65e-09	4.53e-08	68	56	163	187			ENSG00000139438	FAM222A	-0.639	0.00153	0.00474	163	156	245	252			TACC3
ENSG00000231500	RPS18	-0.656	4.66e-09	4.54e-08	34994	42489	60379	61672			ENSG00000153310	FAM49B	-0.517	1.19e-06	8.13e-06	4369	4072	5956	6122			TAF9B
ENSG00000144554	FANCD2	-0.921	4.66e-09	4.54e-08	1892	1416	3094	3169			ENSG00000174137	FAM53A	-0.874	0.000286	0.00108	79	83	139	158			TARBP1
ENSG00000196371	FUT4	-0.969	4.96e-09	4.81e-08	311	284	581	584			ENSG00000139146	FAM60A	-0.875	1.54e-17	5.75e-16	2827	2749	5092	5136			TCF12
ENSG00000006634	DBF4	-0.665	5.07e-09	4.91e-08	2402	2823	3999	4288			ENSG00000039523	FAM65A	-0.765	1.13e-10	1.65e-09	2496	2082	4146	3634			TCF19
ENSG00000140525	FANCI	-0.939	5.35e-09	5.17e-08	2646	1961	4635	4199			ENSG00000188610	FAM72B	-0.547	0.000129	0.000532	584	554	833	830			TCOF1
ENSG00000089159	PXN	-0.706	5.38e-09	5.19e-08	12094	11155	19133	18784			ENSG00000101447	FAM83D	-1.402	2.01e-34	3.82e-32	1676	1448	3938	4319			TCP1
ENSG00000077152	UBE2T	-0.7	5.41e-09	5.22e-08	1077	1134	1748	1845			ENSG00000176853	FAM91A1	-0.857	1.02e-12	2.01e-11	3127	2481	5224	4932			TCTN2
ENSG00000140406	MESDC1	-0.983	5.54e-09	5.34e-08	292	267	551	554			ENSG00000223839	FAM95B1	-1.097	5.26e-05	0.000242	67	97	149	202			TELO2
ENSG00000235552	RPL6P27	-0.882	5.82e-09	5.59e-08	359	366	665	671			ENSG00000187268	FAM9C	-0.444	0.00241	0.00701	2845	2244	3889	3035			TFDP1
ENSG00000124535	WRNIP1	-0.915	5.84e-09	5.61e-08	2750	2060	4612	4455			ENSG00000187741	FANCA	-0.434	8.34e-05	0.000365	2398	2235	3101	3156			THADA
ENSG00000230797	YY2	-2.299	5.94e-09	5.69e-08	47	14	142	159			ENSG00000144554	FANCD2	-0.975	4.12e-16	1.29e-14	1760	1427	3094	3169			TICRR
ENSG00000152147	GEMIN6	-0.816	5.94e-09	5.69e-08	728	681	1318	1162			ENSG00000112039	FANCE	-0.604	2.62e-05	0.00013	829	657	1133	1126			TIMM9
ENSG00000103540	CCP110	-0.713	6.31e-09	6.02e-08	1104	1138	1948	1727			ENSG00000221829	FANCG	-0.491	0.000109	0.00046	2353	1885	3122	2833			TK1
ENSG00000020922	MRE11A	-0.855	6.44e-09	6.13e-08	924	762	1560	1489			ENSG00000140525	FANCI	-0.682	5.89e-09	6.35e-08	3006	2501	4635	4199			TM4SF18
ENSG00000244313	RP11-425L10.1	-0.865	6.47e-09	6.15e-08	369	417	691	741			ENSG00000197601	FAR1	-0.405	0.000601	0.0021	2313	1984	2936	2755			TMEM64
ENSG00000144354	CDCA7	-0.968	6.73e-09	6.37e-08	1851	1326	3248	2967			ENSG00000178162	FAR2P2	-0.742	0.00124	0.00397	93	97	163	155			TMEM97
ENSG00000123505	AMD1	-0.846	6.94e-09	6.54e-08	4843	3935	8464	7314			ENSG00000105202	FBL	-0.5	0.000176	0.000702	18675	14213	24594	21922			TMPO
ENSG00000105887	MTPN	-0.797	7.01e-09	6.61e-08	3786	3144	5912	6133			ENSG00000162458	FBLIM1	-0.832	7.83e-07	5.58e-06	454	337	727	681			TMSB10
ENSG00000085998	POMGNT1	-0.783	7.05e-09	6.63e-08	2618	2191	4147	4129			ENSG00000138829	FBN2	-0.809	1.67e-09	1.96e-08	1454	1101	2322	2156			TMTC4
ENSG00000092470	WDR76	-1.048	7.41e-09	6.93e-08	1356	927	2522	2199			ENSG00000155034	FBXL18	-0.573	0.000404	0.00147	597	484	872	736			TNNT1
ENSG00000136450	SRSF1	-0.752	7.57e-09	7.07e-08	9747	8406	15689	14886			ENSG00000005812	FBXL3	-0.677	3.69e-05	0.000176	914	652	1353	1150			TOMM22
ENSG00000228716	DHFR	-0.737	7.66e-09	7.15e-08	5818	5129	9243	9003			ENSG00000138081	FBXO11	-0.486	9.31e-05	0.000399	1431	1352	1837	2061			TOMM40
ENSG00000106415	GLCCI1	-0.963	8.03e-09	7.47e-08	351	321	611	699			ENSG00000269190	FBXO17	-0.826	1.33e-13	2.99e-12	2508	2214	4022	4351			TONSL
ENSG00000113532	ST8SIA4	-1.49	8.53e-09	7.92e-08	71	57	163	197			ENSG00000161243	FBXO27	-0.551	1.48e-05	7.85e-05	1270	1151	1672	1875			TOP2A
ENSG00000171241	SHCBP1	-0.748	8.91e-09	8.24e-08	2060	1774	3275	3162			ENSG00000156509	FBXO43	-0.782	2.38e-06	1.52e-05	333	317	519	599			TOPBP1
ENSG00000205208	C4orf46	-0.778	9.05e-09	8.36e-08	917	817	1497	1477			ENSG00000112146	FBXO9	-0.379	0.00356	0.00981	2127	1799	2771	2336			TRABD2A
ENSG00000141499	WRAP53	-0.68	9.14e-09	8.44e-08	1103	1204	1810	1887			ENSG00000072803	FBXW11	-0.576	1.72e-07	1.4e-06	2496	2269	3450	3653			TRIM28
ENSG00000075702	WDR62	-0.677	9.28e-09	8.54e-08	6278	5932	9824	9696			ENSG00000130475	FCHO1	-1.17	4.25e-13	8.76e-12	334	351	706	836			TRIP13
ENSG00000113161	HMGCR	-0.692	9.58e-09	8.81e-08	2316	2860	3912	4452			ENSG00000255561	FDXACB1	-0.934	0.000158	0.000637	101	69	157	168			TROAP
ENSG00000171320	ESCO2	-1.141	1.04e-08	9.48e-08	673	444	1301	1163			ENSG00000225733	FGD5-AS1	-0.86	2.12e-14	5.22e-13	3504	2937	5774	5915			TSHZ3
ENSG00000136159	NUDT15	-0.8	1.05e-08	9.55e-08	687	636	1166	1137			ENSG00000091483	FH	-0.388	0.00062	0.00216	2278	2119	2824	2929			TSKU
ENSG00000035499	DEPDC1B	-0.719	1.07e-08	9.78e-08	880	1150	1646	1696			ENSG00000022267	FHL1	-1.011	5.03e-11	7.73e-10	1599	1899	3029	4021			TTC28-AS1
ENSG00000113211	PCDHB6	-0.756	1.15e-08	1.04e-07	614	666	1078	1084			ENSG00000135723	FHOD1	-0.606	7.11e-06	4.09e-05	1088	884	1572	1429			TTC30A
ENSG00000257167	TMPO-AS1	-0.906	1.19e-08	1.08e-07	281	340	558	606			ENSG00000134775	FHOD3	-0.621	7.64e-07	5.48e-06	930	979	1435	1502			TTC7B
ENSG00000173852	DPY19L1	-0.872	1.25e-08	1.13e-07	1733	1321	2862	2728			ENSG00000132436	FIGNL1	-0.611	0.00229	0.00672	515	328	671	617			TTF2
ENSG00000183283	DAZAP2	-0.653	1.35e-08	1.21e-07	6586	6747	10013	10951			ENSG00000134285	FKBP11	-0.798	6.88e-06	3.96e-05	216	232	395	384			TTLL12
ENSG00000143476	DTL	-0.916	1.38e-08	1.24e-07	1848	1353	3095	2943			ENSG00000106080	FKBP14	-0.454	0.00102	0.00335	776	740	1102	975			TUBA1B
ENSG00000166822	TMEM170A	-0.759	1.39e-08	1.25e-07	681	696	1233	1097			ENSG00000177731	FLII	-0.438	3.89e-05	0.000184	13499	12533	18073	17196			TUBA1C
ENSG00000196368	NUDT11	-1.236	1.4e-08	1.25e-07	371	235	710	718			ENSG00000205047	FLJ00104	-0.535	0.000678	0.00234	465	419	681	600			TUBB
ENSG00000141543	EIF4A3	-0.832	1.45e-08	1.29e-07	3022	2444	5267	4466			ENSG00000162769	FLVCR1	-0.905	2.08e-06	1.35e-05	376	342	798	547			TUBB4B
ENSG00000000460	C1orf112	-0.836	1.46e-08	1.29e-07	534	528	1031	865			ENSG00000133393	FOPNL	-0.434	0.000118	0.000493	1887	1865	2475	2593			TUBB6
ENSG00000157870	FAM213B	-0.87	1.49e-08	1.32e-07	467	422	808	817			ENSG00000186564	FOXD2	-0.707	0.00344	0.00952	109	82	148	164			TUBG1
ENSG00000168243	GNG4	-1.296	1.5e-08	1.32e-07	84	115	221	268			ENSG00000237424	FOXD2-AS1	-0.635	0.00117	0.00377	227	192	304	347			TYMS
ENSG00000163686	ABHD6	-1.373	1.5e-08	1.32e-07	111	80	250	245			ENSG00000065970	FOXJ2	-0.581	1.86e-06	1.22e-05	2201	1794	3114	2862			UBE2C
ENSG00000052723	SIKE1	-0.695	1.52e-08	1.34e-07	785	901	1419	1310			ENSG00000198815	FOXJ3	-0.847	1.22e-14	3.12e-13	1748	1539	2992	2919			UBE2S
ENSG00000166845	C18orf54	-0.781	1.53e-08	1.35e-07	976	847	1566	1567			ENSG00000111206	FOXM1	-0.787	1.87e-13	4.1e-12	7677	7051	12270	13149			UGP2
ENSG00000174238	PITPNA	-0.661	1.53e-08	1.35e-07	2411	2305	3844	3615			ENSG00000118689	FOXO3	-0.517	1.05e-05	5.8e-05	1517	1358	2008	2106			UHRF1
ENSG00000187741	FANCA	-1.107	1.6e-08	1.41e-07	1785	1120	3101	3156			ENSG00000137166	FOXP4	-0.774	6.28e-13	1.26e-11	1593	1475	2689	2557			URB2
ENSG00000094804	CDC6	-1.062	1.65e-08	1.45e-07	1673	1086	2987	2775			ENSG00000110074	FOXRED1	-0.407	0.0015	0.00467	1042	1063	1360	1431			USP12
ENSG00000101442	ACTR5	-0.88	1.72e-08	1.5e-07	288	325	566	562			ENSG00000075618	FSCN1	-0.446	2.6e-05	0.00013	6899	6479	9092	9138			UTP14A
ENSG00000148019	CEP78	-0.749	1.72e-08	1.5e-07	1513	1307	2392	2349			ENSG00000068438	FTSJ1	-0.922	1.23e-09	1.48e-08	1078	802	1952	1610			UVSSA
ENSG00000106399	RPA3	-0.691	1.74e-08	1.52e-07	1051	1028	1661	1696			ENSG00000108592	FTSJ3	-0.633	9.74e-09	1.01e-07	4852	4284	7475	6689			VAMP7
ENSG00000092140	G2E3	-0.696	1.77e-08	1.54e-07	1075	1352	1875	2058			ENSG00000162613	FUBP1	-0.503	1.77e-06	1.16e-05	6335	5969	8659	8777			VANGL1
ENSG00000230202	RP11-632C17__A.1	-1.184	1.77e-08	1.54e-07	101	119	242	258			ENSG00000089280	FUS	-0.662	1.02e-08	1.05e-07	15757	12866	23056	22232			VPS9D1-AS1
ENSG00000148925	BTBD10	-0.948	1.82e-08	1.58e-07	770	579	1343	1259			ENSG00000114416	FXR1	-0.784	1.9e-13	4.15e-12	5312	4781	8487	8895			WDR5
ENSG00000161888	SPC24	-0.843	1.95e-08	1.68e-07	936	821	1425	1726			ENSG00000123689	G0S2	-0.902	9.22e-06	5.17e-05	4128	2552	7391	5091			WDR54
ENSG00000186564	FOXD2	-1.401	1.95e-08	1.69e-07	57	61	148	164			ENSG00000138757	G3BP2	-0.829	2.23e-13	4.79e-12	5484	4563	9229	8615			WDR90
ENSG00000214826	DDX12P	-1.323	1.96e-08	1.69e-07	297	181	567	629			ENSG00000102287	GABRE	-0.67	0.00212	0.0063	122	113	195	179			WRAP53
ENSG00000183647	ZNF530	-1.574	1.99e-08	1.71e-07	148	82	378	307			ENSG00000099860	GADD45B	-0.843	4.64e-12	8.34e-11	1180	1029	2096	1866			XRCC2
ENSG00000224578	HNRNPA1P48	-0.785	2.03e-08	1.75e-07	576	575	967	1017			ENSG00000158089	GALNT14	-0.655	4.19e-05	0.000197	329	346	532	531			XRCC3
ENSG00000128849	CGNL1	-1.015	2.06e-08	1.76e-07	203	214	390	453			ENSG00000261609	GAN	-0.467	0.0019	0.00573	505	521	721	697			YBX2
ENSG00000149218	ENDOD1	-0.881	2.09e-08	1.79e-07	328	322	616	581			ENSG00000159131	GART	-0.34	0.0025	0.00725	8903	7983	11063	10316			YEATS2
ENSG00000087586	AURKA	-0.878	2.15e-08	1.84e-07	3290	5103	6925	8505			ENSG00000183087	GAS6	-0.451	0.00313	0.00878	1129	938	1269	1556			ZBTB12
ENSG00000152193	RNF219	-1.301	2.16e-08	1.85e-07	174	123	405	327			ENSG00000141013	GAS8	-0.656	2.12e-06	1.37e-05	764	638	1123	1087			ZBTB14
ENSG00000161692	DBF4B	-0.633	2.18e-08	1.86e-07	1231	1412	2065	2033			ENSG00000168505	GBX2	-1.155	1.5e-07	1.24e-06	146	202	434	341			ZIK1
ENSG00000149554	CHEK1	-0.935	2.26e-08	1.93e-07	2315	1646	3919	3654			ENSG00000005436	GCFC2	-0.484	6.09e-05	0.000276	1415	1272	1951	1806			ZNF268
ENSG00000131153	GINS2	-1.088	2.3e-08	1.96e-07	1776	1121	3190	2970			ENSG00000082516	GEMIN5	-0.714	1.16e-09	1.39e-08	2477	2211	4181	3511			ZNF551
ENSG00000166086	JAM3	-0.826	2.33e-08	1.98e-07	1465	1161	2406	2248			ENSG00000141098	GFOD2	-0.433	0.00301	0.00849	646	598	876	803			ZNF766
ENSG00000184990	SIVA1	-0.633	2.34e-08	1.99e-07	2729	2727	4312	4152			ENSG00000103365	GGA2	-0.702	7.96e-10	9.88e-09	1721	1465	2634	2550			ZNF839
ENSG00000079616	KIF22	-0.645	2.37e-08	2.01e-07	3141	3244	4776	5206			ENSG00000165678	GHITM	-0.651	9.55e-09	9.94e-08	5239	4351	7526	7533			ZNF84
ENSG00000146263	MMS22L	-1.052	2.41e-08	2.05e-07	2804	1822	5012	4581			ENSG00000101193	GID8	-1.011	2.09e-16	6.81e-15	890	831	1662	1806			ZNF850
ENSG00000130816	DNMT1	-0.83	2.45e-08	2.08e-07	10272	8045	17129	15432			ENSG00000101003	GINS1	-0.828	1.05e-10	1.54e-09	982	814	1598	1591			ZNF90
ENSG00000115875	SRSF7	-0.815	2.46e-08	2.08e-07	4139	3291	6861	6212			ENSG00000131153	GINS2	-0.456	3.92e-05	0.000186	2333	2158	3190	2970			ZWINT
ENSG00000174606	ANGEL2	-0.948	2.5e-08	2.11e-07	590	456	1036	982			ENSG00000181938	GINS3	-0.491	0.000187	0.000743	850	769	1164	1111			ZYG11A
ENSG00000262814	MRPL12	-0.739	2.58e-08	2.17e-07	713	704	1163	1202			ENSG00000147536	GINS4	-0.635	1.11e-06	7.63e-06	736	703	1102	1133
ENSG00000161016	RPL8	-0.616	2.61e-08	2.19e-07	46589	55929	77001	80141			ENSG00000178445	GLDC	-0.915	1.39e-15	4.05e-14	3559	3229	5966	6836
ENSG00000091483	FH	-0.674	2.62e-08	2.2e-07	1872	1733	2824	2929			ENSG00000224051	GLTPD1	-0.522	0.000401	0.00146	664	582	858	931
ENSG00000137337	MDC1	-0.657	2.69e-08	2.25e-07	8859	8365	13273	13879			ENSG00000112624	GLTSCR1L	-0.673	1.27e-06	8.6e-06	1137	882	1672	1547
ENSG00000081014	AP4E1	-0.754	2.73e-08	2.28e-07	856	778	1343	1412			ENSG00000148672	GLUD1	-1.069	1.98e-18	8.43e-17	4516	3514	8298	8549
ENSG00000136824	SMC2	-0.824	2.83e-08	2.36e-07	4898	3847	8041	7443			ENSG00000135821	GLUL	-0.814	1.54e-09	1.81e-08	983	782	1538	1566
ENSG00000104147	OIP5	-0.816	2.85e-08	2.37e-07	509	485	915	835			ENSG00000197045	GMFB	-0.566	1.69e-07	1.38e-06	2491	2465	3853	3484
ENSG00000164611	PTTG1	-0.686	2.88e-08	2.4e-07	4078	5313	7123	7982			ENSG00000163655	GMPS	-0.322	0.00307	0.00863	8245	7891	10249	9928
ENSG00000101868	POLA1	-0.954	2.92e-08	2.42e-07	2501	1827	4675	3708			ENSG00000128266	GNAZ	-1.024	9.55e-06	5.33e-05	80	91	168	180
ENSG00000162607	USP1	-0.658	2.96e-08	2.45e-07	3153	3036	5128	4637			ENSG00000185838	GNB1L	-0.987	1.19e-06	8.1e-06	140	155	312	273
ENSG00000078124	ACER3	-0.842	2.98e-08	2.47e-07	909	732	1533	1408			ENSG00000111664	GNB3	-1.468	4.01e-08	3.71e-07	58	38	132	134
ENSG00000130396	MLLT4	-0.887	3.15e-08	2.6e-07	4252	3131	6806	6849			ENSG00000127920	GNG11	-1.671	5.13e-33	8.47e-31	653	495	1823	1832
ENSG00000132341	RAN	-0.726	3.17e-08	2.61e-07	17451	14871	27250	26218			ENSG00000163938	GNL3	-0.393	0.000602	0.0021	3829	3593	5212	4531
ENSG00000055130	CUL1	-0.703	3.2e-08	2.63e-07	2729	2406	4306	4056			ENSG00000116906	GNPAT	-0.641	4.42e-08	4.06e-07	1317	1194	1943	1972
ENSG00000123737	EXOSC9	-0.773	3.4e-08	2.79e-07	1055	903	1754	1591			ENSG00000175265	GOLGA8A	-1.189	1.25e-10	1.81e-09	291	205	580	551
ENSG00000125885	MCM8	-0.926	3.42e-08	2.8e-07	1676	1194	2844	2610			ENSG00000215252	GOLGA8B	-0.684	0.000295	0.00111	186	190	311	293
ENSG00000179010	MRFAP1	-0.693	3.5e-08	2.85e-07	11436	10131	17389	17488			ENSG00000152642	GPD1L	-0.57	2.49e-05	0.000125	705	694	1014	1063
ENSG00000172009	THOP1	-0.718	3.59e-08	2.92e-07	3071	2648	4879	4531			ENSG00000111231	GPN3	-0.391	0.0017	0.00519	1161	1104	1471	1500
ENSG00000269190	FBXO17	-0.774	3.71e-08	3.02e-07	2686	2209	4022	4351			ENSG00000112414	GPR126	-0.448	4.22e-05	0.000198	8021	8065	11592	10358
ENSG00000270696	RP11-342K6.1	-0.905	3.75e-08	3.05e-07	278	280	549	496			ENSG00000152749	GPR180	-0.887	4.78e-10	6.2e-09	487	448	861	868
ENSG00000213160	KLHL23	-0.966	3.75e-08	3.05e-07	838	601	1470	1341			ENSG00000178075	GRAMD1C	-0.938	1.51e-07	1.24e-06	208	188	377	382
ENSG00000168297	PXK	-1.225	3.84e-08	3.12e-07	1426	825	2880	2381			ENSG00000109519	GRPEL1	-0.618	3.8e-07	2.88e-06	3161	2636	4774	4122
ENSG00000204899	MZT1	-0.651	3.85e-08	3.12e-07	1049	1125	1663	1752			ENSG00000164284	GRPEL2	-1.292	3.67e-21	2.15e-19	713	595	1504	1699
ENSG00000137154	RPS6	-0.592	3.87e-08	3.13e-07	32071	36493	51394	51982			ENSG00000205628	GS1-179L18.1	-0.644	0.00278	0.00795	197	171	327	248
ENSG00000136108	CKAP2	-0.747	3.91e-08	3.17e-07	3769	5179	6828	8191			ENSG00000073605	GSDMB	-1.583	6.8e-10	8.52e-09	46	45	133	140
ENSG00000181610	MRPS23	-0.648	3.94e-08	3.18e-07	3317	3150	5094	5040			ENSG00000084207	GSTP1	-0.6	1.53e-08	1.52e-07	3615	3459	5231	5492
ENSG00000124092	CTCFL	-0.974	4.08e-08	3.29e-07	183	238	425	402			ENSG00000165417	GTF2A1	-0.543	0.000131	0.000539	3146	2320	4258	3707
ENSG00000183684	ALYREF	-0.622	4.11e-08	3.31e-07	4168	4193	6654	6215			ENSG00000183474	GTF2H2C	-0.681	1.25e-07	1.05e-06	831	782	1372	1215
ENSG00000005448	WDR54	-0.642	4.14e-08	3.33e-07	1183	1233	1917	1852			ENSG00000130299	GTPBP3	-0.742	1.72e-08	1.7e-07	801	713	1339	1193
ENSG00000136940	PDCL	-0.743	4.18e-08	3.36e-07	795	738	1252	1314			ENSG00000107937	GTPBP4	-0.349	0.00272	0.00779	4012	3656	5203	4566
ENSG00000047188	YTHDC2	-0.683	4.23e-08	3.4e-07	1082	1028	1741	1647			ENSG00000075218	GTSE1	-0.446	0.000132	0.000544	2188	2303	2935	3183
ENSG00000115364	MRPL19	-0.633	4.34e-08	3.48e-07	1534	1526	2371	2374			ENSG00000070019	GUCY2C	-1.172	1.14e-06	7.83e-06	75	66	172	146
ENSG00000229676	ZNF492	-1.26	4.41e-08	3.54e-07	100	84	220	221			ENSG00000151233	GXYLT1	-0.388	0.00055	0.00194	2993	2901	4063	3652
ENSG00000265415	CTD-2510F5.4	-0.87	4.63e-08	3.7e-07	449	486	752	957			ENSG00000189060	H1F0	-0.554	0.000481	0.00172	992	859	1180	1537
ENSG00000112406	HECA	-0.796	4.67e-08	3.73e-07	772	693	1191	1352			ENSG00000184897	H1FX	-0.45	0.00148	0.0046	3097	2925	3574	4653
ENSG00000034063	UHRF1	-1.198	5.07e-08	4.03e-07	3849	2255	7740	6260			ENSG00000188486	H2AFX	-0.646	3.01e-09	3.4e-08	4387	4172	6378	7018
ENSG00000100316	RPL3	-0.617	5.07e-08	4.03e-07	38704	45491	61287	67847			ENSG00000092036	HAUS4	-0.896	1.13e-07	9.7e-07	247	236	443	456
ENSG00000055044	NOP58	-0.66	5.1e-08	4.05e-07	3978	3697	6352	5776			ENSG00000249115	HAUS5	-0.63	1.57e-07	1.29e-06	2562	2060	3659	3493
ENSG00000157240	FZD1	-0.791	5.42e-08	4.29e-07	572	594	927	1090			ENSG00000147874	HAUS6	-0.566	1.05e-06	7.28e-06	2260	1970	3310	2953
ENSG00000117479	SLC19A2	-1.231	5.45e-08	4.31e-07	289	194	639	495			ENSG00000143575	HAX1	-0.468	0.000108	0.000455	1913	1883	2446	2806
ENSG00000090612	ZNF268	-0.936	5.55e-08	4.38e-07	738	553	1320	1151			ENSG00000004961	HCCS	-0.448	0.0012	0.00386	1130	1040	1631	1329
ENSG00000154743	TSEN2	-1.001	5.58e-08	4.4e-07	268	234	548	457			ENSG00000068024	HDAC4	-0.954	8.63e-09	9.02e-08	278	281	510	573
ENSG00000104738	MCM4	-1.061	5.69e-08	4.48e-07	14617	9256	26370	23437			ENSG00000164818	HEATR2	-0.379	0.00203	0.00605	4801	4134	6269	5352
ENSG00000109881	CCDC34	-0.814	5.74e-08	4.51e-07	427	407	742	724			ENSG00000119969	HELLS	-0.66	1.27e-07	1.07e-06	1436	1233	2267	1951
ENSG00000169689	STRA13	-0.649	5.75e-08	4.51e-07	1571	1489	2473	2324			ENSG00000140181	HERC2P2	-0.907	3.9e-09	4.36e-08	675	501	1093	1113
ENSG00000172167	MTBP	-0.849	5.88e-08	4.61e-07	863	676	1405	1367			ENSG00000179111	HES7	-0.794	0.00012	0.000502	192	150	283	310
ENSG00000184486	POU3F2	-1.403	5.91e-08	4.62e-07	77	62	163	205			ENSG00000185359	HGS	-0.93	2.96e-15	8.2e-14	3388	2717	6000	5629
ENSG00000135372	NAT10	-0.88	5.95e-08	4.65e-07	2444	1935	4590	3467			ENSG00000100644	HIF1A	-0.932	8.84e-18	3.42e-16	3401	2994	5939	6264
ENSG00000102977	ACD	-0.683	6.21e-08	4.84e-07	1013	1029	1540	1739			ENSG00000064393	HIPK2	-0.911	2e-06	1.3e-05	3781	2291	6458	4960
ENSG00000137309	HMGA1	-0.629	6.23e-08	4.85e-07	62627	59349	96085	92597			ENSG00000123485	HJURP	-0.468	0.000142	0.000581	3799	3980	4945	5816
ENSG00000168610	STAT3	-0.611	6.54e-08	5.08e-07	1977	2326	3134	3439			ENSG00000159399	HK2	-0.604	1.47e-05	7.81e-05	1787	1514	2838	2180
ENSG00000145476	CYP4V2	-1.05	6.84e-08	5.3e-07	132	151	291	295			ENSG00000181666	HKR1	-0.408	0.000388	0.00142	2247	2039	2976	2710
ENSG00000149483	TMEM138	-0.716	6.92e-08	5.35e-07	631	657	1071	1045			ENSG00000137309	HMGA1	-1.387	3.49e-22	2.33e-20	42487	29648	96085	92597
ENSG00000160953	MUM1	-0.701	7.3e-08	5.63e-07	1187	1072	1827	1845			ENSG00000149948	HMGA2	-0.895	1.13e-12	2.23e-11	23788	18617	42087	36749
ENSG00000144034	TPRKB	-0.745	7.32e-08	5.64e-07	1078	922	1736	1615			ENSG00000189403	HMGB1	-0.633	1.55e-08	1.54e-07	16024	13434	23191	22496
ENSG00000172775	FAM192A	-0.695	7.49e-08	5.75e-07	2823	2438	4296	4223			ENSG00000029993	HMGB3	-0.484	4.08e-05	0.000192	2683	2353	3346	3696
ENSG00000197928	ZNF677	-0.871	7.59e-08	5.81e-07	586	474	991	948			ENSG00000122566	HNRNPA2B1	-0.463	2.89e-05	0.000142	38750	33578	49609	50088
ENSG00000160014	CALM3	-0.624	7.65e-08	5.86e-07	7687	9269	12260	13878			ENSG00000170144	HNRNPA3	-0.434	6.49e-05	0.000292	17383	15523	22733	21711
ENSG00000174442	ZWILCH	-0.689	8.19e-08	6.24e-07	2620	2265	4013	3860			ENSG00000197451	HNRNPAB	-0.528	1.27e-05	6.83e-05	10293	8641	14684	12620
ENSG00000176974	SHMT1	-0.674	8.56e-08	6.51e-07	1484	1359	2206	2330			ENSG00000138668	HNRNPD	-0.448	2.8e-05	0.000138	11585	10607	15245	15033
ENSG00000182963	GJC1	-0.792	8.88e-08	6.73e-07	2731	2195	4631	3901			ENSG00000152795	HNRNPDL	-0.434	7.98e-05	0.000351	6794	6814	8871	9514
ENSG00000197459	HIST1H2BH	-1.131	9.36e-08	7.07e-07	96	113	236	222			ENSG00000169045	HNRNPH1	-0.479	0.000125	0.000519	16283	13675	22719	19026
ENSG00000137547	MRPL15	-0.734	9.39e-08	7.1e-07	2875	2362	4414	4298			ENSG00000099783	HNRNPM	-0.408	0.000892	0.00297	14738	12099	18803	16814
ENSG00000160298	C21orf58	-0.892	9.63e-08	7.27e-07	296	276	520	542			ENSG00000103942	HOMER2	-0.445	0.000688	0.00237	890	888	1177	1244
ENSG00000132967	HMGB1P5	-1.345	9.71e-08	7.32e-07	59	55	151	139			ENSG00000173917	HOXB2	-0.838	3.83e-10	5.05e-09	2328	2592	3927	4870
ENSG00000123136	DDX39A	-0.604	9.72e-08	7.33e-07	4489	4491	6991	6661			ENSG00000120093	HOXB3	-0.653	1.1e-07	9.47e-07	1207	1290	1879	2048
ENSG00000135387	CAPRIN1	-0.65	9.9e-08	7.45e-07	13621	12301	20594	20084			ENSG00000182742	HOXB4	-0.346	0.00267	0.00766	2210	2258	2785	2895
ENSG00000153044	CENPH	-0.606	9.96e-08	7.49e-07	1330	1461	2060	2187			ENSG00000186603	HPDL	-0.757	7.86e-06	4.48e-05	289	325	496	542
ENSG00000160293	VAV2	-0.636	9.96e-08	7.49e-07	1299	1254	1984	1984			ENSG00000163755	HPS3	-0.66	6.66e-07	4.81e-06	1117	955	1544	1729
ENSG00000174010	KLHL15	-0.719	1.03e-07	7.69e-07	719	884	1216	1422			ENSG00000136720	HS6ST1	-0.752	1.66e-05	8.67e-05	488	352	739	676
ENSG00000121621	KIF18A	-0.607	1.04e-07	7.79e-07	1299	1458	2038	2160			ENSG00000103160	HSDL1	-0.929	7.83e-11	1.17e-09	809	648	1496	1278
ENSG00000063177	RPL18	-0.591	1.05e-07	7.84e-07	11567	14035	18857	19715			ENSG00000185122	HSF1	-0.417	8.91e-05	0.000386	5396	5067	7142	6825
ENSG00000153140	CETN3	-0.667	1.06e-07	7.93e-07	1008	1019	1521	1697			ENSG00000102878	HSF4	-1.383	1.67e-10	2.36e-09	103	89	238	263
ENSG00000105048	TNNT1	-0.735	1.08e-07	8.05e-07	870	1152	1526	1839			ENSG00000096384	HSP90AB1	-0.401	0.00119	0.00381	120299	98713	153994	135217
ENSG00000167325	RRM1	-0.646	1.1e-07	8.19e-07	3764	3420	5654	5586			ENSG00000113013	HSPA9	-0.638	6.4e-10	8.07e-09	17722	16228	26635	26208
ENSG00000163814	CDCP1	-0.7	1.11e-07	8.28e-07	2865	2582	4854	3997			ENSG00000106211	HSPB1	-0.445	0.000457	0.00165	6846	6653	8276	10097
ENSG00000116670	MAD2L2	-0.602	1.12e-07	8.32e-07	1285	1450	2023	2127			ENSG00000144381	HSPD1	-0.857	5.06e-17	1.79e-15	31173	28491	54033	54003
ENSG00000182180	MRPS16	-0.591	1.13e-07	8.38e-07	2218	2319	3295	3537			ENSG00000115541	HSPE1	-0.423	8.27e-05	0.000362	5259	4870	6732	6845
ENSG00000196531	NACA	-0.57	1.17e-07	8.66e-07	16220	18012	25106	25709			ENSG00000120694	HSPH1	-1.032	1.62e-16	5.35e-15	8098	6186	14860	14342
ENSG00000049541	RFC2	-0.791	1.22e-07	9.02e-07	2679	2082	4341	3898			ENSG00000186792	HYAL3	-0.839	0.000617	0.00215	129	85	205	178
ENSG00000196376	SLC35F1	-1.619	1.23e-07	9.07e-07	125	64	262	319			ENSG00000196305	IARS	-0.94	8.04e-18	3.14e-16	10728	9360	18718	19817
ENSG00000167645	YIF1B	-0.721	1.25e-07	9.23e-07	3195	2894	4541	5493			ENSG00000076662	ICAM3	-0.781	2.42e-06	1.54e-05	351	291	580	523
ENSG00000104331	IMPAD1	-0.631	1.27e-07	9.31e-07	6094	5695	9488	8764			ENSG00000105376	ICAM5	-0.594	0.000167	0.000672	482	450	655	752
ENSG00000051341	POLQ	-0.734	1.27e-07	9.34e-07	1234	1046	1960	1832			ENSG00000116237	ICMT	-0.59	8.43e-07	5.96e-06	3855	3241	5733	4947
ENSG00000138587	MNS1	-1.112	1.27e-07	9.35e-07	201	151	397	364			ENSG00000119912	IDE	-0.342	0.00286	0.00814	1909	1761	2369	2284
ENSG00000101187	SLCO4A1	-0.815	1.36e-07	9.9e-07	357	383	607	695			ENSG00000138413	IDH1	-1.619	1.66e-21	1e-19	709	727	1801	2610
ENSG00000165629	ATP5C1	-0.609	1.39e-07	1.01e-06	3479	3429	5096	5438			ENSG00000101365	IDH3B	-0.366	0.000893	0.00298	3474	3275	4307	4393
ENSG00000185900	POMK	-1.378	1.4e-07	1.02e-06	43	60	143	125			ENSG00000160888	IER2	-0.363	0.00312	0.00876	3422	2829	4170	3869
ENSG00000174177	CTU2	-0.746	1.43e-07	1.03e-06	1099	927	1798	1601			ENSG00000169991	IFFO2	-0.804	1.93e-06	1.26e-05	865	653	1516	1135
ENSG00000180336	C17orf104	-0.728	1.44e-07	1.05e-06	1431	1192	2230	2114			ENSG00000165948	IFI27L1	-0.617	0.000926	0.00307	265	288	386	462
ENSG00000151151	IPMK	-0.809	1.48e-07	1.07e-06	560	486	958	875			ENSG00000159128	IFNGR2	-0.552	5.07e-06	3e-05	2450	1990	3233	3276
ENSG00000144736	SHQ1	-0.779	1.49e-07	1.08e-06	467	476	880	738			ENSG00000006652	IFRD1	-0.673	1.3e-08	1.31e-07	1782	1479	2570	2630
ENSG00000153989	NUS1	-0.686	1.51e-07	1.09e-06	4886	4236	7673	7002			ENSG00000187535	IFT140	-0.561	0.00042	0.00152	378	384	552	572
ENSG00000147862	NFIB	-0.627	1.58e-07	1.13e-06	863	1014	1490	1408			ENSG00000140443	IGF1R	-0.973	1.54e-13	3.44e-12	580	546	1115	1096
ENSG00000101911	PRPS2	-0.864	1.61e-07	1.15e-06	2164	1550	3521	3241			ENSG00000167244	IGF2	-1.117	6.19e-13	1.25e-11	2207	3047	5320	6078
ENSG00000085377	PREP	-0.745	1.65e-07	1.18e-06	2251	1791	3456	3319			ENSG00000159217	IGF2BP1	-0.395	0.000877	0.00293	7853	7598	11085	9230
ENSG00000153006	SREK1IP1	-0.648	1.68e-07	1.2e-06	1179	1117	1814	1784			ENSG00000146674	IGFBP3	-1.735	5.86e-07	4.31e-06	99	64	374	169
ENSG00000101945	SUV39H1	-0.748	1.76e-07	1.25e-06	754	669	1253	1137			ENSG00000141753	IGFBP4	-1.437	8.51e-10	1.05e-08	132	84	281	304
ENSG00000170779	CDCA4	-0.736	1.78e-07	1.26e-06	5631	4534	8583	8353			ENSG00000166130	IKBIP	-0.92	6.43e-16	1.96e-14	1220	1130	2309	2138
ENSG00000137807	KIF23	-0.598	1.8e-07	1.27e-06	5431	6202	8285	9326			ENSG00000073009	IKBKG	-0.541	0.000747	0.00255	579	461	793	720
ENSG00000196230	TUBB	-0.608	1.8e-07	1.28e-06	58659	56110	91859	83112			ENSG00000030419	IKZF2	-1.074	4.88e-08	4.42e-07	163	148	304	351
ENSG00000080824	HSP90AA1	-0.703	1.89e-07	1.33e-06	191007	161545	305068	268702			ENSG00000172458	IL17D	-1.255	1.25e-06	8.53e-06	59	49	138	120
ENSG00000132819	RBM38	-0.716	1.91e-07	1.35e-06	977	863	1602	1420			ENSG00000133731	IMPA1	-1.368	1.28e-29	1.67e-27	1886	1500	4249	4494
ENSG00000257093	KIAA1147	-0.677	1.99e-07	1.4e-06	855	840	1284	1426			ENSG00000141401	IMPA2	-1.027	8.45e-09	8.85e-08	309	277	528	666
ENSG00000070950	RAD18	-0.772	2e-07	1.4e-06	1006	819	1638	1479			ENSG00000106348	IMPDH1	-0.805	7.56e-14	1.73e-12	1424	1441	2492	2514
ENSG00000186272	ZNF17	-1.572	2.04e-07	1.42e-06	56	32	136	126			ENSG00000196388	INCA1	-1.076	7.71e-05	0.000341	57	43	101	110
ENSG00000101361	NOP56	-0.816	2.08e-07	1.45e-06	8160	6156	13482	11726			ENSG00000169592	INO80E	-0.373	0.00145	0.00453	1674	1550	2045	2131
ENSG00000146143	PRIM2	-0.673	2.08e-07	1.45e-06	1207	1088	1825	1833			ENSG00000133704	IPO8	-0.41	0.000134	0.00055	4566	4285	5886	5877
ENSG00000135763	URB2	-0.837	2.14e-07	1.49e-06	695	580	1252	1026			ENSG00000173226	IQCB1	-0.988	2.72e-13	5.76e-12	651	562	1261	1145
ENSG00000267243	AC005307.3	-1.333	2.16e-07	1.5e-06	77	57	163	175			ENSG00000144711	IQSEC1	-0.95	1.99e-11	3.29e-10	520	573	1026	1085
ENSG00000117877	CD3EAP	-1.059	2.18e-07	1.51e-06	1122	710	2112	1706			ENSG00000168310	IRF2	-0.916	1.07e-09	1.3e-08	358	352	670	670
ENSG00000259758	CASC7	-0.561	2.2e-07	1.52e-06	2585	2760	4018	3870			ENSG00000168264	IRF2BP2	-0.426	0.000324	0.00121	2083	2006	2959	2536
ENSG00000118263	KLF7	-0.766	2.23e-07	1.54e-06	1902	1565	3272	2624			ENSG00000126456	IRF3	-0.425	0.000818	0.00275	1230	1373	1748	1746
ENSG00000100412	ACO2	-0.599	2.36e-07	1.62e-06	2229	2145	3231	3394			ENSG00000105655	ISYNA1	-0.613	2.36e-05	0.000119	4729	5622	7001	8829
ENSG00000185305	ARL15	-1.01	2.39e-07	1.64e-06	169	166	309	366			ENSG00000143127	ITGA10	-0.923	0.000211	0.000827	70	76	127	150
ENSG00000189057	FAM111B	-1.343	2.4e-07	1.65e-06	842	428	1788	1434			ENSG00000091409	ITGA6	-1.072	4.28e-19	1.95e-17	9740	8096	20271	17218
ENSG00000092201	SUPT16H	-0.723	2.47e-07	1.69e-06	7209	5909	11533	10118			ENSG00000148841	ITPRIP	-0.46	0.00248	0.00719	1217	1004	1715	1341
ENSG00000226435	ANKRD18DP	-1.18	2.48e-07	1.7e-06	93	87	191	217			ENSG00000128928	IVD	-0.332	0.00336	0.00933	2943	2639	3581	3445
ENSG00000067082	KLF6	-0.574	2.48e-07	1.7e-06	4876	5410	7353	7959			ENSG00000116679	IVNS1ABP	-0.89	9.51e-14	2.14e-12	1241	1249	2158	2456
ENSG00000142102	ATHL1	-1.209	2.62e-07	1.79e-06	149	117	267	348			ENSG00000077684	JADE1	-0.369	0.00338	0.00936	1162	1146	1539	1441
ENSG00000143621	ILF2	-0.553	2.83e-07	1.92e-06	11174	11848	16921	16861			ENSG00000101384	JAG1	-0.498	0.00131	0.00414	634	759	1048	920
ENSG00000103995	CEP152	-0.747	2.85e-07	1.93e-06	1228	1017	1795	1974			ENSG00000096968	JAK2	-0.859	3.65e-09	4.08e-08	535	454	891	903
ENSG00000157227	MMP14	-0.711	2.9e-07	1.96e-06	2617	2188	4241	3622			ENSG00000050130	JKAMP	-0.856	1.81e-13	3.97e-12	1053	1037	1958	1826
ENSG00000100206	DMC1	-1.568	2.92e-07	1.97e-06	120	59	275	256			ENSG00000234616	JRK	-0.547	1.46e-05	7.78e-05	1362	1199	2003	1740
ENSG00000099901	RANBP1	-0.712	3.15e-07	2.11e-06	6663	5435	10403	9411			ENSG00000108773	KAT2A	-0.55	3.51e-07	2.68e-06	2050	1977	3038	2860
ENSG00000096746	HNRNPH3	-0.64	3.24e-07	2.17e-06	7363	6463	10850	10689			ENSG00000083168	KAT6A	-0.516	4.68e-06	2.78e-05	1515	1429	2159	2050
ENSG00000166801	FAM111A	-0.849	3.33e-07	2.22e-06	989	762	1747	1407			ENSG00000107821	KAZALD1	-0.704	3.28e-05	0.000159	384	379	557	686
ENSG00000198937	CCDC167	-0.811	3.35e-07	2.23e-06	850	658	1341	1305			ENSG00000176407	KCMF1	-0.505	6.24e-06	3.61e-05	4375	3922	6226	5545
ENSG00000100580	TMED8	-0.631	3.56e-07	2.36e-06	1811	1621	2745	2569			ENSG00000069424	KCNAB2	-0.837	0.00169	0.00517	72	83	116	161
ENSG00000144867	SRPRB	-0.786	3.66e-07	2.42e-06	2007	1589	3441	2758			ENSG00000170049	KCNAB3	-1.456	1.36e-07	1.14e-06	36	47	108	120
ENSG00000138346	DNA2	-0.818	3.74e-07	2.47e-06	740	581	1200	1129			ENSG00000026559	KCNG1	-0.703	0.00109	0.00356	193	210	281	375
ENSG00000176396	EID2	-0.62	3.75e-07	2.48e-06	1273	1217	1869	1957			ENSG00000182324	KCNJ14	-0.889	0.00126	0.00402	61	55	123	92
ENSG00000198918	RPL39	-0.55	3.81e-07	2.52e-06	9695	11165	14885	15655			ENSG00000104783	KCNN4	-0.604	0.00011	0.000463	1345	991	1636	1914
ENSG00000136874	STX17	-0.813	3.94e-07	2.6e-06	381	355	608	685			ENSG00000213859	KCTD11	-0.498	0.00258	0.00745	435	371	604	534
ENSG00000078900	TP73	-0.957	3.99e-07	2.63e-06	160	187	313	361			ENSG00000178695	KCTD12	-0.83	9.37e-06	5.24e-05	227	211	431	348
ENSG00000155096	AZIN1	-0.546	4.02e-07	2.65e-06	11874	12626	18517	17257			ENSG00000153885	KCTD15	-0.885	1.52e-14	3.79e-13	3171	2595	5382	5268
ENSG00000139354	GAS2L3	-0.747	4.04e-07	2.66e-06	1115	1579	1993	2530			ENSG00000180901	KCTD2	-0.557	3.39e-05	0.000163	1155	967	1670	1453
ENSG00000160813	PPP1R35	-0.809	4.16e-07	2.74e-06	577	624	899	1205			ENSG00000004487	KDM1A	-0.424	9.54e-05	0.000408	4785	4804	6271	6592
ENSG00000114391	RPL24	-0.538	4.19e-07	2.75e-06	11042	12702	17359	17123			ENSG00000066135	KDM4A	-0.916	5.03e-16	1.55e-14	1282	1129	2309	2242
ENSG00000185347	C14orf80	-0.626	4.31e-07	2.83e-06	1281	1191	1961	1854			ENSG00000131773	KHDRBS3	-0.69	0.000447	0.00161	217	277	381	416
ENSG00000066923	STAG3	-0.805	4.32e-07	2.83e-06	1976	1444	3048	2929			ENSG00000166803	KIAA0101	-0.574	9.11e-07	6.38e-06	1911	1829	2618	2951
ENSG00000093009	CDC45	-1.028	4.49e-07	2.93e-06	1792	1099	3187	2707			ENSG00000255103	KIAA0754	-1.565	6.58e-30	8.67e-28	1155	833	2992	2891
ENSG00000126803	HSPA2	-0.85	4.57e-07	2.98e-06	388	323	638	644			ENSG00000122778	KIAA1549	-0.565	4.1e-05	0.000193	652	669	961	994
ENSG00000175175	PPM1E	-1.018	4.68e-07	3.04e-06	229	251	397	575			ENSG00000144320	KIAA1715	-0.597	3e-06	1.87e-05	959	836	1382	1334
ENSG00000189369	GSPT2	-0.782	4.87e-07	3.15e-06	403	368	676	650			ENSG00000183354	KIAA2026	-0.383	0.00348	0.00963	925	947	1259	1183
ENSG00000113569	NUP155	-0.595	4.9e-07	3.16e-06	6011	5594	8964	8560			ENSG00000118193	KIF14	-0.807	1.2e-11	2.04e-10	1409	1292	2216	2510
ENSG00000137513	NARS2	-0.789	4.95e-07	3.19e-06	343	334	616	554			ENSG00000186185	KIF18B	-0.582	2.92e-08	2.75e-07	3425	3383	5037	5152
ENSG00000179837	RBM15B	-0.654	4.98e-07	3.21e-06	1737	1487	2552	2522			ENSG00000079616	KIF22	-0.469	2.78e-05	0.000137	3746	3468	4776	5206
ENSG00000172731	LRRC20	-0.635	5.04e-07	3.24e-06	1387	1284	1973	2176			ENSG00000137807	KIF23	-0.359	0.00243	0.00706	6784	6949	8285	9326
ENSG00000102910	LONP2	-0.58	5.24e-07	3.36e-06	1359	1393	1981	2132			ENSG00000066735	KIF26A	-1.044	4.53e-06	2.7e-05	92	83	170	191
ENSG00000128708	HAT1	-0.663	5.35e-07	3.42e-06	3359	2834	5013	4796			ENSG00000170759	KIF5B	-0.411	0.000169	0.00068	9659	8650	12254	12093
ENSG00000136051	KIAA1033	-0.587	5.62e-07	3.57e-06	1596	1553	2293	2436			ENSG00000168280	KIF5C	-0.683	1.75e-05	9.1e-05	781	879	1163	1502
ENSG00000130726	TRIM28	-0.55	5.64e-07	3.58e-06	11635	11721	17452	16754			ENSG00000166813	KIF7	-0.611	0.0021	0.00626	186	178	270	286
ENSG00000100714	MTHFD1	-0.599	5.73e-07	3.63e-06	7313	6700	11013	10213			ENSG00000088727	KIF9	-0.753	9.79e-05	0.000417	218	174	329	332
ENSG00000125827	TMX4	-0.695	5.73e-07	3.64e-06	1368	1159	1942	2149			ENSG00000129911	KLF16	-0.596	8.61e-07	6.06e-06	1212	1095	1813	1674
ENSG00000062822	POLD1	-0.685	5.75e-07	3.64e-06	1639	1353	2432	2380			ENSG00000136826	KLF4	-0.706	3.28e-05	0.000159	496	433	670	846
ENSG00000167513	CDT1	-0.899	5.79e-07	3.66e-06	3438	2314	5183	5541			ENSG00000128607	KLHDC10	-0.444	0.000256	0.000982	1274	1194	1735	1623
ENSG00000109265	KIAA1211	-0.767	5.85e-07	3.7e-06	335	363	566	622			ENSG00000104731	KLHDC4	-0.359	0.00295	0.00836	1428	1455	1845	1853
ENSG00000168264	IRF2BP2	-0.566	6.03e-07	3.81e-06	1795	1917	2959	2536			ENSG00000167487	KLHL26	-0.894	0.000628	0.00218	81	69	119	160
ENSG00000131462	TUBG1	-0.572	6.06e-07	3.83e-06	3133	3018	4710	4433			ENSG00000184445	KNTC1	-0.569	4.63e-07	3.47e-06	2356	2076	3206	3369
ENSG00000181450	ZNF678	-0.803	6.15e-07	3.88e-06	275	286	498	481			ENSG00000102753	KPNA3	-0.514	1.46e-06	9.8e-06	3155	2959	4440	4292
ENSG00000111450	STX2	-0.636	6.19e-07	3.9e-06	965	899	1454	1443			ENSG00000171346	KRT15	-0.812	5.6e-05	0.000256	212	256	366	456
ENSG00000162613	FUBP1	-0.576	6.21e-07	3.91e-06	5986	5712	8659	8777			ENSG00000111057	KRT18	-0.478	0.000341	0.00127	14551	11032	18670	16963
ENSG00000108384	RAD51C	-0.669	6.35e-07	4e-06	1231	1065	1838	1812			ENSG00000212724	KRTAP2-3	-1.83	3.34e-12	6.15e-11	133	91	493	304
ENSG00000091527	CDV3	-0.857	6.41e-07	4.03e-06	13149	9694	23377	17995			ENSG00000272079	LA16c-380H5.5	-1.077	0.000391	0.00143	50	39	75	113
ENSG00000113456	RAD1	-0.852	6.43e-07	4.04e-06	1079	801	1875	1518			ENSG00000089692	LAG3	-1.718	2.04e-07	1.64e-06	37	20	77	111
ENSG00000183207	RUVBL2	-0.595	6.46e-07	4.06e-06	5694	5318	8072	8562			ENSG00000050555	LAMC3	-0.72	2.59e-05	0.000129	335	423	636	613
ENSG00000175279	APITD1	-1.116	6.53e-07	4.09e-06	136	107	265	262			ENSG00000011376	LARS2	-0.459	0.000924	0.00306	1014	896	1424	1201
ENSG00000126756	UXT	-0.634	6.58e-07	4.13e-06	1072	1014	1547	1690			ENSG00000001497	LAS1L	-0.476	2.37e-05	0.000119	5126	4392	6847	6395
ENSG00000037897	METTL1	-0.646	6.8e-07	4.25e-06	745	740	1205	1119			ENSG00000131023	LATS1	-0.438	0.000106	0.000447	2608	2296	3426	3216
ENSG00000142634	EFHD2	-0.63	6.84e-07	4.27e-06	2965	2727	4801	4009			ENSG00000143815	LBR	-2.202	2.23e-66	3.94e-63	817	675	3195	3669
ENSG00000159055	MIS18A	-0.75	6.86e-07	4.28e-06	721	606	1143	1089			ENSG00000135338	LCA5	-0.614	0.0013	0.00414	248	202	334	355
ENSG00000181544	FANCB	-1.043	6.98e-07	4.36e-06	245	182	483	397			ENSG00000134333	LDHA	-0.594	6.16e-08	5.52e-07	19489	18855	27424	30454
ENSG00000174371	EXO1	-0.914	7e-07	4.36e-06	970	670	1683	1407			ENSG00000141696	LEPREL4	-0.602	6.61e-05	0.000296	447	455	677	692
ENSG00000204628	GNB2L1	-0.527	7.29e-07	4.52e-06	48461	55331	73539	76039			ENSG00000213625	LEPROT	-1.259	3.76e-25	3.47e-23	980	823	2136	2178
ENSG00000111911	HINT3	-0.654	7.38e-07	4.57e-06	1282	1127	1866	1925			ENSG00000168924	LETM1	-1.028	8.71e-17	3.01e-15	3129	2521	6217	5308
ENSG00000139926	FRMD6	-0.871	7.42e-07	4.6e-06	1808	1466	3586	2403			ENSG00000121897	LIAS	-0.494	6.16e-05	0.000279	1087	1026	1464	1511
ENSG00000086061	DNAJA1	-0.662	7.44e-07	4.6e-06	9985	8672	16099	13424			ENSG00000105486	LIG1	-0.516	2.72e-06	1.71e-05	1640	1590	2292	2326
ENSG00000157510	AFAP1L1	-1.131	7.45e-07	4.61e-06	94	89	186	215			ENSG00000005156	LIG3	-0.627	1.7e-07	1.39e-06	1145	1041	1714	1662
ENSG00000112081	SRSF3	-0.562	7.46e-07	4.61e-06	11763	11585	18122	16347			ENSG00000203896	LIME1	-1.13	7.53e-06	4.31e-05	58	68	147	129
ENSG00000139496	NUPL1	-0.557	7.77e-07	4.79e-06	2478	2412	3704	3488			ENSG00000187772	LIN28B	-0.657	9.96e-07	6.93e-06	3963	3019	5918	5089
ENSG00000117395	EBNA1BP2	-0.586	8.14e-07	5.01e-06	12138	11141	17984	16961			ENSG00000205659	LIN52	-0.439	0.00322	0.00902	1065	820	1336	1220
ENSG00000127870	RNF6	-0.596	8.28e-07	5.09e-06	1201	1161	1810	1760			ENSG00000223768	LINC00205	-0.675	0.00255	0.00737	175	138	279	221
ENSG00000134222	PSRC1	-0.817	8.39e-07	5.15e-06	701	1096	1393	1773			ENSG00000218510	LINC00339	-0.524	0.00171	0.00521	358	406	535	564
ENSG00000185379	RAD51D	-0.979	8.41e-07	5.16e-06	127	150	282	264			ENSG00000264575	LINC00526	-1.132	0.000152	0.000617	52	51	88	138
ENSG00000242114	MTFP1	-1.057	8.48e-07	5.19e-06	125	110	242	247			ENSG00000232815	LINC00537	-0.658	0.00155	0.00479	206	157	286	287
ENSG00000100027	YPEL1	-1.3	8.63e-07	5.28e-06	57	59	123	163			ENSG00000258441	LINC00641	-0.493	0.00303	0.00855	375	334	483	515
ENSG00000071539	TRIP13	-0.604	8.84e-07	5.39e-06	4244	3808	6340	5897			ENSG00000268658	LINC00664	-1.523	2.53e-09	2.9e-08	60	46	164	141
ENSG00000077312	SNRPA	-0.674	8.89e-07	5.42e-06	3643	2974	5387	5172			ENSG00000232677	LINC00665	-0.832	6.05e-11	9.15e-10	3931	3089	6715	5780
ENSG00000118961	C2orf43	-0.59	8.91e-07	5.43e-06	831	892	1321	1273			ENSG00000263753	LINC00667	-0.407	0.00233	0.0068	1113	958	1337	1410
ENSG00000100526	CDKN3	-0.662	8.97e-07	5.45e-06	1038	1323	1681	2055			ENSG00000237854	LINC00674	-1.022	0.000113	0.000475	58	65	111	139
ENSG00000005249	PRKAR2B	-0.701	9.13e-07	5.54e-06	734	718	1074	1287			ENSG00000175772	LINC01106	-0.673	0.00357	0.00983	189	127	247	257
ENSG00000111581	NUP107	-0.761	9.13e-07	5.54e-06	3894	2908	5935	5592			ENSG00000152022	LIX1L	-0.472	2.27e-05	0.000115	2108	1917	2821	2762
ENSG00000131263	RLIM	-0.586	9.27e-07	5.62e-06	3332	3062	4850	4750			ENSG00000064547	LPAR2	-0.665	0.00108	0.00353	189	168	267	299
ENSG00000108669	CYTH1	-0.668	9.27e-07	5.62e-06	638	626	996	1012			ENSG00000132793	LPIN3	-0.703	0.000285	0.00108	217	178	311	332
ENSG00000182742	HOXB4	-0.709	9.29e-07	5.62e-06	1943	1532	2785	2895			ENSG00000128011	LRFN1	-0.73	0.000482	0.00173	166	145	241	275
ENSG00000125450	NUP85	-0.633	9.39e-07	5.68e-06	2488	2133	3722	3445			ENSG00000157193	LRP8	-0.646	4.23e-06	2.54e-05	930	741	1276	1339
ENSG00000196422	PPP1R26	-0.694	9.72e-07	5.86e-06	680	684	1014	1192			ENSG00000010626	LRRC23	-0.599	0.000148	0.0006	486	450	659	759
ENSG00000108953	YWHAE	-0.515	9.74e-07	5.87e-06	18310	20551	28074	27453			ENSG00000267023	LRRC37A16P	-1.373	2.09e-17	7.67e-16	339	273	752	833
ENSG00000128581	RABL5	-0.594	9.94e-07	5.98e-06	1185	1136	1742	1762			ENSG00000169683	LRRC45	-0.596	3.98e-05	0.000188	522	536	815	784
ENSG00000080839	RBL1	-0.867	1.04e-06	6.21e-06	1038	722	1688	1523			ENSG00000130764	LRRC47	-0.459	0.000293	0.00111	2062	1685	2730	2422
ENSG00000169750	RAC3	-0.606	1.08e-06	6.41e-06	816	869	1232	1333			ENSG00000137821	LRRC49	-0.599	0.000146	0.000594	357	356	547	533
ENSG00000241553	ARPC4	-0.537	1.08e-06	6.43e-06	2172	2191	3284	3045			ENSG00000163428	LRRC58	-0.551	2.45e-05	0.000123	3180	2567	4586	3833
ENSG00000148339	SLC25A25	-0.995	1.09e-06	6.47e-06	251	194	489	398			ENSG00000124831	LRRFIP1	-0.743	2.27e-10	3.13e-09	3405	2883	5633	4889
ENSG00000212694	AC084018.1	-1.093	1.1e-06	6.52e-06	104	112	204	257			ENSG00000155858	LSM11	-0.784	6.6e-07	4.78e-06	355	396	674	619
ENSG00000167461	RAB8A	-0.549	1.1e-06	6.56e-06	1575	1600	2406	2238			ENSG00000257103	LSM14A	-0.72	3.1e-10	4.16e-09	11339	9566	18114	16310
ENSG00000105341	ATP5SL	-0.73	1.13e-06	6.67e-06	3471	2658	5054	5110			ENSG00000213903	LTB4R	-1.461	3.15e-11	5.02e-10	86	73	223	215
ENSG00000125249	RAP2A	-0.678	1.16e-06	6.82e-06	653	618	1062	972			ENSG00000007392	LUC7L	-0.595	6.1e-05	0.000276	572	567	930	791
ENSG00000171055	FEZ2	-0.536	1.2e-06	7.06e-06	2337	2309	3441	3296			ENSG00000108848	LUC7L3	-0.417	0.000269	0.00103	3326	2968	4415	3990
ENSG00000108773	KAT2A	-0.833	1.24e-06	7.26e-06	1960	1351	3038	2860			ENSG00000240053	LY6G5B	-1.209	2.08e-07	1.66e-06	81	72	191	163
ENSG00000118496	FBXO30	-0.547	1.26e-06	7.36e-06	1694	1665	2508	2400			ENSG00000145220	LYAR	-0.401	0.00169	0.00517	3746	3262	5096	4159
ENSG00000103494	RPGRIP1L	-0.738	1.32e-06	7.69e-06	449	433	798	673			ENSG00000163818	LZTFL1	-0.839	1.08e-08	1.11e-07	484	423	810	813
ENSG00000178921	PFAS	-0.546	1.42e-06	8.2e-06	3585	3463	5262	5031			ENSG00000127603	MACF1	-0.613	2.58e-09	2.94e-08	9505	9251	14665	14027
ENSG00000170085	SIMC1	-0.718	1.48e-06	8.53e-06	823	680	1236	1236			ENSG00000164109	MAD2L1	-0.486	2.77e-05	0.000137	1629	1670	2215	2407
ENSG00000146410	MTFR2	-0.698	1.5e-06	8.67e-06	909	753	1389	1308			ENSG00000090316	MAEA	-0.502	8.17e-05	0.000358	6130	5364	9062	7220
ENSG00000177189	RPS6KA3	-0.553	1.53e-06	8.82e-06	3208	3046	4706	4471			ENSG00000179632	MAF1	-0.924	1.65e-15	4.7e-14	3996	3242	6792	6938
ENSG00000089280	FUS	-0.617	1.54e-06	8.85e-06	15943	13595	23056	22232			ENSG00000198681	MAGEA1	-1.331	1.5e-22	1.05e-20	1345	1024	3235	2725
ENSG00000230055	CISD3	-0.727	1.55e-06	8.91e-06	427	402	676	696			ENSG00000213401	MAGEA12	-1.572	1.32e-34	2.55e-32	1588	1239	4518	3888
ENSG00000123374	CDK2	-0.702	1.56e-06	8.95e-06	3376	2628	5019	4747			ENSG00000183305	MAGEA2B	-0.794	0.00136	0.00429	127	84	196	170
ENSG00000198406	BZW1P2	-0.976	1.57e-06	9.01e-06	119	132	258	236			ENSG00000221867	MAGEA3	-1.204	1.31e-21	8.11e-20	2210	1702	4733	4279
ENSG00000213347	MXD3	-0.818	1.58e-06	9.07e-06	293	281	470	542			ENSG00000197172	MAGEA6	-1.253	1.29e-21	8.08e-20	1795	1361	3981	3542
ENSG00000254685	FPGT	-1.073	1.59e-06	9.14e-06	254	168	458	430			ENSG00000111196	MAGOHB	-0.539	9.5e-06	5.31e-05	1267	1142	1826	1675
ENSG00000112118	MCM3	-0.834	1.6e-06	9.18e-06	5893	4114	9628	8214			ENSG00000177943	MAMDC4	-1.096	5.91e-07	4.34e-06	117	99	216	246
ENSG00000237424	FOXD2-AS1	-0.899	1.63e-06	9.29e-06	165	184	304	347			ENSG00000196782	MAML3	-0.864	4.24e-05	0.000199	149	152	249	299
ENSG00000090932	DLL3	-0.841	1.68e-06	9.6e-06	251	229	425	435			ENSG00000131711	MAP1B	-1.83	5.2e-29	6.19e-27	894	712	2407	3303
ENSG00000214357	NEURL1B	-1.223	1.74e-06	9.88e-06	119	185	269	441			ENSG00000085511	MAP3K4	-0.416	0.0013	0.00414	1528	1280	1966	1781
ENSG00000120837	NFYB	-0.602	1.77e-06	1e-05	1028	959	1547	1469			ENSG00000100030	MAPK1	-0.896	1.03e-11	1.77e-10	5554	4132	9396	8633
ENSG00000198912	C1orf174	-0.623	1.79e-06	1.01e-05	1053	945	1582	1496			ENSG00000050748	MAPK9	-0.766	2.34e-12	4.4e-11	2080	1848	3444	3238
ENSG00000106153	CHCHD2	-0.562	1.85e-06	1.04e-05	7796	7201	10959	11178			ENSG00000119487	MAPKAP1	-0.388	0.000504	0.00179	15490	13627	19079	19029
ENSG00000122861	PLAU	-0.501	1.86e-06	1.05e-05	10199	11413	15687	14900			ENSG00000155130	MARCKS	-1.253	6.77e-27	6.92e-25	2756	2619	5886	6929
ENSG00000147403	RPL10	-0.527	1.87e-06	1.05e-05	24254	25234	33987	37345			ENSG00000175130	MARCKSL1	-0.689	7.3e-11	1.1e-09	1961	1895	3150	3068
ENSG00000248527	MTATP6P1	-0.553	1.9e-06	1.07e-05	14044	15159	19704	23153			ENSG00000166986	MARS	-0.407	0.000667	0.00231	11149	10082	13159	14997
ENSG00000217165	ANKRD18EP	-0.947	1.91e-06	1.07e-05	210	169	358	373			ENSG00000155254	MARVELD1	-0.504	0.000439	0.00159	1011	795	1256	1306
ENSG00000150433	TMEM218	-0.786	1.92e-06	1.07e-05	476	390	733	760			ENSG00000168906	MAT2A	-0.775	9.72e-11	1.44e-09	6888	5524	11124	10115
ENSG00000077514	POLD3	-0.702	1.96e-06	1.1e-05	1116	903	1737	1547			ENSG00000038274	MAT2B	-0.892	2.73e-11	4.4e-10	1847	1369	3039	2930
ENSG00000196290	NIF3L1	-0.562	2.01e-06	1.13e-05	942	1025	1407	1497			ENSG00000152601	MBNL1	-0.43	0.000133	0.000548	6994	6094	8691	8945
ENSG00000132436	FIGNL1	-1.136	2.04e-06	1.14e-05	372	214	671	617			ENSG00000076770	MBNL3	-2.07	5.48e-15	1.46e-13	56	41	237	171
ENSG00000182185	RAD51B	-0.869	2.06e-06	1.15e-05	220	200	407	360			ENSG00000143797	MBOAT2	-0.744	1.17e-09	1.4e-08	1058	976	1804	1602
ENSG00000075188	NUP37	-0.6	2.11e-06	1.17e-05	1905	1663	2795	2613			ENSG00000197971	MBP	-0.707	3.66e-05	0.000175	685	476	942	954
ENSG00000075336	TIMM21	-0.705	2.2e-06	1.22e-05	1009	831	1620	1379			ENSG00000258839	MC1R	-0.78	1.47e-05	7.82e-05	283	226	425	449
ENSG00000071626	DAZAP1	-0.669	2.24e-06	1.24e-05	7462	5917	10917	10361			ENSG00000180398	MCFD2	-1.168	5.13e-25	4.67e-23	3644	2993	7649	7268
ENSG00000113712	CSNK1A1	-0.501	2.25e-06	1.25e-05	6333	6803	9254	9337			ENSG00000143384	MCL1	-0.85	2.26e-15	6.4e-14	6758	5842	11589	11128
ENSG00000034510	TMSB10	-0.532	2.26e-06	1.25e-05	39342	37776	55799	55711			ENSG00000065328	MCM10	-1.359	4.84e-20	2.49e-18	1102	804	2659	2230
ENSG00000106355	LSM5	-0.557	2.28e-06	1.26e-05	1560	1480	2237	2237			ENSG00000073111	MCM2	-0.424	0.000247	0.00095	9545	8032	11989	11593
ENSG00000168061	SAC3D1	-0.726	2.28e-06	1.26e-05	376	369	591	641			ENSG00000112118	MCM3	-0.573	5.15e-06	3.04e-05	6625	5369	9628	8214
ENSG00000214078	CPNE1	-0.558	2.32e-06	1.28e-05	3923	3710	5397	5837			ENSG00000104738	MCM4	-0.643	1.04e-07	8.98e-07	17633	14271	26370	23437
ENSG00000089723	OTUB2	-0.705	2.32e-06	1.28e-05	608	531	918	939			ENSG00000100297	MCM5	-0.433	0.000829	0.00279	6107	4858	7931	6868
ENSG00000189079	ARID2	-0.596	2.35e-06	1.29e-05	4006	3479	5803	5508			ENSG00000166508	MCM7	-0.682	1.42e-09	1.68e-08	24703	20549	36967	35618
ENSG00000108064	TFAM	-0.576	2.35e-06	1.29e-05	3347	3010	4916	4563			ENSG00000125885	MCM8	-0.755	2.7e-09	3.07e-08	1813	1419	2844	2610
ENSG00000198331	HYLS1	-0.626	2.39e-06	1.31e-05	605	667	948	1015			ENSG00000135272	MDFIC	-0.678	6.71e-09	7.15e-08	1177	1125	1813	1869
ENSG00000128274	A4GALT	-1.186	2.41e-06	1.32e-05	63	56	135	136			ENSG00000082212	ME2	-0.715	5.55e-11	8.46e-10	2061	1841	3260	3146
ENSG00000254615	RP11-395G23.3	-0.975	2.42e-06	1.33e-05	203	157	371	337			ENSG00000163875	MEAF6	-0.356	0.00276	0.00789	2061	1808	2568	2383
ENSG00000100575	TIMM9	-0.653	2.43e-06	1.33e-05	595	573	913	924			ENSG00000133398	MED10	-0.459	0.000311	0.00116	1221	1075	1653	1503
ENSG00000119203	CPSF3	-0.567	2.52e-06	1.38e-05	2638	2365	3744	3670			ENSG00000184634	MED12	-0.392	0.000931	0.00308	3159	2656	3883	3748
ENSG00000214654	RP11-27I1.4	-1.025	2.53e-06	1.38e-05	117	103	222	226			ENSG00000108510	MED13	-0.426	0.000229	0.000886	4176	3565	5403	5000
ENSG00000106638	TBL2	-0.509	2.54e-06	1.39e-05	1591	1743	2360	2383			ENSG00000008838	MED24	-0.761	3.29e-10	4.39e-09	1872	1528	3025	2738
ENSG00000119285	HEATR1	-0.677	2.6e-06	1.42e-05	2560	2079	4048	3371			ENSG00000104973	MED25	-0.536	1.08e-05	5.93e-05	1304	1334	1834	1991
ENSG00000124795	DEK	-0.531	2.69e-06	1.46e-05	14903	14210	21284	20769			ENSG00000136146	MED4	-1.323	4.22e-21	2.43e-19	506	422	1178	1144
ENSG00000111641	NOP2	-0.626	2.76e-06	1.5e-05	5244	4683	8477	6839			ENSG00000162039	MEIOB	-0.655	1.13e-05	6.18e-05	554	594	850	958
ENSG00000167670	CHAF1A	-0.779	2.8e-06	1.52e-05	2262	1605	3507	3129			ENSG00000153208	MERTK	-0.415	0.000887	0.00296	1170	1077	1489	1506
ENSG00000132780	NASP	-0.555	2.81e-06	1.53e-05	6427	5883	9094	8987			ENSG00000127804	METTL16	-0.395	0.000424	0.00154	1748	1731	2336	2239
ENSG00000156384	SFR1	-0.787	2.84e-06	1.54e-05	270	258	450	461			ENSG00000165792	METTL17	-0.388	0.00197	0.00591	1121	1139	1473	1484
ENSG00000166963	MAP1A	-0.772	2.85e-06	1.54e-05	240	278	429	456			ENSG00000067365	METTL22	-0.557	0.0026	0.0075	273	234	356	390
ENSG00000198554	WDHD1	-0.707	2.88e-06	1.56e-05	1067	842	1616	1500			ENSG00000197006	METTL9	-0.397	0.000892	0.00297	1983	1865	2398	2668
ENSG00000125247	TMTC4	-0.894	2.91e-06	1.58e-05	313	238	509	515			ENSG00000037749	MFAP3	-0.545	5.67e-05	0.000259	1434	1150	2005	1765
ENSG00000111247	RAD51AP1	-0.665	2.93e-06	1.58e-05	1638	1312	2410	2268			ENSG00000168958	MFF	-0.374	0.00215	0.00638	2173	2324	2775	3053
ENSG00000164687	FABP5	-0.959	3.02e-06	1.63e-05	5085	3082	8530	7344			ENSG00000228109	MFI2-AS1	-1.038	2.28e-05	0.000115	72	74	138	162
ENSG00000158717	RNF166	-0.689	3.07e-06	1.65e-05	544	494	863	811			ENSG00000133816	MICAL2	-0.628	3.33e-07	2.56e-06	2330	1893	3449	3077
ENSG00000171530	TBCA	-0.541	3.11e-06	1.67e-05	3138	2937	4403	4436			ENSG00000243156	MICAL3	-0.333	0.00276	0.0079	2519	2395	3117	3071
ENSG00000170144	HNRNPA3	-0.575	3.13e-06	1.68e-05	15891	13952	22733	21711			ENSG00000204516	MICB	-0.673	8.18e-10	1.01e-08	2835	2553	4185	4403
ENSG00000166562	SEC11C	-0.708	3.19e-06	1.71e-05	657	582	1102	922			ENSG00000165175	MID1IP1	-0.624	1.77e-05	9.17e-05	644	602	902	1018
ENSG00000178409	BEND3	-0.777	3.22e-06	1.72e-05	663	509	1018	991			ENSG00000225206	MIR137HG	-1.212	4.2e-09	4.66e-08	111	109	249	261
ENSG00000166788	SAAL1	-0.694	3.24e-06	1.73e-05	623	550	1000	898			ENSG00000226380	MIR29A	-0.597	0.000123	0.000511	457	395	638	651
ENSG00000122966	CIT	-0.581	3.25e-06	1.73e-05	2893	3210	4050	5079			ENSG00000266017	MIR4477A	-0.904	0.000608	0.00212	79	54	126	123
ENSG00000213923	CSNK1E	-0.529	3.32e-06	1.77e-05	2649	2768	4227	3589			ENSG00000129534	MIS18BP1	-0.345	0.00298	0.00842	1790	1749	2189	2306
ENSG00000126215	XRCC3	-0.909	3.39e-06	1.81e-05	2501	1556	4020	3600			ENSG00000125863	MKKS	-0.576	3.19e-06	1.97e-05	1605	1315	2157	2196
ENSG00000130520	LSM4	-0.539	3.43e-06	1.83e-05	3442	3472	4715	5334			ENSG00000011143	MKS1	-0.405	0.00255	0.00738	1003	863	1255	1216
ENSG00000184992	BRI3BP	-0.588	3.45e-06	1.83e-05	1185	1071	1723	1668			ENSG00000110917	MLEC	-0.56	7.51e-06	4.3e-05	5156	4203	7455	6344
ENSG00000269343	ZNF587B	-0.999	3.49e-06	1.85e-05	98	113	229	193			ENSG00000171843	MLLT3	-1.472	6.93e-23	4.99e-21	533	400	1334	1254
ENSG00000127337	YEATS4	-0.615	3.59e-06	1.9e-05	1244	1094	1739	1841			ENSG00000108960	MMD	-0.989	5.15e-10	6.62e-09	301	283	559	600
ENSG00000134419	RPS15A	-0.53	3.69e-06	1.95e-05	6809	8948	11149	11602			ENSG00000169446	MMGT1	-0.743	7.36e-09	7.76e-08	1266	1016	1925	1894
ENSG00000131876	SNRPA1	-0.546	3.78e-06	1.99e-05	1855	1798	2866	2467			ENSG00000157227	MMP14	-1.286	5.51e-12	9.83e-11	2026	1198	4241	3622
ENSG00000124333	VAMP7	-0.535	3.78e-06	1.99e-05	1973	1846	2748	2786			ENSG00000156103	MMP16	-0.687	9.7e-08	8.44e-07	711	707	1163	1120
ENSG00000111554	MDM1	-0.752	3.81e-06	2e-05	489	403	758	744			ENSG00000146263	MMS22L	-0.533	5.13e-05	0.000236	3763	2869	5012	4581
ENSG00000204767	FAM196B	-1.253	3.86e-06	2.03e-05	50	64	161	111			ENSG00000169184	MN1	-1.826	7.26e-09	7.68e-08	111	46	252	305
ENSG00000114270	COL7A1	-1.25	4.17e-06	2.17e-05	83	80	149	239			ENSG00000121211	MND1	-0.473	0.00263	0.00758	478	429	663	596
ENSG00000107949	BCCIP	-0.615	4.19e-06	2.19e-05	2858	2390	4228	3809			ENSG00000138587	MNS1	-0.538	0.00232	0.00679	262	262	397	364
ENSG00000012963	UBR7	-0.672	4.27e-06	2.23e-05	4220	3346	6483	5569			ENSG00000075643	MOCOS	-0.651	0.000201	0.00079	300	266	421	468
ENSG00000186854	TRABD2A	-0.53	4.3e-06	2.24e-05	994	1074	1532	1455			ENSG00000115275	MOGS	-0.618	6.19e-07	4.51e-06	1626	1354	2433	2140
ENSG00000133773	CCDC59	-0.546	4.57e-06	2.37e-05	1731	1604	2527	2341			ENSG00000080823	MOK	-0.941	1.57e-15	4.51e-14	2121	1710	3780	3574
ENSG00000135316	SYNCRIP	-0.571	4.65e-06	2.4e-05	19428	17029	28316	25825			ENSG00000133422	MORC2	-0.519	5.82e-06	3.39e-05	1479	1397	2154	1968
ENSG00000146707	POMZP3	-0.705	4.74e-06	2.45e-05	340	404	565	648			ENSG00000051825	MPHOSPH9	-0.578	7.78e-07	5.56e-06	1641	1593	2274	2554
ENSG00000196950	SLC39A10	-0.529	4.75e-06	2.45e-05	1478	1655	2112	2409			ENSG00000020922	MRE11A	-0.44	0.000972	0.0032	1231	1016	1560	1489
ENSG00000242779	ZNF702P	-0.836	4.83e-06	2.49e-05	246	211	416	400			ENSG00000204839	MROH6	-1.702	1.3e-15	3.79e-14	102	90	341	284
ENSG00000165181	C9orf84	-1.406	4.85e-06	2.49e-05	138	69	302	247			ENSG00000112110	MRPL18	-1.443	3.55e-21	2.09e-19	2294	1543	5463	4972
ENSG00000166128	RAB8B	-0.546	4.94e-06	2.54e-05	796	920	1248	1258			ENSG00000115364	MRPL19	-0.425	0.000165	0.000663	1850	1684	2371	2374
ENSG00000197172	MAGEA6	-0.511	5.25e-06	2.69e-05	2653	2627	3981	3542			ENSG00000105364	MRPL4	-0.388	0.00043	0.00156	2675	2662	3615	3367
ENSG00000076003	MCM6	-0.995	5.3e-06	2.71e-05	5802	3308	9658	8503			ENSG00000198015	MRPL42	-1.974	1.02e-70	4.21e-67	932	810	3443	3399
ENSG00000170734	POLH	-0.551	5.3e-06	2.71e-05	1121	1078	1677	1544			ENSG00000172590	MRPL52	-0.511	1.73e-05	9.01e-05	1433	1330	2066	1872
ENSG00000136897	MRPL50	-0.571	5.39e-06	2.76e-05	1136	1035	1624	1602			ENSG00000128626	MRPS12	-0.366	0.0017	0.00519	4260	3825	5545	4874
ENSG00000164104	HMGB2	-0.54	5.39e-06	2.76e-05	5167	6170	7532	8952			ENSG00000204568	MRPS18B	-0.326	0.00294	0.00834	5510	5135	6687	6655
ENSG00000149548	CCDC15	-1.035	5.47e-06	2.79e-05	193	132	343	323			ENSG00000122140	MRPS2	-0.354	0.0012	0.00385	3681	3686	4774	4641
ENSG00000147274	RBMX	-0.522	5.68e-06	2.9e-05	12765	11887	18066	17341			ENSG00000125901	MRPS26	-0.428	0.00113	0.00366	925	840	1217	1157
ENSG00000151553	FAM160B1	-0.716	5.73e-06	2.92e-05	383	346	598	600			ENSG00000061794	MRPS35	-0.55	1.06e-06	7.32e-06	4243	3689	6118	5498
ENSG00000167641	PPP1R14A	-1.042	5.76e-06	2.93e-05	120	94	220	221			ENSG00000148187	MRRF	-0.703	4.55e-09	5.01e-08	1273	1097	1941	1918
ENSG00000167526	RPL13	-0.482	5.83e-06	2.96e-05	26599	30664	38715	41251			ENSG00000053372	MRTO4	-0.406	0.000867	0.0029	4910	4251	6570	5569
ENSG00000128694	OSGEPL1	-0.909	5.85e-06	2.97e-05	143	138	265	263			ENSG00000224287	MSL3P1	-1.499	9.33e-22	5.95e-20	372	301	909	994
ENSG00000136802	LRRC8A	-1.02	5.93e-06	3.01e-05	1307	822	2599	1719			ENSG00000147065	MSN	-0.496	9.37e-05	0.000402	23158	17963	30017	27983
ENSG00000273066	RP11-216L13.19	-1.126	5.94e-06	3.01e-05	68	62	151	133			ENSG00000125459	MSTO1	-0.457	0.00297	0.00841	475	475	646	658
ENSG00000185480	PARPBP	-0.53	6.04e-06	3.06e-05	1006	1024	1480	1452			ENSG00000125148	MT2A	-1.291	1.3e-14	3.3e-13	3650	2285	7269	7252
ENSG00000170049	KCNAB3	-1.202	6.17e-06	3.12e-05	50	49	108	120			ENSG00000149480	MTA2	-0.603	3.48e-07	2.66e-06	4062	3361	5955	5321
ENSG00000138668	HNRNPD	-0.561	6.25e-06	3.16e-05	10978	9541	15245	15033			ENSG00000156469	MTERFD1	-0.711	2.84e-08	2.68e-07	1207	1045	1983	1703
ENSG00000163781	TOPBP1	-0.589	6.25e-06	3.16e-05	5841	4932	8348	7859			ENSG00000242114	MTFP1	-0.743	0.000286	0.00108	155	137	242	247
ENSG00000112167	SAYSD1	-0.714	6.44e-06	3.25e-05	404	357	627	621			ENSG00000120254	MTHFD1L	-0.451	0.000181	0.000721	4925	3993	6050	6142
ENSG00000169684	CHRNA5	-0.986	6.47e-06	3.26e-05	184	135	329	303			ENSG00000065911	MTHFD2	-0.338	0.00269	0.00772	6900	6219	8155	8433
ENSG00000183688	FAM101B	-0.664	6.65e-06	3.35e-05	3188	2509	4862	4163			ENSG00000132749	MTL5	-0.73	0.000528	0.00187	141	141	221	247
ENSG00000035687	ADSS	-0.533	6.65e-06	3.35e-05	2074	1888	2877	2854			ENSG00000105887	MTPN	-0.444	3.9e-05	0.000185	4401	4451	5912	6133
ENSG00000175550	DRAP1	-0.525	6.77e-06	3.4e-05	11914	10972	16860	16074			ENSG00000177034	MTX3	-0.478	0.000316	0.00119	839	756	1117	1104
ENSG00000138604	GLCE	-0.614	6.85e-06	3.44e-05	496	532	772	802			ENSG00000185499	MUC1	-0.751	0.00118	0.00379	116	99	165	197
ENSG00000242125	SNHG3	-0.71	6.92e-06	3.47e-05	1205	1834	2148	2823			ENSG00000132781	MUTYH	-0.499	0.00145	0.00452	471	407	622	619
ENSG00000188976	NOC2L	-0.695	7.03e-06	3.52e-05	7331	5591	11382	9532			ENSG00000179820	MYADM	-0.526	5.23e-06	3.08e-05	2517	2249	3671	3191
ENSG00000184009	ACTG1	-0.676	7.03e-06	3.52e-05	122998	98091	195922	157409			ENSG00000132382	MYBBP1A	-0.456	4.27e-05	0.0002	3974	4171	5882	5293
ENSG00000104427	ZC2HC1A	-0.621	7.1e-06	3.55e-05	729	665	1086	1058			ENSG00000101057	MYBL2	-0.478	8.35e-06	4.73e-05	8233	7632	11521	10582
ENSG00000133302	ANKRD32	-0.961	7.22e-06	3.6e-05	444	284	756	661			ENSG00000136997	MYC	-0.543	7.21e-07	5.2e-06	7807	7815	12140	10628
ENSG00000204519	ZNF551	-0.679	7.46e-06	3.72e-05	437	401	674	668			ENSG00000141140	MYO19	-0.599	1.62e-06	1.08e-05	1665	1351	2388	2179
ENSG00000111788	RP11-22B23.1	-0.981	7.46e-06	3.72e-05	209	149	375	332			ENSG00000204899	MZT1	-1.297	1.55e-26	1.53e-24	709	681	1663	1752
ENSG00000155100	OTUD6B	-0.526	7.63e-06	3.79e-05	2442	2221	3424	3290			ENSG00000138386	NAB1	-0.79	1.59e-08	1.58e-07	1149	867	1764	1723
ENSG00000125944	HNRNPR	-0.558	7.71e-06	3.83e-05	7642	6777	11293	9934			ENSG00000134440	NARS	-0.483	2.01e-05	0.000103	8164	7509	10379	11526
ENSG00000065427	KARS	-0.511	7.71e-06	3.83e-05	13367	12547	18962	17968			ENSG00000132780	NASP	-0.409	0.000224	0.00087	7242	6379	9094	8987
ENSG00000140365	COMMD4	-0.485	7.76e-06	3.85e-05	1451	1575	2093	2141			ENSG00000151503	NCAPD3	-0.467	3.72e-05	0.000177	3894	3322	5084	4889
ENSG00000180537	RNF182	-0.739	7.84e-06	3.88e-05	449	652	815	1023			ENSG00000058804	NDC1	-0.437	5.56e-05	0.000255	3584	3348	4849	4534
ENSG00000105889	STEAP1B	-0.837	7.85e-06	3.89e-05	360	272	592	537			ENSG00000131507	NDFIP1	-0.584	6.03e-07	4.42e-06	2672	2252	3579	3800
ENSG00000138658	C4orf21	-0.792	7.86e-06	3.89e-05	364	292	599	537			ENSG00000188566	NDOR1	-0.55	2.69e-05	0.000134	1222	1011	1606	1663
ENSG00000153162	BMP6	-0.634	7.95e-06	3.93e-05	409	488	678	714			ENSG00000164258	NDUFS4	-0.582	2.05e-05	0.000105	881	740	1184	1243
ENSG00000198081	ZBTB14	-0.699	8.02e-06	3.96e-05	474	411	751	686			ENSG00000129559	NEDD8	-1.155	2.92e-22	1.97e-20	1459	1179	2928	2947
ENSG00000122566	HNRNPA2B1	-0.526	8.07e-06	3.98e-05	36292	32969	49609	50088			ENSG00000154328	NEIL2	-0.898	3.43e-11	5.44e-10	548	552	1033	1017
ENSG00000103018	CYB5B	-0.485	8.28e-06	4.07e-05	4177	4514	5825	6340			ENSG00000173848	NET1	-1.163	3.35e-18	1.39e-16	563	493	1194	1171
ENSG00000196678	ERI2	-0.771	8.33e-06	4.09e-05	416	330	656	617			ENSG00000171208	NETO2	-1.097	9.48e-25	8.38e-23	1679	1513	3450	3379
ENSG00000075340	ADD2	-0.636	8.35e-06	4.1e-05	1820	1466	2739	2366			ENSG00000102908	NFAT5	-0.721	4.13e-12	7.45e-11	2156	2089	3535	3463
ENSG00000141580	WDR45B	-0.557	8.35e-06	4.1e-05	4301	3762	6187	5674			ENSG00000176953	NFATC2IP	-0.362	0.00127	0.00406	2043	1964	2579	2571
ENSG00000136193	SCRN1	-0.538	8.41e-06	4.13e-05	7349	6557	10452	9736			ENSG00000162599	NFIA	-1.866	4.9e-33	8.2e-31	207	215	770	769
ENSG00000184216	IRAK1	-0.61	8.64e-06	4.23e-05	12059	9730	16661	16593			ENSG00000147862	NFIB	-0.965	1.88e-14	4.66e-13	793	691	1490	1408
ENSG00000197555	SIPA1L1	-0.592	8.64e-06	4.23e-05	2888	2397	4129	3835			ENSG00000141905	NFIC	-0.469	1.15e-05	6.29e-05	4279	3922	5676	5676
ENSG00000161996	WDR90	-0.877	8.69e-06	4.25e-05	572	381	894	857			ENSG00000170448	NFXL1	-0.507	0.000384	0.00141	810	674	1097	1012
ENSG00000186638	KIF24	-0.598	8.75e-06	4.27e-05	802	739	1210	1122			ENSG00000100138	NHP2L1	-0.63	3.74e-09	4.18e-08	4308	4030	6807	6099
ENSG00000187514	PTMA	-0.543	8.88e-06	4.33e-05	22469	19755	31365	30137			ENSG00000145029	NICN1	-0.621	0.00325	0.00908	150	138	215	228
ENSG00000136492	BRIP1	-0.714	8.95e-06	4.36e-05	914	692	1363	1272			ENSG00000196290	NIF3L1	-0.676	6.81e-08	6.07e-07	942	875	1407	1497
ENSG00000025800	KPNA6	-0.468	9.01e-06	4.38e-05	3027	3321	4554	4227			ENSG00000073536	NLE1	-0.526	2.16e-05	0.00011	993	1012	1428	1459
ENSG00000134574	DDB2	-0.612	9.13e-06	4.44e-05	736	680	1055	1110			ENSG00000169992	NLGN2	-0.448	0.000988	0.00325	1705	1851	2186	2666
ENSG00000146054	TRIM7	-0.64	9.77e-06	4.72e-05	365	435	614	633			ENSG00000188976	NOC2L	-0.474	0.000181	0.000721	8237	6824	11382	9532
ENSG00000177084	POLE	-0.603	9.81e-06	4.74e-05	4248	3457	6092	5609			ENSG00000184967	NOC4L	-0.495	0.000136	0.000558	1168	1072	1703	1455
ENSG00000131174	COX7B	-0.584	9.89e-06	4.77e-05	5117	4321	6835	7316			ENSG00000183691	NOG	-1.305	3.77e-07	2.86e-06	58	73	183	141
ENSG00000105202	FBL	-0.738	9.96e-06	4.8e-05	16363	11536	24594	21922			ENSG00000166197	NOLC1	-0.511	0.000108	0.000457	10478	9057	15616	12214
ENSG00000065989	PDE4A	-0.661	9.96e-06	4.8e-05	709	622	1139	965			ENSG00000111641	NOP2	-0.467	0.000143	0.000583	5773	5305	8477	6839
ENSG00000145375	SPATA5	-0.702	1e-05	4.82e-05	326	317	507	539			ENSG00000101361	NOP56	-0.709	8.34e-10	1.03e-08	8311	7105	13482	11726
ENSG00000228998	RP11-697E2.7	-0.929	1e-05	4.82e-05	252	179	415	406			ENSG00000055044	NOP58	-0.529	1.09e-06	7.48e-06	4392	4012	6352	5776
ENSG00000171388	APLN	-1.195	1.02e-05	4.89e-05	78	56	138	169			ENSG00000148400	NOTCH1	-0.883	8.54e-07	6.02e-06	250	231	410	477
ENSG00000151503	NCAPD3	-0.551	1.03e-05	4.95e-05	3641	3167	5084	4889			ENSG00000170485	NPAS2	-1.138	5.52e-07	4.08e-06	121	112	222	291
ENSG00000010165	METTL13	-0.509	1.05e-05	5.05e-05	1502	1452	2188	2015			ENSG00000185864	NPIPB4	-0.676	0.000295	0.00111	237	213	337	382
ENSG00000175567	UCP2	-0.77	1.06e-05	5.09e-05	518	481	715	989			ENSG00000181163	NPM1	-0.457	1.58e-05	8.33e-05	81297	74296	106212	107301
ENSG00000112297	AIM1	-0.625	1.08e-05	5.18e-05	1121	1056	1475	1883			ENSG00000156642	NPTN	-0.47	3.35e-05	0.000162	1915	1718	2603	2430
ENSG00000215146	RP11-313J2.1	-0.793	1.09e-05	5.2e-05	253	219	404	414			ENSG00000181019	NQO1	-0.469	0.00139	0.00438	5412	4129	7359	5845
ENSG00000177721	ANXA2R	-1.02	1.13e-05	5.4e-05	79	94	159	192			ENSG00000198435	NRARP	-0.601	0.00161	0.00496	198	218	311	320
ENSG00000100823	APEX1	-0.472	1.15e-05	5.48e-05	3282	3413	4558	4729			ENSG00000213281	NRAS	-0.405	0.000133	0.000547	5191	5150	6958	6738
ENSG00000110427	KIAA1549L	-0.717	1.16e-05	5.52e-05	2537	1801	3700	3429			ENSG00000078618	NRD1	-0.649	1.41e-09	1.67e-08	5871	5159	8736	8556
ENSG00000140367	UBE2Q2	-0.495	1.16e-05	5.53e-05	1095	1153	1614	1554			ENSG00000106459	NRF1	-0.418	0.00154	0.00478	839	832	1125	1107
ENSG00000167840	ZNF232	-0.752	1.19e-05	5.64e-05	280	258	481	425			ENSG00000154146	NRGN	-1.203	3.3e-07	2.53e-06	143	131	259	372
ENSG00000160352	ZNF714	-0.553	1.2e-05	5.7e-05	946	881	1376	1304			ENSG00000180530	NRIP1	-0.629	4.67e-06	2.77e-05	1361	1134	2123	1736
ENSG00000122687	FTSJ2	-0.673	1.21e-05	5.71e-05	1718	1302	2563	2253			ENSG00000137404	NRM	-0.453	0.000217	0.000846	1405	1387	1824	1997
ENSG00000132603	NIP7	-0.604	1.21e-05	5.72e-05	2830	2418	4408	3567			ENSG00000164346	NSA2	-0.44	3.65e-05	0.000175	4002	3873	5483	5197
ENSG00000232119	MCTS1	-0.507	1.22e-05	5.75e-05	1363	1334	1869	1963			ENSG00000035681	NSMAF	-0.502	1.8e-05	9.33e-05	2990	2614	4237	3701
ENSG00000079246	XRCC5	-0.488	1.22e-05	5.76e-05	16760	16258	24198	22094			ENSG00000037474	NSUN2	-0.382	0.000552	0.00194	4710	4834	6503	5933
ENSG00000128266	GNAZ	-0.991	1.26e-05	5.94e-05	75	100	168	180			ENSG00000168268	NT5DC2	-0.446	3.04e-05	0.000148	4302	4296	5796	5914
ENSG00000135441	BLOC1S1	-0.547	1.26e-05	5.94e-05	781	860	1138	1259			ENSG00000205309	NT5M	-0.623	0.0033	0.00921	142	143	211	228
ENSG00000051180	RAD51	-0.824	1.28e-05	6.04e-05	1277	825	1901	1820			ENSG00000148335	NTMT1	-0.513	3.8e-06	2.32e-05	2228	1997	3079	2951
ENSG00000213853	EMP2	-0.988	1.29e-05	6.06e-05	138	113	274	224			ENSG00000101188	NTSR1	-0.957	1.67e-13	3.68e-12	747	666	1454	1290
ENSG00000221829	FANCG	-0.52	1.3e-05	6.1e-05	2174	1980	3122	2833			ENSG00000074590	NUAK1	-0.818	5.97e-07	4.38e-06	513	386	821	764
ENSG00000219545	RPA3-AS1	-0.625	1.3e-05	6.13e-05	424	433	662	660			ENSG00000090273	NUDC	-0.341	0.00352	0.00972	9567	8231	11697	10852
ENSG00000101596	SMCHD1	-0.451	1.32e-05	6.22e-05	6794	7303	9831	9435			ENSG00000106268	NUDT1	-0.488	3.72e-05	0.000177	1481	1329	1999	1941
ENSG00000100065	CARD10	-0.591	1.33e-05	6.25e-05	1010	867	1443	1385			ENSG00000136159	NUDT15	-1.9	2.35e-34	4.41e-32	351	266	1166	1137
ENSG00000092853	CLSPN	-0.944	1.34e-05	6.27e-05	2139	1235	3552	2939			ENSG00000272325	NUDT3	-0.467	0.000253	0.00097	1263	1226	1618	1822
ENSG00000168566	SNRNP48	-0.586	1.34e-05	6.28e-05	637	669	927	1034			ENSG00000030066	NUP160	-0.437	8.38e-05	0.000366	3621	3216	4764	4489
ENSG00000167747	C19orf48	-0.515	1.35e-05	6.32e-05	2826	2621	3750	4033			ENSG00000139496	NUPL1	-0.73	1.15e-10	1.68e-09	2352	1985	3704	3488
ENSG00000124444	ZNF576	-0.673	1.36e-05	6.38e-05	471	450	814	655			ENSG00000167693	NXN	-0.887	4.86e-10	6.3e-09	928	1025	1622	1991
ENSG00000040275	SPDL1	-0.516	1.38e-05	6.43e-05	4777	4386	6826	6276			ENSG00000111331	OAS3	-0.515	9.75e-05	0.000416	860	867	1314	1154
ENSG00000197937	ZNF347	-0.674	1.38e-05	6.46e-05	348	335	559	531			ENSG00000154358	OBSCN	-0.884	0.000277	0.00105	89	87	144	181
ENSG00000115216	NRBP1	-0.452	1.4e-05	6.53e-05	3807	4323	5520	5599			ENSG00000115758	ODC1	-0.573	8.53e-07	6.02e-06	14281	12155	20945	18391
ENSG00000128578	STRIP2	-0.803	1.41e-05	6.56e-05	220	192	361	358			ENSG00000136811	ODF2	-0.334	0.00216	0.0064	7305	6985	9137	8871
ENSG00000095002	MSH2	-0.454	1.42e-05	6.59e-05	2944	3123	4196	4117			ENSG00000119900	OGFRL1	-0.686	2.02e-10	2.81e-09	2625	2334	3968	4012
ENSG00000128050	PAICS	-0.508	1.42e-05	6.59e-05	9676	8768	13133	13091			ENSG00000162600	OMA1	-1.265	1.01e-14	2.6e-13	309	250	654	690
ENSG00000120438	TCP1	-0.517	1.42e-05	6.62e-05	24943	22388	34989	32762			ENSG00000149716	ORAOV1	-0.531	0.00213	0.00631	516	403	721	607
ENSG00000138399	FASTKD1	-0.563	1.44e-05	6.67e-05	779	748	1113	1143			ENSG00000085840	ORC1	-0.479	0.00203	0.00607	1445	1034	1808	1647
ENSG00000198744	RP5-857K21.11	-0.514	1.45e-05	6.7e-05	13530	13246	17692	20538			ENSG00000115942	ORC2	-0.541	1.51e-06	1.01e-05	1637	1485	2267	2275
ENSG00000012232	EXTL3	-0.483	1.45e-05	6.7e-05	1440	1454	2009	2036			ENSG00000164815	ORC5	-0.667	2.05e-07	1.64e-06	892	785	1380	1283
ENSG00000188566	NDOR1	-0.652	1.45e-05	6.72e-05	1169	911	1606	1663			ENSG00000141447	OSBPL1A	-0.46	8.99e-05	0.000388	1668	1461	2125	2179
ENSG00000136518	ACTL6A	-0.526	1.46e-05	6.75e-05	3803	3379	5128	5214			ENSG00000164823	OSGIN2	-1.04	1.68e-16	5.52e-15	1231	1018	2479	2145
ENSG00000185838	GNB1L	-0.813	1.49e-05	6.87e-05	154	179	312	273			ENSG00000169914	OTUD3	-0.606	0.000135	0.000555	592	482	879	756
ENSG00000176014	TUBB6	-0.472	1.5e-05	6.92e-05	10290	10023	14200	13983			ENSG00000068308	OTUD5	-0.51	3.98e-05	0.000188	1583	1305	2118	1996
ENSG00000140987	ZSCAN32	-0.667	1.51e-05	6.98e-05	368	346	564	570			ENSG00000155100	OTUD6B	-0.595	9.75e-08	8.46e-07	2386	2059	3424	3290
ENSG00000241343	RPL36A	-0.452	1.54e-05	7.1e-05	2809	3150	4027	4126			ENSG00000101104	PABPC1L	-0.939	4.55e-10	5.92e-09	474	427	811	917
ENSG00000099783	HNRNPM	-0.523	1.54e-05	7.11e-05	13047	11747	18803	16814			ENSG00000090621	PABPC4	-0.446	5.4e-05	0.000248	12491	11196	15817	16458
ENSG00000198093	ZNF649	-0.899	1.58e-05	7.25e-05	135	124	237	246			ENSG00000100266	PACSIN2	-0.737	8.76e-11	1.3e-09	1494	1304	2327	2335
ENSG00000198546	ZNF511	-0.56	1.58e-05	7.25e-05	605	655	925	933			ENSG00000128050	PAICS	-0.337	0.00203	0.00605	10327	10429	13133	13091
ENSG00000012048	BRCA1	-0.836	1.6e-05	7.32e-05	1762	1100	2664	2446			ENSG00000180370	PAK2	-1.263	9.59e-19	4.27e-17	6610	4627	13848	13114
ENSG00000083720	OXCT1	-0.784	1.6e-05	7.34e-05	1204	807	1814	1648			ENSG00000164329	PAPD4	-0.52	2.63e-05	0.000131	1042	1036	1452	1527
ENSG00000088854	C20orf194	-0.599	1.61e-05	7.37e-05	476	584	773	833			ENSG00000160781	PAQR6	-1.515	6.9e-09	7.34e-08	55	54	136	176
ENSG00000134809	TIMM10	-0.545	1.64e-05	7.49e-05	794	834	1276	1100			ENSG00000102699	PARP4	-0.36	0.0027	0.00776	4112	3413	4968	4692
ENSG00000129071	MBD4	-0.535	1.68e-05	7.68e-05	1172	1088	1724	1550			ENSG00000115687	PASK	-0.979	5.55e-10	7.08e-09	582	436	977	1030
ENSG00000249115	HAUS5	-0.778	1.69e-05	7.7e-05	2522	1649	3659	3493			ENSG00000100105	PATZ1	-0.561	1.27e-05	6.85e-05	827	853	1222	1257
ENSG00000144395	CCDC150	-0.944	1.74e-05	7.93e-05	137	113	233	248			ENSG00000177425	PAWR	-0.54	8.87e-07	6.24e-06	3250	2885	4583	4339
ENSG00000168778	TCTN2	-0.647	1.75e-05	7.96e-05	376	376	623	555			ENSG00000159086	PAXBP1	-0.393	0.00171	0.00522	1223	1273	1608	1669
ENSG00000189091	SF3B3	-0.451	1.75e-05	7.98e-05	8867	9095	12291	12262			ENSG00000157212	PAXIP1	-0.429	0.00051	0.00181	1384	1276	1725	1855
ENSG00000107566	ERLIN1	-0.512	1.76e-05	8.02e-05	2293	2128	3385	2921			ENSG00000132646	PCNA	-0.44	4.01e-05	0.000189	5623	5117	7308	7261
ENSG00000196550	FAM72A	-0.744	1.77e-05	8.07e-05	196	213	341	344			ENSG00000179889	PDXDC1	-0.459	0.000142	0.000581	1214	1161	1637	1628
ENSG00000159228	CBR1	-0.497	1.78e-05	8.09e-05	1228	1243	1819	1668			ENSG00000196696	PDXDC2P	-1.042	0.000189	0.000749	44	53	109	91
ENSG00000163626	COX18	-0.86	1.81e-05	8.21e-05	186	166	290	349			ENSG00000132326	PER2	-0.919	1.01e-05	5.61e-05	155	131	291	250
ENSG00000183474	GTF2H2C	-0.641	1.83e-05	8.27e-05	915	744	1372	1215			ENSG00000124587	PEX6	-0.712	5.95e-05	0.00027	403	299	598	552
ENSG00000264281	CTD-2031P19.4	-0.999	1.83e-05	8.27e-05	77	79	149	163			ENSG00000178921	PFAS	-0.517	8.48e-07	5.99e-06	3637	3558	5262	5031
ENSG00000010292	NCAPD2	-0.49	1.83e-05	8.27e-05	16969	21490	25325	28681			ENSG00000113068	PFDN1	-0.954	3.66e-16	1.15e-14	2083	1733	3912	3480
ENSG00000105171	POP4	-0.655	1.83e-05	8.28e-05	2682	2032	3985	3437			ENSG00000204220	PFDN6	-0.425	0.0003	0.00113	1910	1697	2346	2496
ENSG00000197601	FAR1	-0.52	1.83e-05	8.3e-05	2104	1866	2936	2755			ENSG00000067057	PFKP	-0.366	0.0022	0.00648	5773	4891	7248	6496
ENSG00000183814	LIN9	-0.583	1.88e-05	8.49e-05	476	524	746	752			ENSG00000108518	PFN1	-0.443	3.18e-05	0.000154	34922	35572	47211	48631
ENSG00000179958	DCTPP1	-0.61	1.88e-05	8.5e-05	1621	1307	2372	2096			ENSG00000247077	PGAM5	-0.405	0.000484	0.00173	3294	2870	4269	3894
ENSG00000115694	STK25	-0.513	1.93e-05	8.69e-05	3378	3096	4416	4824			ENSG00000101856	PGRMC1	-0.664	7.22e-09	7.64e-08	1872	1614	2704	2819
ENSG00000251350	RP11-328N19.1	-1.347	1.96e-05	8.84e-05	42	86	124	202			ENSG00000215021	PHB2	-0.337	0.00201	0.00601	16059	16184	20159	20578
ENSG00000123080	CDKN2C	-0.567	1.96e-05	8.84e-05	991	1422	1711	1864			ENSG00000111752	PHC1	-0.768	1.72e-12	3.28e-11	2341	2040	3751	3709
ENSG00000160949	TONSL	-0.56	1.98e-05	8.92e-05	2048	1702	2804	2724			ENSG00000179899	PHC1P1	-0.756	1.64e-05	8.59e-05	229	234	388	394
ENSG00000143401	ANP32E	-0.448	2e-05	9.02e-05	4954	5478	7013	7216			ENSG00000173889	PHC3	-0.659	7.83e-08	6.92e-07	1542	1261	2278	2148
ENSG00000203817	FAM72C	-1.253	2.07e-05	9.3e-05	32	43	76	103			ENSG00000100410	PHF5A	-0.407	0.000788	0.00267	1390	1305	1858	1715
ENSG00000179979	CRIPAK	-0.781	2.08e-05	9.36e-05	260	219	431	392			ENSG00000092621	PHGDH	-0.877	2.32e-08	2.23e-07	2000	1697	2845	3943
ENSG00000091039	OSBPL8	-0.53	2.11e-05	9.48e-05	4932	4302	6874	6456			ENSG00000139289	PHLDA1	-0.698	4.68e-07	3.5e-06	8115	5852	11295	11356
ENSG00000138073	PREB	-0.496	2.13e-05	9.55e-05	1845	1763	2720	2367			ENSG00000181649	PHLDA2	-0.799	7.56e-06	4.32e-05	440	333	745	600
ENSG00000004777	ARHGAP33	-0.562	2.15e-05	9.6e-05	1526	1443	1963	2420			ENSG00000040199	PHLPP2	-0.5	0.000206	0.000809	1037	965	1544	1288
ENSG00000213551	DNAJC9	-0.56	2.16e-05	9.68e-05	1127	977	1579	1523			ENSG00000177595	PIDD	-0.453	0.0034	0.00941	448	444	629	592
ENSG00000004897	CDC27	-0.458	2.23e-05	9.95e-05	3780	4750	5832	5888			ENSG00000140451	PIF1	-0.874	1.93e-05	9.95e-05	205	252	370	468
ENSG00000120800	UTP20	-0.549	2.27e-05	0.000101	3800	3286	5579	4789			ENSG00000213713	PIGCP1	-1.274	8.67e-06	4.89e-05	98	57	222	153
ENSG00000013573	DDX11	-0.594	2.29e-05	0.000102	1984	1575	2769	2605			ENSG00000143315	PIGM	-0.556	0.000293	0.00111	520	444	717	700
ENSG00000158062	UBXN11	-0.769	2.33e-05	0.000104	297	248	497	432			ENSG00000184886	PIGW	-0.561	0.000141	0.000577	815	652	1140	1024
ENSG00000233762	AC007969.5	-1.026	2.36e-05	0.000105	108	82	209	178			ENSG00000121716	PILRB	-0.66	0.000984	0.00324	198	186	276	331
ENSG00000187325	TAF9B	-0.476	2.36e-05	0.000105	2674	2520	3591	3633			ENSG00000198355	PIM3	-1.155	4.11e-16	1.28e-14	517	437	1099	1025
ENSG00000157933	SKI	-0.641	2.36e-05	0.000105	1962	1636	3217	2395			ENSG00000057757	PITHD1	-0.491	0.000175	0.000702	964	840	1290	1245
ENSG00000116285	ERRFI1	-0.478	2.41e-05	0.000107	14256	13620	20463	18360			ENSG00000174238	PITPNA	-0.893	8.98e-18	3.45e-16	2029	1987	3844	3615
ENSG00000156469	MTERFD1	-0.609	2.41e-05	0.000107	1327	1090	1983	1703			ENSG00000180957	PITPNB	-0.898	2.68e-13	5.69e-12	3387	2667	5937	5348
ENSG00000099940	SNAP29	-0.535	2.43e-05	0.000108	1393	1225	1958	1836			ENSG00000154217	PITPNC1	-0.529	1.27e-05	6.86e-05	1612	1486	2095	2375
ENSG00000105640	RPL18A	-0.444	2.5e-05	0.000111	19222	22263	27194	29230			ENSG00000127564	PKMYT1	-0.668	3.57e-07	2.72e-06	1195	963	1726	1704
ENSG00000174100	MRPL45	-0.463	2.55e-05	0.000113	1221	1386	1801	1793			ENSG00000101333	PLCB4	-0.551	1.73e-06	1.14e-05	1966	1993	3108	2694
ENSG00000213186	TRIM59	-0.451	2.56e-05	0.000113	1481	1588	2083	2113			ENSG00000182378	PLCXD1	-0.548	0.000948	0.00313	1338	1398	1657	2343
ENSG00000176912	C18orf56	-1.178	2.59e-05	0.000114	40	58	95	127			ENSG00000107679	PLEKHA1	-1.344	1.08e-20	5.94e-19	546	431	1288	1192
ENSG00000130165	ELOF1	-0.487	2.6e-05	0.000115	1699	1596	2393	2224			ENSG00000052126	PLEKHA5	-0.642	1.57e-07	1.29e-06	1217	1251	1832	2020
ENSG00000130312	MRPL34	-0.443	2.63e-05	0.000116	1763	1946	2453	2590			ENSG00000134297	PLEKHA8P1	-0.588	0.00334	0.00929	374	291	577	423
ENSG00000100726	TELO2	-0.653	2.69e-05	0.000118	1130	856	1598	1526			ENSG00000166851	PLK1	-0.452	0.00124	0.00395	5662	6378	7321	9153
ENSG00000115866	DARS	-0.523	2.71e-05	0.000119	5976	5164	8173	7838			ENSG00000106397	PLOD3	-1.249	1.51e-24	1.32e-22	2570	2054	5847	5141
ENSG00000037757	MRI1	-0.529	2.71e-05	0.000119	990	909	1395	1345			ENSG00000146281	PM20D2	-2.554	2.57e-57	2.44e-54	1151	760	6008	5213
ENSG00000116120	FARSB	-0.443	2.72e-05	0.000119	3097	3213	4239	4339			ENSG00000141682	PMAIP1	-0.879	2.13e-07	1.7e-06	419	351	639	777
ENSG00000138030	KHK	-1.199	2.75e-05	0.00012	62	42	108	131			ENSG00000124225	PMEPA1	-0.402	0.00184	0.00556	1161	1126	1611	1411
ENSG00000131437	KIF3A	-0.543	2.81e-05	0.000123	949	855	1306	1323			ENSG00000140650	PMM2	-0.473	0.00292	0.00829	508	486	751	629
ENSG00000205309	NT5M	-0.895	2.84e-05	0.000124	99	137	211	228			ENSG00000165688	PMPCA	-0.603	2.42e-08	2.32e-07	3256	2940	4882	4527
ENSG00000162851	TFB2M	-0.493	2.84e-05	0.000124	869	988	1383	1230			ENSG00000100941	PNN	-1.036	1.16e-14	2.96e-13	4436	3383	8736	7299
ENSG00000178904	DPY19L3	-0.463	2.88e-05	0.000125	1901	1951	2837	2472			ENSG00000115946	PNO1	-0.392	0.00195	0.00587	2137	2086	3054	2488
ENSG00000196704	AMZ2	-0.442	2.89e-05	0.000126	2168	2207	2938	3006			ENSG00000164087	POC1A	-0.641	3.42e-07	2.62e-06	1327	1220	1852	2119
ENSG00000100297	MCM5	-0.765	2.9e-05	0.000126	5247	3461	7931	6868			ENSG00000128567	PODXL	-0.637	0.00041	0.00149	241	236	355	387
ENSG00000114405	C3orf14	-0.808	2.92e-05	0.000127	287	238	517	402			ENSG00000101868	POLA1	-0.664	9.23e-07	6.46e-06	2915	2377	4675	3708
ENSG00000139618	BRCA2	-0.841	2.94e-05	0.000128	865	543	1312	1211			ENSG00000062822	POLD1	-0.571	5.24e-07	3.89e-06	1733	1507	2432	2380
ENSG00000144381	HSPD1	-0.433	2.94e-05	0.000128	39159	40886	54033	54003			ENSG00000106628	POLD2	-0.45	0.000107	0.000454	7875	6652	9692	10149
ENSG00000215030	RPL13P12	-0.537	2.95e-05	0.000128	662	791	1015	1093			ENSG00000004142	POLDIP2	-0.418	0.000217	0.000848	3346	2970	4169	4267
ENSG00000110958	PTGES3	-0.462	2.95e-05	0.000128	26473	25151	36396	34737			ENSG00000100227	POLDIP3	-0.475	2.5e-05	0.000125	2782	2416	3604	3622
ENSG00000144043	TEX261	-0.477	2.97e-05	0.000129	3387	3161	4724	4393			ENSG00000148229	POLE3	-1.876	2.39e-38	6.73e-36	2490	1784	8508	7181
ENSG00000106689	LHX2	-0.62	2.98e-05	0.000129	329	414	587	555			ENSG00000140521	POLG	-0.605	6.31e-07	4.59e-06	1436	1219	2049	1989
ENSG00000213225	AC018804.7	-0.833	3e-05	0.00013	317	229	499	474			ENSG00000051341	POLQ	-0.557	1.79e-06	1.18e-05	1298	1279	1960	1832
ENSG00000011143	MKS1	-0.509	3.06e-05	0.000132	876	860	1255	1216			ENSG00000102978	POLR2C	-0.462	3.32e-05	0.00016	2800	2497	3798	3498
ENSG00000187867	PALM3	-0.857	3.16e-05	0.000136	139	154	238	293			ENSG00000144231	POLR2D	-0.378	0.00186	0.00564	4170	3460	5188	4728
ENSG00000100503	NIN	-0.46	3.18e-05	0.000137	2281	2459	3040	3482			ENSG00000132664	POLR3F	-0.506	0.000458	0.00165	657	645	987	862
ENSG00000105722	ERF	-0.592	3.19e-05	0.000137	5749	4549	8175	7343			ENSG00000161980	POLR3K	-0.571	0.000351	0.0013	518	451	784	656
ENSG00000136522	MRPL47	-0.452	3.21e-05	0.000138	1957	1931	2753	2567			ENSG00000185900	POMK	-0.915	0.000394	0.00144	61	81	143	125
ENSG00000173141	MRP63	-0.537	3.23e-05	0.000139	685	697	992	1014			ENSG00000172336	POP7	-0.585	6.57e-08	5.87e-07	1641	1638	2494	2426
ENSG00000069275	NUCKS1	-0.43	3.27e-05	0.00014	8569	9763	12018	12685			ENSG00000143190	POU2F1	-0.945	3.06e-11	4.89e-10	621	512	1141	1041
ENSG00000178074	C2orf69	-0.505	3.3e-05	0.000141	918	1022	1283	1470			ENSG00000196262	PPIA	-0.385	0.000305	0.00115	62501	57591	78415	78436
ENSG00000115970	THADA	-0.471	3.47e-05	0.000148	1747	1669	2461	2274			ENSG00000100034	PPM1F	-0.474	9.78e-05	0.000417	3230	2898	4647	3863
ENSG00000165490	C11orf82	-0.642	3.48e-05	0.000148	1135	864	1622	1498			ENSG00000115241	PPM1G	-0.445	0.000143	0.000582	8958	7901	12317	10635
ENSG00000051382	PIK3CB	-0.434	3.5e-05	0.000149	2831	2961	3877	3947			ENSG00000104881	PPP1R13L	-0.505	0.0005	0.00178	2273	1714	3089	2570
ENSG00000120539	MASTL	-0.478	3.53e-05	0.00015	1138	1121	1603	1544			ENSG00000167641	PPP1R14A	-0.773	0.000267	0.00102	139	119	220	221
ENSG00000248008	DYNLL1-AS1	-0.645	3.55e-05	0.000151	338	325	523	514			ENSG00000196422	PPP1R26	-0.492	0.000844	0.00283	835	734	1014	1192
ENSG00000150316	CWC15	-0.455	3.56e-05	0.000151	1291	1360	1862	1771			ENSG00000160813	PPP1R35	-0.568	0.000772	0.00262	692	727	899	1205
ENSG00000169926	KLF13	-0.529	3.61e-05	0.000153	701	756	1118	985			ENSG00000117751	PPP1R8	-0.657	6.43e-09	6.88e-08	1725	1493	2596	2478
ENSG00000136122	BORA	-0.709	3.62e-05	0.000153	462	696	821	1072			ENSG00000167393	PPP2R3B	-0.713	4.6e-05	0.000214	261	230	400	405
ENSG00000163006	CCDC138	-0.639	3.63e-05	0.000154	614	512	916	838			ENSG00000154845	PPP4R1	-0.84	5.01e-15	1.34e-13	4836	4171	8191	7929
ENSG00000184702	2016-09-05	-0.861	3.65e-05	0.000154	114	126	205	231			ENSG00000148840	PPRC1	-0.499	0.00129	0.00412	3015	2494	4541	3245
ENSG00000173621	LRFN4	-0.595	3.69e-05	0.000156	596	543	834	887			ENSG00000196850	PPTC7	-0.436	0.000188	0.000746	1602	1551	2260	2006
ENSG00000240409	MTATP8P1	-0.526	3.7e-05	0.000156	1236	1264	1625	1976			ENSG00000162976	PQLC3	-0.682	3.89e-05	0.000184	418	371	580	686
ENSG00000225778	PROSER2-AS1	-0.563	3.71e-05	0.000157	456	489	703	693			ENSG00000152784	PRDM8	-0.724	4.48e-06	2.68e-05	687	725	1018	1314
ENSG00000178996	SNX18	-0.712	3.72e-05	0.000157	510	389	742	731			ENSG00000169230	PRELID1	-0.639	4.57e-09	5.02e-08	4397	3802	6511	6255
ENSG00000143368	SF3B4	-0.455	3.79e-05	0.00016	5477	5277	7528	7215			ENSG00000198056	PRIM1	-0.457	0.000112	0.000469	1910	1617	2441	2401
ENSG00000117602	RCAN3	-0.683	3.82e-05	0.000161	386	407	549	724			ENSG00000146143	PRIM2	-1.027	1.51e-10	2.16e-09	1073	722	1825	1833
ENSG00000160208	RRP1B	-0.58	3.97e-05	0.000167	3849	3180	5791	4718			ENSG00000132356	PRKAA1	-1.043	2.04e-20	1.1e-18	3353	2776	6470	6156
ENSG00000136699	SMPD4	-0.595	4.05e-05	0.00017	5928	4585	8176	7708			ENSG00000163932	PRKCD	-0.938	1.79e-07	1.45e-06	363	266	641	564
ENSG00000121957	GPSM2	-0.515	4.06e-05	0.000171	1012	1242	1466	1754			ENSG00000163558	PRKCI	-0.543	2.92e-07	2.27e-06	2855	2770	4090	4106
ENSG00000110429	FBXO3	-0.52	4.1e-05	0.000172	1054	977	1547	1366			ENSG00000137492	PRKRIR	-0.442	0.000547	0.00193	1500	1273	1985	1782
ENSG00000171960	PPIH	-0.508	4.14e-05	0.000174	1226	1112	1700	1624			ENSG00000185238	PRMT3	-0.768	3.74e-10	4.95e-09	1035	921	1732	1599
ENSG00000011485	PPP5C	-0.43	4.28e-05	0.000179	1946	1997	2668	2643			ENSG00000100462	PRMT5	-0.339	0.00201	0.006	5166	4739	6358	6174
ENSG00000106333	PCOLCE	-0.786	4.44e-05	0.000185	265	371	455	642			ENSG00000120685	PROSER1	-0.582	1.99e-07	1.6e-06	1757	1638	2462	2621
ENSG00000113657	DPYSL3	-0.956	4.52e-05	0.000188	3223	1721	5177	4415			ENSG00000225778	PROSER2-AS1	-1.178	8.92e-15	2.32e-13	327	290	703	693
ENSG00000186897	C1QL4	-0.916	4.56e-05	0.00019	94	129	187	234			ENSG00000134186	PRPF38B	-0.442	0.00049	0.00175	1736	1551	2440	2024
ENSG00000130347	RTN4IP1	-0.606	4.6e-05	0.000191	514	459	747	734			ENSG00000136875	PRPF4	-0.381	0.00146	0.00456	3751	3274	4887	4260
ENSG00000169021	UQCRFS1	-0.456	4.7e-05	0.000195	8214	7762	10807	11112			ENSG00000110844	PRPF40B	-0.583	0.00312	0.00878	277	265	352	460
ENSG00000132768	DPH2	-0.47	4.75e-05	0.000197	2628	2474	3769	3299			ENSG00000147224	PRPS1	-0.459	2.16e-05	0.00011	2909	2714	3882	3846
ENSG00000140988	RPS2	-0.433	4.76e-05	0.000197	36069	42944	51017	55619			ENSG00000101911	PRPS2	-0.419	0.000356	0.00132	2729	2329	3521	3241
ENSG00000183624	HMCES	-0.421	4.78e-05	0.000198	2470	2642	3352	3492			ENSG00000068489	PRR11	-0.345	0.00325	0.00908	7676	6977	8853	9755
ENSG00000171649	ZIK1	-0.676	4.8e-05	0.000198	360	314	571	506			ENSG00000212123	PRR22	-0.81	0.000888	0.00296	87	72	145	134
ENSG00000198874	TYW1	-0.519	4.95e-05	0.000204	925	854	1327	1222			ENSG00000130723	PRRC2B	-0.46	1.24e-05	6.72e-05	8837	8617	12298	11716
ENSG00000160072	ATAD3B	-0.595	5.01e-05	0.000206	1322	1151	2119	1617			ENSG00000204314	PRRT1	-1.085	1.64e-06	1.09e-05	144	152	265	363
ENSG00000113742	CPEB4	-0.489	5.09e-05	0.000209	803	843	1180	1130			ENSG00000167157	PRRX2	-0.979	0.000809	0.00273	49	62	90	129
ENSG00000144895	EIF2A	-0.42	5.14e-05	0.000211	4291	5066	6260	6261			ENSG00000151006	PRSS53	-1.836	2.09e-10	2.91e-09	30	27	106	98
ENSG00000132361	CLUH	-0.461	5.22e-05	0.000214	5388	5242	7840	6794			ENSG00000135069	PSAT1	-0.943	1.72e-08	1.7e-07	5668	5105	8300	12414
ENSG00000111602	TIMELESS	-0.582	5.22e-05	0.000214	5494	4305	7738	6934			ENSG00000156011	PSD3	-1.759	5.66e-34	1.01e-31	503	385	1475	1532
ENSG00000143315	PIGM	-0.62	5.31e-05	0.000217	495	427	717	700			ENSG00000100764	PSMC1	-0.486	0.0003	0.00113	10765	8409	14551	12295
ENSG00000139800	ZIC5	-0.766	5.32e-05	0.000218	221	191	377	324			ENSG00000131470	PSMC3IP	-1.383	2.63e-13	5.6e-12	191	144	447	427
ENSG00000198663	C6orf89	-0.489	5.38e-05	0.00022	2438	2169	3416	3052			ENSG00000131467	PSME3	-0.469	2.83e-05	0.000139	5728	5103	7925	7067
ENSG00000082497	SERTAD4	-1.015	5.39e-05	0.00022	233	139	411	341			ENSG00000134222	PSRC1	-0.524	0.000396	0.00145	1094	1107	1393	1773
ENSG00000125871	MGME1	-0.466	5.47e-05	0.000223	1129	1144	1654	1485			ENSG00000011304	PTBP1	-0.438	0.000559	0.00197	20658	17335	28152	23320
ENSG00000112759	SLC29A1	-0.471	5.53e-05	0.000225	5115	4804	7325	6428			ENSG00000165983	PTER	-0.609	5.39e-06	3.16e-05	735	665	1095	1041
ENSG00000180098	TRNAU1AP	-0.473	5.66e-05	0.00023	985	978	1391	1333			ENSG00000110958	PTGES3	-0.366	0.00126	0.00401	29606	25577	36396	34737
ENSG00000113649	TCERG1	-0.451	5.68e-05	0.000231	4269	4126	6060	5414			ENSG00000187514	PTMA	-0.495	5.21e-06	3.07e-05	23254	20376	31365	30137
ENSG00000140848	CPNE2	-0.445	5.73e-05	0.000233	1364	1387	1836	1910			ENSG00000159335	PTMS	-0.474	2.58e-05	0.000129	16433	14899	20728	22805
ENSG00000267886	CTD-2291D10.4	-1.09	5.75e-05	0.000233	54	45	100	111			ENSG00000179295	PTPN11	-0.338	0.00292	0.00829	11342	10224	14213	13043
ENSG00000261787	TCF24	-1.017	5.8e-05	0.000235	76	82	132	188			ENSG00000127947	PTPN12	-0.349	0.00171	0.00522	4609	4267	5545	5761
ENSG00000119640	ACYP1	-0.638	5.84e-05	0.000236	271	346	467	493			ENSG00000142949	PTPRF	-0.567	4.94e-06	2.93e-05	16079	13734	24269	19882
ENSG00000077380	DYNC1I2	-0.422	5.91e-05	0.000239	3423	3523	4675	4628			ENSG00000106278	PTPRZ1	-0.598	0.00132	0.00418	494	431	820	580
ENSG00000155846	PPARGC1B	-0.665	5.91e-05	0.000239	489	409	779	645			ENSG00000164611	PTTG1	-0.486	1.86e-05	9.6e-05	5359	5426	7123	7982
ENSG00000151466	SCLT1	-0.543	6.08e-05	0.000245	645	660	892	1009			ENSG00000146676	PURB	-1.321	6.46e-26	6.29e-24	1660	1355	4091	3441
ENSG00000124789	NUP153	-0.518	6.11e-05	0.000246	9547	8555	14409	11512			ENSG00000089159	PXN	-0.692	1.24e-09	1.48e-08	12853	10616	19133	18784
ENSG00000196867	ZFP28	-0.715	6.14e-05	0.000247	301	251	470	436			ENSG00000255857	PXN-AS1	-0.87	7.74e-06	4.42e-05	174	193	313	358
ENSG00000166965	RCCD1	-0.54	6.17e-05	0.000248	543	578	787	843			ENSG00000183010	PYCR1	-0.571	3.16e-06	1.96e-05	2440	2152	3160	3660
ENSG00000140262	TCF12	-0.471	6.19e-05	0.000249	3851	3495	4988	5193			ENSG00000100504	PYGL	-0.532	4.43e-06	2.65e-05	2038	2205	2975	3160
ENSG00000162980	ARL5A	-0.452	6.2e-05	0.000249	2925	2801	4135	3697			ENSG00000104679	R3HCC1	-0.739	2.27e-08	2.19e-07	778	670	1200	1217
ENSG00000079134	THOC1	-0.468	6.29e-05	0.000253	1302	1250	1791	1738			ENSG00000198858	R3HDM4	-0.405	0.00179	0.00544	1288	1095	1588	1568
ENSG00000176225	RTTN	-0.478	6.39e-05	0.000256	946	922	1321	1280			ENSG00000099246	RAB18	-0.792	2.65e-11	4.28e-10	1026	1086	1834	1822
ENSG00000176124	DLEU1	-0.634	6.43e-05	0.000258	306	299	470	469			ENSG00000138069	RAB1A	-0.431	0.000111	0.000467	4207	3680	5413	5220
ENSG00000110104	CCDC86	-0.503	6.45e-05	0.000258	3090	2863	4679	3756			ENSG00000112210	RAB23	-1.573	3.8e-22	2.5e-20	412	301	1042	1079
ENSG00000002745	WNT16	-0.914	6.5e-05	0.00026	116	94	190	206			ENSG00000100228	RAB36	-0.844	5.32e-06	3.12e-05	241	204	433	366
ENSG00000155876	RRAGA	-0.438	6.5e-05	0.00026	1441	1447	1952	1961			ENSG00000127328	RAB3IP	-0.46	0.000127	0.000526	1482	1311	1951	1892
ENSG00000100029	PES1	-0.468	6.55e-05	0.000262	4054	3804	5841	5030			ENSG00000166128	RAB8B	-0.42	0.001	0.00329	951	922	1248	1258
ENSG00000007376	RPUSD1	-0.474	6.57e-05	0.000263	792	875	1183	1133			ENSG00000128581	RABL5	-0.405	0.000751	0.00256	1366	1281	1742	1762
ENSG00000108587	GOSR1	-0.461	6.63e-05	0.000264	1189	1224	1769	1552			ENSG00000070950	RAD18	-0.391	0.00253	0.00731	1260	1117	1638	1479
ENSG00000068024	HDAC4	-0.632	6.65e-05	0.000265	359	340	510	573			ENSG00000164754	RAD21	-0.342	0.00325	0.00908	16573	16683	19952	22194
ENSG00000165501	LRR1	-0.571	6.7e-05	0.000267	479	476	760	659			ENSG00000119318	RAD23B	-0.821	3.77e-13	7.84e-12	8861	7327	14459	14136
ENSG00000212232	SNORD17	-1.023	6.83e-05	0.000272	62	54	124	112			ENSG00000051180	RAD51	-0.635	2.24e-07	1.79e-06	1297	1099	1901	1820
ENSG00000175592	FOSL1	-0.57	6.9e-05	0.000274	16949	13785	25208	20429			ENSG00000108384	RAD51C	-0.369	0.00291	0.00827	1502	1324	1838	1812
ENSG00000143799	PARP1	-0.418	7.03e-05	0.000279	5832	5929	8037	7681			ENSG00000132341	RAN	-1.155	2.31e-22	1.56e-20	13418	10598	27250	26218
ENSG00000151006	PRSS53	-1.086	7.08e-05	0.000281	53	43	106	98			ENSG00000099901	RANBP1	-0.512	2.08e-06	1.35e-05	7210	6688	10403	9411
ENSG00000169957	ZNF768	-0.428	7.33e-05	0.00029	1968	1994	2570	2760			ENSG00000132359	RAP1GAP2	-0.362	0.00164	0.00504	2619	2451	3455	3063
ENSG00000158163	DZIP1L	-0.728	7.41e-05	0.000293	245	210	397	357			ENSG00000125249	RAP2A	-0.58	2.04e-05	0.000105	707	654	1062	972
ENSG00000102967	DHODH	-0.536	7.52e-05	0.000296	704	654	1001	968			ENSG00000107263	RAPGEF1	-0.705	2.37e-08	2.28e-07	3339	2700	5337	4507
ENSG00000162441	LZIC	-0.558	7.52e-05	0.000296	898	795	1364	1129			ENSG00000108352	RAPGEFL1	-0.845	0.000325	0.00121	92	95	185	151
ENSG00000148832	PAOX	-1.094	7.67e-05	0.000302	56	46	97	121			ENSG00000155903	RASA2	-0.447	0.00144	0.0045	694	680	967	906
ENSG00000170727	BOP1	-0.527	7.69e-05	0.000302	1019	878	1381	1352			ENSG00000153179	RASSF3	-0.44	7.07e-05	0.000315	1898	1771	2522	2457
ENSG00000151229	SLC2A13	-0.577	7.69e-05	0.000302	1017	821	1440	1301			ENSG00000099849	RASSF7	-0.666	0.000521	0.00185	213	179	311	311
ENSG00000130159	ECSIT	-0.466	7.69e-05	0.000302	1195	1154	1698	1546			ENSG00000100320	RBFOX2	-0.35	0.00216	0.0064	4108	3612	5058	4780
ENSG00000198042	MAK16	-0.588	7.7e-05	0.000302	1098	905	1656	1354			ENSG00000239306	RBM14	-0.515	4.17e-06	2.52e-05	3194	2827	4486	4118
ENSG00000226479	TMEM185B	-0.63	7.75e-05	0.000304	1265	944	1826	1592			ENSG00000179837	RBM15B	-0.609	3.21e-08	3.01e-07	1750	1577	2552	2522
ENSG00000140307	GTF2A2	-0.453	7.75e-05	0.000304	1940	1786	2584	2516			ENSG00000134453	RBM17	-0.458	5.13e-05	0.000236	2138	1947	2914	2696
ENSG00000099958	DERL3	-1.254	7.89e-05	0.000309	65	33	116	118			ENSG00000112183	RBM24	-0.762	1.52e-09	1.8e-08	727	712	1219	1222
ENSG00000165934	CPSF2	-0.432	7.98e-05	0.000312	5939	5711	7911	7802			ENSG00000106344	RBM28	-0.383	0.000797	0.00269	1928	1826	2556	2339
ENSG00000107984	DKK1	-0.753	7.98e-05	0.000312	372	366	758	486			ENSG00000132819	RBM38	-1.132	3.35e-18	1.39e-16	741	638	1602	1420
ENSG00000115041	KCNIP3	-0.932	7.99e-05	0.000312	71	73	136	139			ENSG00000131051	RBM39	-0.384	0.000345	0.00128	6800	6428	8790	8476
ENSG00000076248	UNG	-0.612	8.08e-05	0.000315	4571	3418	6605	5609			ENSG00000126254	RBM42	-0.389	0.0012	0.00384	9111	7511	11232	10533
ENSG00000157895	C12orf43	-0.558	8.2e-05	0.00032	688	654	1083	893			ENSG00000147274	RBMX	-0.547	1.44e-07	1.2e-06	12520	11711	18066	17341
ENSG00000064933	PMS1	-0.589	8.34e-05	0.000324	680	597	895	1026			ENSG00000134597	RBMX2	-1.541	2.05e-22	1.4e-20	412	308	1055	1040
ENSG00000136104	RNASEH2B	-0.679	8.39e-05	0.000326	661	486	933	904			ENSG00000180198	RCC1	-0.541	4.8e-07	3.57e-06	6722	6082	9674	8955
ENSG00000204392	LSM2	-0.412	8.45e-05	0.000328	1616	1718	2240	2196			ENSG00000179051	RCC2	-0.771	5.45e-10	6.96e-09	5587	4577	9434	7909
ENSG00000198040	ZNF84	-0.476	8.62e-05	0.000334	950	929	1262	1351			ENSG00000160957	RECQL4	-0.62	1.4e-07	1.17e-06	1805	1537	2494	2642
ENSG00000121289	CEP89	-0.435	8.69e-05	0.000336	3169	3005	4280	4067			ENSG00000214022	REPIN1	-0.569	3.07e-07	2.37e-06	1898	1776	2649	2802
ENSG00000204410	MSH5	-0.999	8.82e-05	0.000341	99	70	161	177			ENSG00000142599	RERE	-0.366	0.00132	0.00419	2433	2268	2955	3102
ENSG00000173894	CBX2	-0.67	9.01e-05	0.000348	201	220	332	338			ENSG00000084093	REST	-1.2	1.22e-17	4.63e-16	659	556	1519	1272
ENSG00000121057	AKAP1	-0.478	9.09e-05	0.000351	2809	2437	3786	3523			ENSG00000148300	REXO4	-0.419	0.00142	0.00445	2111	1798	2867	2359
ENSG00000155906	RMND1	-0.418	9.13e-05	0.000352	1433	1504	2021	1902			ENSG00000049541	RFC2	-0.488	2.63e-05	0.000131	3151	2724	4341	3898
ENSG00000157020	SEC13	-0.397	9.17e-05	0.000354	2978	3359	4176	4166			ENSG00000133119	RFC3	-0.765	1.13e-09	1.37e-08	1730	1368	2572	2693
ENSG00000176390	CRLF3	-0.507	9.27e-05	0.000357	655	659	946	921			ENSG00000163918	RFC4	-0.662	4.22e-08	3.89e-07	1925	1564	2739	2782
ENSG00000171792	RHNO1	-0.432	9.55e-05	0.000367	3086	3128	3951	4433			ENSG00000111445	RFC5	-0.386	0.00144	0.0045	2358	1974	2823	2838
ENSG00000166165	CKB	-0.527	9.65e-05	0.00037	3217	3340	4023	5427			ENSG00000135002	RFK	-1.376	1.5e-17	5.64e-16	785	554	1907	1569
ENSG00000119042	SATB2	-0.408	9.69e-05	0.000372	1720	1846	2305	2428			ENSG00000168411	RFWD3	-1.058	5e-20	2.55e-18	5470	4557	11081	9803
ENSG00000189043	NDUFA4	-0.472	9.76e-05	0.000374	4459	3914	5714	5896			ENSG00000080298	RFX3	-0.574	0.000645	0.00224	392	326	565	504
ENSG00000132313	MRPL35	-0.428	9.8e-05	0.000375	1414	1405	1915	1877			ENSG00000237441	RGL2	-0.578	9.39e-05	0.000403	2183	1546	2913	2655
ENSG00000106211	HSPB1	-0.456	9.87e-05	0.000378	6489	6902	8276	10097			ENSG00000174136	RGMB	-0.765	1.98e-10	2.76e-09	1141	1043	1797	1914
ENSG00000100220	RTCB	-0.42	9.88e-05	0.000378	2581	2583	3659	3252			ENSG00000107185	RGP1	-0.644	1.95e-08	1.9e-07	3078	2581	4384	4458
ENSG00000164209	SLC25A46	-0.413	0.0001	0.000383	1520	1583	2070	2061			ENSG00000171700	RGS19	-0.61	3.37e-05	0.000162	678	614	1074	898
ENSG00000166197	NOLC1	-0.651	0.000101	0.000386	10260	7465	15616	12214			ENSG00000144468	RHBDD1	-0.454	0.000511	0.00182	930	844	1201	1230
ENSG00000122483	CCDC18	-0.594	0.000101	0.000386	706	599	922	1048			ENSG00000126858	RHOT1	-0.804	1.7e-09	2e-08	687	603	1141	1112
ENSG00000180198	RCC1	-0.415	0.000102	0.00039	7042	6928	9674	8955			ENSG00000266145	RHOT1P1	-2.679	3.48e-13	7.3e-12	17	10	67	107
ENSG00000267041	ZNF850	-0.506	0.000104	0.000394	1209	1047	1671	1532			ENSG00000140983	RHOT2	-0.364	0.00148	0.00459	1631	1592	2085	2064
ENSG00000106290	TAF6	-0.414	0.000104	0.000395	3130	3079	4150	4125			ENSG00000131721	RHOXF2	-0.448	0.00196	0.00589	667	613	851	895
ENSG00000260260	RP11-304L19.5	-0.773	0.000104	0.000396	122	153	236	234			ENSG00000158106	RHPN1	-0.518	0.00178	0.00542	534	595	731	886
ENSG00000078668	VDAC3	-0.4	0.000105	0.000398	3291	3519	4400	4588			ENSG00000128408	RIBC2	-0.903	0.000134	0.000552	100	86	193	155
ENSG00000198563	DDX39B	-0.408	0.000106	0.0004	2358	2346	3137	3105			ENSG00000143622	RIT1	-0.811	2.34e-07	1.85e-06	457	397	705	793
ENSG00000232445	RP11-132A1.4	-0.783	0.000106	0.0004	323	230	498	454			ENSG00000178966	RMI1	-0.475	0.000353	0.00131	1193	1002	1607	1445
ENSG00000154719	MRPL39	-0.44	0.000106	0.000402	1191	1178	1636	1577			ENSG00000175643	RMI2	-0.522	0.00227	0.00667	556	415	719	675
ENSG00000104177	MYEF2	-0.389	0.000107	0.000403	2080	2324	2925	2844			ENSG00000153561	RMND5A	-0.652	7.01e-08	6.22e-07	997	982	1618	1491
ENSG00000140740	UQCRC2	-0.42	0.000109	0.000411	3307	3615	4356	4906			ENSG00000171865	RNASEH1	-0.512	1.67e-05	8.77e-05	1443	1303	2037	1880
ENSG00000086300	SNX10	-0.585	0.000109	0.000413	353	359	509	559			ENSG00000234171	RNASEH1-AS1	-0.486	0.000969	0.0032	577	608	810	850
ENSG00000114127	XRN1	-0.44	0.00011	0.000414	1719	1610	2250	2266			ENSG00000104889	RNASEH2A	-0.572	8.25e-07	5.84e-06	1901	1766	2581	2872
ENSG00000177731	FLII	-0.505	0.00011	0.000415	13640	11207	18073	17196			ENSG00000115963	RND3	-0.679	3.8e-05	0.000181	513	460	877	681
ENSG00000154040	CABYR	-0.54	0.000111	0.00042	490	476	710	695			ENSG00000157450	RNF111	-0.546	5.88e-05	0.000267	1051	913	1553	1315
ENSG00000164649	CDCA7L	-0.47	0.000113	0.000424	1381	1246	1831	1808			ENSG00000070423	RNF126	-0.36	0.00195	0.00585	1746	1641	2268	2080
ENSG00000172345	STARD5	-0.944	0.000113	0.000425	80	68	148	137			ENSG00000163961	RNF168	-0.676	1.23e-06	8.41e-06	694	627	1129	982
ENSG00000122565	CBX3	-0.423	0.000115	0.000431	6718	6378	8831	8732			ENSG00000180537	RNF182	-0.63	0.000776	0.00264	510	678	815	1023
ENSG00000141428	C18orf21	-0.607	0.000116	0.000436	406	386	666	540			ENSG00000168159	RNF187	-0.719	1.34e-10	1.93e-09	1402	1278	2269	2144
ENSG00000197056	ZMYM1	-0.562	0.00012	0.00045	632	570	835	940			ENSG00000170633	RNF34	-0.634	5.82e-07	4.28e-06	1144	964	1677	1595
ENSG00000129484	PARP2	-0.448	0.00012	0.00045	1247	1257	1825	1592			ENSG00000176393	RNPEP	-0.935	4.69e-11	7.26e-10	1042	835	1654	1936
ENSG00000186684	CYP27C1	-0.661	0.000121	0.000454	193	213	324	318			ENSG00000205937	RNPS1	-0.393	0.000285	0.00108	4230	4327	5654	5581
ENSG00000116791	CRYZ	-0.417	0.000122	0.000455	1304	1440	1775	1889			ENSG00000134318	ROCK2	-0.367	0.001	0.00329	3091	2835	3897	3744
ENSG00000072682	P4HA2	-0.554	0.000123	0.000461	431	475	619	711			ENSG00000255135	RP11-111M22.3	-0.65	0.00256	0.0074	180	152	237	284
ENSG00000173706	HEG1	-0.478	0.000123	0.000461	2792	2423	3863	3401			ENSG00000246089	RP11-115C21.2	-0.827	0.00116	0.00373	87	64	140	128
ENSG00000168803	ADAL	-0.551	0.000124	0.000464	482	489	663	760			ENSG00000250829	RP11-11N5.1	-0.695	0.00353	0.00976	90	94	159	139
ENSG00000136381	IREB2	-0.405	0.00013	0.000484	1598	1677	2154	2183			ENSG00000267058	RP11-15A1.3	-0.968	8.96e-08	7.82e-07	244	194	438	419
ENSG00000163002	NUP35	-0.489	0.00013	0.000484	680	696	952	979			ENSG00000273066	RP11-216L13.19	-1.16	2.69e-06	1.69e-05	67	60	151	133
ENSG00000144306	SCRN3	-0.586	0.000131	0.000485	465	411	644	671			ENSG00000260766	RP11-226L15.5	-1.023	0.000251	0.000964	76	44	125	119
ENSG00000185928	PAGR1	-0.692	0.000132	0.000488	169	185	279	293			ENSG00000111788	RP11-22B23.1	-0.926	3.47e-06	2.13e-05	212	160	375	332
ENSG00000197451	HNRNPAB	-0.55	0.000133	0.000492	10457	8192	14684	12620			ENSG00000260442	RP11-22P6.3	-1.07	8.19e-06	4.65e-05	118	81	192	226
ENSG00000111664	GNB3	-0.905	0.000134	0.000497	68	74	132	134			ENSG00000174171	RP11-23P13.6	-0.944	0.000807	0.00272	60	48	121	87
ENSG00000177485	ZBTB33	-0.443	0.000134	0.000498	959	986	1390	1255			ENSG00000272003	RP11-23P13.7	-1.462	6.19e-07	4.51e-06	37	38	122	85
ENSG00000150768	DLAT	-0.402	0.000136	0.000505	2929	2915	3889	3835			ENSG00000250899	RP11-253E3.3	-0.453	0.00233	0.0068	977	943	1484	1144
ENSG00000133863	TEX15	-0.489	0.000138	0.000509	894	892	1156	1350			ENSG00000272711	RP11-259N19.1	-1.067	3.1e-08	2.91e-07	194	171	424	341
ENSG00000161981	SNRNP25	-0.432	0.000138	0.000509	1050	1067	1432	1425			ENSG00000272405	RP11-284F21.10	-1.007	1.29e-08	1.3e-07	402	452	741	975
ENSG00000121350	PYROXD1	-0.595	0.000138	0.00051	299	308	452	465			ENSG00000229953	RP11-284F21.7	-1.077	9.02e-06	5.07e-05	91	80	157	204
ENSG00000137822	TUBGCP4	-0.407	0.00014	0.000518	1491	1540	2078	1940			ENSG00000260260	RP11-304L19.5	-1.4	6.05e-11	9.15e-10	87	91	236	234
ENSG00000167393	PPP2R3B	-0.658	0.000141	0.00052	270	240	400	405			ENSG00000215146	RP11-313J2.1	-0.557	0.00134	0.00425	274	282	404	414
ENSG00000135045	C9orf40	-0.522	0.000141	0.00052	1479	1198	1918	1926			ENSG00000272994	RP11-332H14.2	-1.06	8.83e-06	4.97e-05	93	94	169	221
ENSG00000234171	RNASEH1-AS1	-0.498	0.000141	0.000521	566	609	810	850			ENSG00000270696	RP11-342K6.1	-1.284	3.22e-14	7.78e-13	228	201	549	496
ENSG00000151413	NUBPL	-0.567	0.000142	0.000521	363	358	535	533			ENSG00000260912	RP11-363E7.4	-1.041	0.0001	0.000426	51	49	99	107
ENSG00000144061	NPHP1	-0.648	0.000142	0.000523	275	252	434	392			ENSG00000229967	RP11-366F6.2	-0.791	6.53e-05	0.000293	175	155	280	291
ENSG00000100216	TOMM22	-0.393	0.000143	0.000526	4452	4613	6130	5776			ENSG00000254615	RP11-395G23.3	-0.654	0.00034	0.00126	220	230	371	337
ENSG00000179431	FJX1	-0.535	0.000144	0.000529	1180	1004	1736	1428			ENSG00000234771	RP11-395P17.3	-1.782	2.08e-11	3.43e-10	49	34	145	141
ENSG00000160447	PKN3	-0.427	0.000145	0.000531	2316	2141	3013	2978			ENSG00000213839	RP11-3J10.4	-0.715	0.00339	0.0094	136	90	184	187
ENSG00000128602	SMO	-0.477	0.000145	0.000531	730	791	1010	1107			ENSG00000267324	RP11-411B10.5	-2.406	1.62e-13	3.59e-12	32	12	119	115
ENSG00000105732	ZNF574	-0.53	0.000147	0.00054	1281	1132	1949	1536			ENSG00000188971	RP11-427H3.3	-0.724	9.62e-09	9.99e-08	1479	1246	2433	2067
ENSG00000014138	POLA2	-0.594	0.000147	0.00054	2184	1628	3142	2613			ENSG00000259877	RP11-46C24.7	-0.738	0.000144	0.000587	194	168	293	311
ENSG00000170917	NUDT6	-0.972	0.000148	0.000544	48	63	106	112			ENSG00000260261	RP11-480A16.1	-0.729	0.00283	0.00806	78	77	133	124
ENSG00000196924	FLNA	-0.682	0.00015	0.000548	37288	24821	54106	45525			ENSG00000269983	RP11-497H16.9	-0.764	0.000547	0.00193	137	122	243	197
ENSG00000112238	PRDM13	-0.719	0.000151	0.000552	690	470	1019	891			ENSG00000272269	RP11-500C11.3	-0.481	0.00321	0.00899	689	526	890	806
ENSG00000066248	NGEF	-0.841	0.000152	0.000555	322	226	419	563			ENSG00000261777	RP11-529K1.2	-0.957	0.000574	0.00201	45	60	102	102
ENSG00000005022	SLC25A5	-0.404	0.000153	0.000557	12259	12571	15677	17182			ENSG00000259985	RP11-549B18.1	-0.985	0.00117	0.00377	63	41	84	122
ENSG00000106605	BLVRA	-0.529	0.000153	0.000558	622	577	840	890			ENSG00000260285	RP11-600F24.7	-0.755	0.00358	0.00986	89	94	128	181
ENSG00000125319	C17orf53	-0.622	0.000154	0.000563	283	283	411	460			ENSG00000263843	RP11-649A18.12	-0.986	0.000368	0.00135	48	67	106	122
ENSG00000111052	LIN7A	-0.528	0.000155	0.000565	522	524	715	793			ENSG00000261762	RP11-650L12.2	-0.801	0.00298	0.00842	54	67	107	104
ENSG00000115317	HTRA2	-0.463	0.000158	0.000574	1073	991	1405	1441			ENSG00000228998	RP11-697E2.7	-0.89	2.56e-07	2.01e-06	228	215	415	406
ENSG00000136045	PWP1	-0.416	0.00016	0.000582	3812	3638	5187	4756			ENSG00000214776	RP11-726G1.1	-1.06	1.15e-05	6.28e-05	74	89	157	183
ENSG00000108312	UBTF	-0.42	0.00016	0.000582	5434	5153	7356	6807			ENSG00000255090	RP11-820L6.1	-0.929	0.000122	0.000509	74	74	135	147
ENSG00000116095	PLEKHA3	-0.529	0.000161	0.000585	757	663	1024	1025			ENSG00000263146	RP11-849I19.1	-1.304	6.59e-10	8.27e-09	103	101	241	263
ENSG00000103342	GSPT1	-0.394	0.000163	0.000593	5555	5622	7534	7155			ENSG00000260920	RP1-228H13.5	-1.144	2.46e-08	2.35e-07	210	145	413	372
ENSG00000146282	RARS2	-0.389	0.000164	0.000597	2468	2533	3218	3331			ENSG00000253716	RP13-582O9.5	-0.721	0.00267	0.00767	141	127	185	257
ENSG00000269825	CTD-3099C6.9	-0.73	0.000165	0.000597	165	158	281	255			ENSG00000101898	RP3-324O17.4	-0.743	0.00206	0.00613	93	82	137	156
ENSG00000087263	OGFOD1	-0.444	0.000166	0.000602	2016	1818	2722	2492			ENSG00000269896	RP4-740C4.6	-1.207	2.99e-07	2.32e-06	70	72	173	155
ENSG00000178691	SUZ12	-0.415	0.000167	0.000606	2003	1994	2860	2470			ENSG00000258634	RP4-773N10.4	-1.167	8.44e-09	8.84e-08	118	125	277	269
ENSG00000130811	EIF3G	-0.421	0.000169	0.000613	8119	7503	10495	10424			ENSG00000103494	RPGRIP1L	-0.888	1.68e-08	1.66e-07	386	409	798	673
ENSG00000067057	PFKP	-0.502	0.00017	0.000615	5329	4374	7248	6496			ENSG00000198755	RPL10A	-0.33	0.00261	0.00752	19930	19041	24053	24934
ENSG00000005059	CCDC109B	-0.451	0.00017	0.000615	1288	1200	1665	1735			ENSG00000163584	RPL22L1	-0.428	0.00233	0.00682	694	694	932	935
ENSG00000116560	SFPQ	-0.38	0.000176	0.000634	12274	12860	16373	16327			ENSG00000114391	RPL24	-0.371	0.000566	0.00199	13773	12890	17359	17123
ENSG00000146540	C7orf50	-0.436	0.000178	0.00064	2519	2255	3196	3262			ENSG00000251474	RPL32P3	-0.707	0.00107	0.00348	126	144	232	209
ENSG00000067533	RRP15	-0.461	0.000181	0.000652	1187	1116	1707	1463			ENSG00000136942	RPL35	-0.54	4.22e-07	3.18e-06	21312	19148	29082	29739
ENSG00000155463	OXA1L	-0.386	0.000182	0.000653	2138	2218	2781	2913			ENSG00000241343	RPL36A	-0.481	6.84e-05	0.000305	3213	2628	4027	4126
ENSG00000138795	LEF1	-0.991	0.000183	0.000656	153	92	256	231			ENSG00000163923	RPL39L	-0.478	5.72e-05	0.000261	1252	1204	1727	1694
ENSG00000196584	XRCC2	-0.706	0.000184	0.00066	924	610	1323	1179			ENSG00000229117	RPL41	-0.368	0.000895	0.00298	32673	33084	41098	43751
ENSG00000189343	RPS2P46	-0.406	0.000185	0.000663	2160	2683	3029	3390			ENSG00000146223	RPL7L1	-0.825	1.06e-13	2.37e-12	7031	5988	12051	11018
ENSG00000165792	METTL17	-0.429	0.000186	0.000665	1107	1090	1473	1484			ENSG00000161016	RPL8	-0.337	0.0019	0.00572	63039	61338	77001	80141
ENSG00000058056	USP13	-0.396	0.000186	0.000667	1740	1875	2266	2492			ENSG00000140988	RPS2	-0.407	0.000242	0.000934	41103	39315	51017	55619
ENSG00000154518	ATP5G3	-0.412	0.000187	0.000669	4648	4683	5857	6561			ENSG00000197728	RPS26	-0.468	3.29e-05	0.000159	8567	7299	11051	10896
ENSG00000224531	SMIM13	-0.389	0.000188	0.000672	2488	2598	3523	3139			ENSG00000143947	RPS27A	-0.34	0.00239	0.00698	24260	21485	28881	29021
ENSG00000100028	SNRPD3	-0.443	0.000188	0.000672	3483	3085	4648	4281			ENSG00000189343	RPS2P46	-0.424	0.000276	0.00105	2422	2362	3029	3390
ENSG00000157851	DPYSL5	-1.11	0.000189	0.000676	35	77	107	135			ENSG00000149273	RPS3	-0.394	0.000286	0.00108	33677	32114	42064	44368
ENSG00000151726	ACSL1	-0.434	0.000191	0.000681	884	949	1198	1279			ENSG00000142937	RPS8	-0.37	0.000626	0.00218	21547	21177	27046	28178
ENSG00000087087	SRRT	-0.38	0.000192	0.000687	5649	6801	8168	8034			ENSG00000168028	RPSA	-0.356	0.00119	0.00383	31128	29801	37934	40034
ENSG00000204681	GABBR1	-0.778	0.000194	0.000691	422	314	523	739			ENSG00000007376	RPUSD1	-0.877	1.64e-11	2.76e-10	657	604	1183	1133
ENSG00000107672	NSMCE4A	-0.487	0.000197	0.000701	1136	978	1482	1481			ENSG00000156990	RPUSD3	-0.834	1.13e-11	1.93e-10	973	856	1610	1650
ENSG00000259494	MRPL46	-0.639	0.000197	0.000702	332	278	479	471			ENSG00000144580	RQCD1	-0.659	8.9e-10	1.09e-08	2868	2574	4387	4207
ENSG00000188985	DHFRP1	-1.225	0.000199	0.000705	55	30	83	116			ENSG00000171848	RRM2	-1.152	5.18e-19	2.34e-17	8550	6414	16443	16822
ENSG00000167523	SPATA33	-0.607	0.000199	0.000705	392	347	613	513			ENSG00000085721	RRN3	-0.803	1.07e-09	1.3e-08	1050	849	1717	1597
ENSG00000177646	ACAD9	-0.394	0.000201	0.000714	1768	1803	2448	2243			ENSG00000067533	RRP15	-0.885	5.11e-11	7.84e-10	936	780	1707	1463
ENSG00000102125	TAZ	-0.512	0.000201	0.000714	514	530	708	781			ENSG00000160208	RRP1B	-0.73	5.91e-09	6.37e-08	3438	2896	5791	4718
ENSG00000175334	BANF1	-0.393	0.000205	0.000725	6173	6491	7930	8700			ENSG00000189306	RRP7A	-0.491	1.7e-05	8.9e-05	1820	1619	2509	2324
ENSG00000165264	NDUFB6	-0.46	0.000205	0.000726	872	1051	1214	1431			ENSG00000114767	RRP9	-0.381	0.00114	0.00369	1738	1669	2352	2086
ENSG00000214617	SLC6A10P	-0.985	0.000206	0.000728	46	59	93	115			ENSG00000048649	RSF1	-0.34	0.00304	0.00857	2627	2404	3119	3247
ENSG00000173660	UQCRH	-0.383	0.000206	0.00073	5649	5864	7418	7593			ENSG00000100220	RTCB	-0.482	2.43e-05	0.000122	2615	2332	3659	3252
ENSG00000010278	CD9	-0.389	0.000206	0.00073	2318	2445	2983	3255			ENSG00000182010	RTKN2	-0.699	0.000276	0.00105	200	201	304	347
ENSG00000087338	GMCL1	-0.468	0.000207	0.000731	678	700	958	948			ENSG00000175792	RUVBL1	-0.597	2.32e-08	2.23e-07	5640	5010	8252	7860
ENSG00000181449	SOX2	-1.093	0.000211	0.000745	59	37	102	103			ENSG00000183207	RUVBL2	-0.432	9.1e-05	0.000392	6073	6256	8072	8562
ENSG00000172197	MBOAT1	-0.64	0.000216	0.000761	415	325	582	571			ENSG00000204231	RXRB	-0.881	2.63e-13	5.6e-12	1033	927	1882	1728
ENSG00000124802	EEF1E1	-0.472	0.000222	0.00078	1002	908	1402	1248			ENSG00000163602	RYBP	-0.597	2.5e-05	0.000125	650	572	933	916
ENSG00000179409	GEMIN4	-0.399	0.000224	0.000786	2247	2234	3148	2759			ENSG00000163785	RYK	-0.914	2.44e-15	6.86e-14	2158	1769	3741	3660
ENSG00000104983	CCDC61	-0.915	0.000224	0.000787	62	62	120	114			ENSG00000256463	SALL3	-1.101	2.25e-08	2.17e-07	669	478	1469	991
ENSG00000134531	EMP1	-0.424	0.000226	0.000793	6324	5760	7970	8246			ENSG00000100583	SAMD15	-0.849	0.000456	0.00164	108	79	183	154
ENSG00000146576	C7orf26	-0.496	0.000226	0.000793	565	601	883	761			ENSG00000111961	SASH1	-0.654	5.02e-09	5.47e-08	1822	1604	2685	2705
ENSG00000182010	RTKN2	-0.688	0.000226	0.000793	168	236	304	347			ENSG00000139697	SBNO1	-0.39	0.000324	0.00121	3693	3496	4774	4649
ENSG00000149136	SSRP1	-0.389	0.000227	0.000797	10300	10018	13333	13267			ENSG00000085365	SCAMP1	-0.926	1.42e-15	4.13e-14	1190	1062	2112	2168
ENSG00000113194	FAF2	-0.41	0.000228	0.0008	4974	4893	7023	6090			ENSG00000133028	SCO1	-0.371	0.00274	0.00786	1498	1672	2091	2010
ENSG00000137409	MTCH1	-0.447	0.000229	0.000801	7567	6516	9843	9354			ENSG00000115884	SDC1	-0.854	0.000213	0.00083	180	206	284	414
ENSG00000187118	CMC1	-0.594	0.000229	0.000802	308	294	474	435			ENSG00000165689	SDCCAG3	-1.009	1.21e-21	7.61e-20	2225	2002	4392	4113
ENSG00000163950	SLBP	-0.397	0.000236	0.000823	4523	4335	5900	5766			ENSG00000129657	SEC14L1	-0.365	0.00164	0.00505	7296	6218	8882	8523
ENSG00000154473	BUB3	-0.395	0.000239	0.000832	5898	5708	7597	7665			ENSG00000138802	SEC24B	-0.369	0.00171	0.00521	2172	1930	2599	2700
ENSG00000107371	EXOSC3	-0.437	0.000239	0.000832	1409	1363	2042	1712			ENSG00000138674	SEC31A	-0.33	0.00292	0.00828	5380	5632	6982	6865
ENSG00000179546	HTR1D	-0.734	0.000241	0.000839	228	179	361	316			ENSG00000071537	SEL1L	-0.511	6.07e-05	0.000275	3261	2549	4288	3990
ENSG00000165959	CLMN	-0.573	0.000242	0.000842	703	861	967	1359			ENSG00000079387	SENP1	-0.519	2.64e-06	1.67e-05	2447	2164	3384	3225
ENSG00000115641	FHL2	-0.438	0.000243	0.000845	2050	1901	2913	2439			ENSG00000162430	SEPN1	-0.583	1.15e-07	9.8e-07	3445	3002	4946	4709
ENSG00000143977	SNRPG	-0.389	0.000246	0.000855	3630	3569	4722	4707			ENSG00000197249	SERPINA1	-1.637	3.05e-17	1.1e-15	276	217	897	637
ENSG00000257742	RP11-350F4.2	-0.688	0.000248	0.000861	484	350	731	613			ENSG00000179833	SERTAD2	-0.582	2.84e-06	1.78e-05	1601	1363	2384	2054
ENSG00000147799	ARHGAP39	-0.483	0.000251	0.000868	508	545	751	721			ENSG00000203706	SERTAD4-AS1	-0.73	0.00114	0.00368	109	102	168	182
ENSG00000176597	B3GNT5	-0.489	0.000251	0.00087	665	678	1023	862			ENSG00000130766	SESN2	-1.151	1.25e-06	8.53e-06	658	531	934	1707
ENSG00000163762	TM4SF18	-0.662	0.000253	0.000874	621	446	899	789			ENSG00000119335	SET	-1.747	1.77e-45	9.14e-43	12868	9986	39943	36746
ENSG00000198157	HMGN5	-0.885	0.000254	0.000879	126	90	211	188			ENSG00000103037	SETD6	-0.463	0.00285	0.00812	447	444	601	627
ENSG00000234964	FABP5P7	-0.889	0.000257	0.000888	154	104	249	229			ENSG00000183955	SETD8	-0.87	1.47e-16	4.89e-15	2404	2163	4236	4111
ENSG00000267519	MIR24-2	-0.712	0.000258	0.000889	187	162	298	274			ENSG00000168066	SF1	-0.385	0.000434	0.00157	10575	9811	13837	12785
ENSG00000175573	C11orf68	-0.39	0.000259	0.000894	2530	2506	3189	3408			ENSG00000169976	SF3B5	-0.33	0.00265	0.00762	4665	4686	5849	5906
ENSG00000135776	ABCB10	-0.503	0.000259	0.000894	544	518	767	738			ENSG00000116560	SFPQ	-0.362	0.000796	0.00269	12792	12651	16373	16327
ENSG00000076662	ICAM3	-0.535	0.000259	0.000895	338	423	580	523			ENSG00000061936	SFSWAP	-0.746	3.96e-12	7.17e-11	1772	1742	2905	2988
ENSG00000074800	ENO1	-0.41	0.000261	0.0009	95188	87822	119094	124007			ENSG00000213064	SFT2D2	-0.695	7.35e-09	7.76e-08	1006	1018	1618	1658
ENSG00000075131	TIPIN	-0.676	0.000263	0.000904	842	572	1206	1053			ENSG00000225383	SFTA1P	-0.816	0.00336	0.00933	56	91	127	132
ENSG00000144566	RAB5A	-0.391	0.000269	0.000923	1688	1667	2217	2183			ENSG00000118515	SGK1	-0.56	0.002	0.00598	2097	1799	3522	2221
ENSG00000137814	HAUS2	-0.392	0.000269	0.000923	1754	1715	2345	2207			ENSG00000141258	SGSM2	-0.517	3.75e-05	0.000179	1503	1626	2095	2383
ENSG00000170515	PA2G4	-0.425	0.000269	0.000923	16431	15038	22624	19615			ENSG00000104969	SGTA	-0.357	0.000905	0.00301	6000	5861	7710	7485
ENSG00000197958	RPL12	-0.363	0.000274	0.000939	29433	34191	40171	41635			ENSG00000087266	SH3BP2	-0.531	0.000133	0.000547	806	767	1060	1213
ENSG00000108010	GLRX3	-0.446	0.000276	0.000948	3482	3001	4597	4234			ENSG00000148341	SH3GLB2	-0.569	2.15e-06	1.39e-05	1387	1330	1923	2107
ENSG00000174799	CEP135	-0.484	0.000277	0.000951	811	734	1122	1039			ENSG00000107957	SH3PXD2A	-0.625	0.000275	0.00105	470	353	662	607
ENSG00000157106	SMG1	-0.369	0.000278	0.000952	4394	4579	5913	5676			ENSG00000169247	SH3TC2	-1.543	8.95e-12	1.55e-10	186	181	420	650
ENSG00000169045	HNRNPH1	-0.417	0.000278	0.000953	15995	15266	22719	19026			ENSG00000107338	SHB	-0.63	1.95e-05	0.000101	648	657	1113	906
ENSG00000108106	UBE2S	-0.498	0.00028	0.000958	4544	6571	6972	8723			ENSG00000197417	SHPK	-0.801	0.000656	0.00227	112	83	166	174
ENSG00000165388	ZNF488	-0.755	0.00028	0.000959	280	197	408	397			ENSG00000164403	SHROOM1	-1.296	2.68e-09	3.05e-08	156	111	310	346
ENSG00000148400	NOTCH1	-0.588	0.000283	0.000967	275	315	410	477			ENSG00000181788	SIAH2	-0.595	0.000123	0.000511	819	610	1088	1071
ENSG00000022556	NLRP2	-0.539	0.000287	0.000978	429	396	597	602			ENSG00000124523	SIRT5	-0.587	0.000102	0.000433	523	528	746	833
ENSG00000058091	CDK14	-0.476	0.000291	0.000991	513	607	764	794			ENSG00000184990	SIVA1	-0.454	3.27e-05	0.000158	3235	2945	4312	4152
ENSG00000158636	C11orf30	-0.427	0.000292	0.000995	984	955	1346	1261			ENSG00000126778	SIX1	-1.417	4.45e-16	1.38e-14	245	189	601	558
ENSG00000125816	NKX2-4	-1.215	0.000295	0.001	70	32	128	109			ENSG00000165480	SKA3	-0.55	6.11e-07	4.47e-06	1729	1591	2495	2367
ENSG00000123685	BATF3	-0.912	0.000298	0.00101	130	90	231	183			ENSG00000109171	SLAIN2	-0.415	0.000156	0.000629	3952	3570	5157	4875
ENSG00000115761	NOL10	-0.429	0.000298	0.00101	2256	2102	3205	2662			ENSG00000163950	SLBP	-0.572	2.78e-07	2.17e-06	4235	3614	5900	5766
ENSG00000093000	NUP50	-0.405	0.000307	0.00104	3105	2916	4201	3773			ENSG00000140199	SLC12A6	-0.736	1.18e-07	1.01e-06	924	733	1354	1405
ENSG00000081059	TCF7	-0.69	0.000308	0.00105	306	232	451	417			ENSG00000141526	SLC16A3	-0.353	0.00307	0.00864	3463	3572	4237	4751
ENSG00000163541	SUCLG1	-0.365	0.000308	0.00105	2573	2729	3333	3494			ENSG00000105281	SLC1A5	-0.741	2.29e-11	3.73e-10	3868	3273	6094	5842
ENSG00000175183	CSRP2	-0.5	0.00031	0.00105	633	583	897	823			ENSG00000148339	SLC25A25	-0.835	1.79e-05	9.29e-05	283	214	489	398
ENSG00000180818	HOXC10	-0.469	0.000311	0.00105	633	734	888	1004			ENSG00000144741	SLC25A26	-0.981	2.29e-07	1.82e-06	180	163	323	354
ENSG00000204370	SDHD	-0.38	0.000312	0.00106	2990	2998	3795	3995			ENSG00000075303	SLC25A40	-1.401	2.35e-29	2.94e-27	702	651	1706	1868
ENSG00000269983	RP11-497H16.9	-0.827	0.000312	0.00106	139	109	243	197			ENSG00000077713	SLC25A43	-0.448	0.00109	0.00354	741	696	1007	953
ENSG00000086189	DIMT1	-0.399	0.000315	0.00106	2176	2083	2976	2640			ENSG00000005022	SLC25A5	-0.448	8.68e-05	0.000377	12664	11417	15677	17182
ENSG00000144827	ABHD10	-0.395	0.000316	0.00107	1013	1086	1383	1378			ENSG00000143554	SLC27A3	-1.141	9.56e-07	6.68e-06	112	77	207	210
ENSG00000142949	PTPRF	-0.568	0.000322	0.00109	17116	12674	24269	19882			ENSG00000117394	SLC2A1	-0.723	4.2e-11	6.57e-10	2183	1962	3577	3266
ENSG00000167881	SRP68	-0.387	0.000324	0.00109	3963	3866	5360	4875			ENSG00000205060	SLC35B4	-0.604	2.02e-07	1.62e-06	1235	1161	1835	1807
ENSG00000141294	LRRC46	-0.947	0.000325	0.0011	63	51	108	112			ENSG00000111371	SLC38A1	-0.595	1.04e-07	8.99e-07	12368	10772	16952	18005
ENSG00000183763	TRAIP	-0.535	0.000326	0.0011	590	507	786	804			ENSG00000168003	SLC3A2	-0.573	4.15e-06	2.5e-05	5703	4950	7258	8594
ENSG00000164023	SGMS2	-0.396	0.000327	0.0011	1021	1095	1437	1347			ENSG00000076351	SLC46A1	-1.013	0.000152	0.000616	53	49	99	107
ENSG00000159131	GART	-0.39	0.000329	0.00111	8370	7949	11063	10316			ENSG00000214617	SLC6A10P	-0.793	0.00361	0.00993	58	62	93	115
ENSG00000035928	RFC1	-0.382	0.00033	0.00111	6259	6079	8222	7860			ENSG00000196517	SLC6A9	-1.965	1.4e-10	2.01e-09	34	25	96	135
ENSG00000181163	NPM1	-0.355	0.000331	0.00111	80904	85994	106212	107301			ENSG00000151012	SLC7A11	-0.914	1.06e-05	5.85e-05	877	684	1129	1812
ENSG00000118508	RAB32	-0.389	0.000332	0.00111	1303	1377	1718	1791			ENSG00000103257	SLC7A5	-1.126	1.85e-17	6.84e-16	11273	9541	20253	25163
ENSG00000151690	MFSD6	-0.716	0.000335	0.00113	239	184	334	361			ENSG00000109062	SLC9A3R1	-0.601	1.76e-07	1.43e-06	1440	1322	2040	2148
ENSG00000157423	HYDIN	-0.77	0.000339	0.00114	136	119	205	230			ENSG00000164038	SLC9B2	-0.491	0.000468	0.00168	903	738	1162	1145
ENSG00000129480	DTD2	-0.539	0.000342	0.00115	358	350	508	521			ENSG00000101187	SLCO4A1	-1.02	4.02e-10	5.28e-09	309	333	607	695
ENSG00000011304	PTBP1	-0.496	0.000342	0.00115	20111	16375	28152	23320			ENSG00000119705	SLIRP	-0.408	0.000724	0.00248	3736	3067	4646	4380
ENSG00000117528	ABCD3	-0.383	0.000342	0.00115	1328	1432	1752	1846			ENSG00000163681	SLMAP	-0.479	4.35e-05	0.000204	2496	2110	3321	3100
ENSG00000170584	NUDCD2	-0.386	0.000345	0.00116	1687	1905	2195	2499			ENSG00000188827	SLX4	-0.936	2.24e-09	2.59e-08	459	375	847	749
ENSG00000100030	MAPK1	-0.415	0.000347	0.00116	7130	6394	9396	8633			ENSG00000175387	SMAD2	-0.387	0.000824	0.00277	2661	2310	3217	3285
ENSG00000037280	FLT4	-0.602	0.000348	0.00117	211	250	335	365			ENSG00000170545	SMAGP	-0.454	0.000118	0.000492	1943	1678	2428	2533
ENSG00000180233	ZNRF2	-0.55	0.000351	0.00117	400	359	568	543			ENSG00000136824	SMC2	-0.426	0.000367	0.00135	6318	5205	8041	7443
ENSG00000164070	HSPA4L	-0.352	0.000351	0.00117	2158	2468	3013	2893			ENSG00000116698	SMG7	-0.82	2.87e-13	6.07e-12	2525	2127	4083	4128
ENSG00000169258	GPRIN1	-0.42	0.000353	0.00118	1098	1039	1430	1430			ENSG00000224531	SMIM13	-0.946	7.42e-16	2.25e-14	1880	1578	3523	3139
ENSG00000187961	KLHL17	-0.567	0.000358	0.0012	518	449	657	776			ENSG00000122692	SMU1	-0.747	1.24e-10	1.8e-09	1886	1606	3070	2789
ENSG00000122034	GTF3A	-0.375	0.000361	0.0012	2748	2747	3442	3686			ENSG00000108854	SMURF2	-0.501	0.000277	0.00105	5947	4901	8640	6717
ENSG00000155097	ATP6V1C1	-0.358	0.000362	0.00121	4807	5197	6425	6398			ENSG00000186532	SMYD4	-0.537	0.000167	0.00067	625	564	875	850
ENSG00000147650	LRP12	-0.452	0.000369	0.00123	1199	1046	1527	1544			ENSG00000165684	SNAPC4	-0.605	1.72e-06	1.14e-05	1063	958	1631	1443
ENSG00000027001	MIPEP	-0.66	0.00037	0.00123	305	240	425	436			ENSG00000255717	SNHG1	-1.112	1.21e-20	6.68e-19	2569	2038	5029	4930
ENSG00000130713	EXOSC2	-0.449	0.000374	0.00124	2333	1984	3141	2753			ENSG00000247092	SNHG10	-1.016	1.69e-08	1.67e-07	260	253	463	575
ENSG00000154767	XPC	-0.466	0.000374	0.00124	822	789	1042	1183			ENSG00000197989	SNHG12	-0.815	1.28e-06	8.66e-06	274	247	454	463
ENSG00000102738	MRPS31	-0.454	0.000384	0.00127	628	640	869	868			ENSG00000232956	SNHG15	-0.794	3.26e-10	4.36e-09	726	749	1278	1280
ENSG00000215021	PHB2	-0.348	0.000384	0.00127	15241	16755	20159	20578			ENSG00000163597	SNHG16	-0.704	2.06e-10	2.87e-09	1402	1333	2304	2151
ENSG00000158402	CDC25C	-0.495	0.000385	0.00128	660	920	1026	1201			ENSG00000196756	SNHG17	-0.497	0.00107	0.0035	528	531	798	697
ENSG00000187676	B3GALTL	-0.506	0.000388	0.00128	423	427	636	571			ENSG00000242125	SNHG3	-1.027	1.77e-12	3.37e-11	1174	1266	2148	2823
ENSG00000149313	AASDHPPT	-0.37	0.000388	0.00128	2709	2682	3417	3549			ENSG00000203875	SNHG5	-0.62	4.76e-08	4.33e-07	7402	6276	10230	10794
ENSG00000115128	SF3B14	-0.355	0.000389	0.00129	3345	3511	4388	4379			ENSG00000233016	SNHG7	-1.147	2.2e-13	4.74e-12	316	275	670	639
ENSG00000180917	CMTR2	-0.407	0.00039	0.00129	1731	1588	2194	2207			ENSG00000269893	SNHG8	-1.099	1.41e-19	6.82e-18	901	796	1791	1844
ENSG00000173068	BNC2	-0.443	0.00039	0.00129	628	698	889	914			ENSG00000255198	SNHG9	-1.038	4.18e-05	0.000197	85	60	142	156
ENSG00000103051	COG4	-0.375	0.000394	0.0013	2536	2473	3186	3308			ENSG00000104852	SNRNP70	-0.336	0.00223	0.00657	5001	5001	6527	6099
ENSG00000113658	SMAD5	-0.362	0.000395	0.00131	1804	1876	2449	2281			ENSG00000077312	SNRPA	-0.636	9.66e-09	1e-07	3664	3129	5387	5172
ENSG00000162062	C16orf59	-0.582	0.000396	0.00131	453	365	624	601			ENSG00000125835	SNRPB	-0.396	0.00031	0.00116	11675	10597	14495	14802
ENSG00000163138	PACRGL	-0.568	0.000397	0.00131	632	531	960	764			ENSG00000168807	SNTB2	-0.401	0.00126	0.00401	1145	1106	1534	1439
ENSG00000197557	TTC30A	-0.714	0.000397	0.00131	124	129	209	206			ENSG00000225345	SNX18P3	-0.678	0.00232	0.00679	109	111	179	173
ENSG00000172113	NME6	-0.425	0.000403	0.00133	988	927	1303	1268			ENSG00000143376	SNX27	-0.52	1.99e-05	0.000103	1079	1037	1507	1527
ENSG00000083828	ZNF586	-0.589	0.000404	0.00133	236	242	376	343			ENSG00000171150	SOCS5	-1.27	2.4e-14	5.88e-13	416	302	876	856
ENSG00000156802	ATAD2	-0.411	0.000407	0.00134	10300	9087	13268	12515			ENSG00000149639	SOGA1	-0.9	6.95e-15	1.83e-13	2404	2102	3967	4441
ENSG00000232573	RPL3P4	-0.593	0.00041	0.00135	248	295	374	445			ENSG00000120896	SORBS3	-0.511	2.63e-06	1.66e-05	2797	2556	3751	3875
ENSG00000111231	GPN3	-0.405	0.000416	0.00137	1141	1102	1471	1500			ENSG00000184985	SORCS2	-0.583	0.00331	0.00923	245	189	318	332
ENSG00000272047	GTF2H5	-0.387	0.000416	0.00137	1389	1373	1799	1812			ENSG00000115904	SOS1	-0.705	9.93e-10	1.22e-08	1820	1539	2721	2756
ENSG00000119335	SET	-0.391	0.000422	0.00138	30366	28098	39943	36746			ENSG00000198142	SOWAHC	-0.701	2e-06	1.3e-05	825	632	1226	1142
ENSG00000255150	EID3	-0.805	0.000432	0.00142	81	86	135	157			ENSG00000125398	SOX9	-0.857	2.7e-16	8.65e-15	2234	2219	3949	4118
ENSG00000135541	AHI1	-0.432	0.000436	0.00143	1342	1209	1804	1638			ENSG00000185591	SP1	-0.707	4.08e-08	3.78e-07	4562	3441	6560	6501
ENSG00000155592	ZKSCAN2	-0.515	0.000436	0.00143	376	369	547	518			ENSG00000064199	SPA17	-0.422	0.00267	0.00768	713	713	931	979
ENSG00000166881	TMEM194A	-0.369	0.000442	0.00145	4459	4558	6181	5467			ENSG00000182310	SPACA6P	-0.854	0.00157	0.00485	57	53	94	105
ENSG00000169976	SF3B5	-0.395	0.000443	0.00145	4666	4275	5849	5906			ENSG00000182957	SPATA13	-0.635	0.00335	0.00931	185	191	337	247
ENSG00000198825	INPP5F	-0.435	0.000447	0.00146	919	856	1237	1163			ENSG00000167523	SPATA33	-0.602	0.000916	0.00304	332	410	613	513
ENSG00000196177	ACADSB	-0.443	0.000449	0.00146	575	695	872	855			ENSG00000160284	SPATC1L	-0.598	0.000223	0.000866	372	366	530	587
ENSG00000123908	AGO2	-0.353	0.000454	0.00148	1716	1945	2427	2248			ENSG00000123352	SPATS2	-0.525	1.47e-05	7.81e-05	3090	2622	4415	3806
ENSG00000272711	RP11-259N19.1	-0.675	0.000463	0.0015	263	216	424	341			ENSG00000152253	SPC25	-0.421	0.00175	0.00532	977	883	1193	1297
ENSG00000144524	COPS7B	-0.395	0.000467	0.00152	1596	1484	2056	1995			ENSG00000063176	SPHK2	-0.524	0.00117	0.00378	358	371	517	531
ENSG00000116062	MSH6	-0.36	0.000471	0.00153	5887	5976	7891	7338			ENSG00000186767	SPIN4	-0.403	0.000835	0.0028	1334	1258	1704	1724
ENSG00000139133	ALG10	-0.595	0.000481	0.00156	382	309	530	514			ENSG00000134278	SPIRE1	-0.443	0.000903	0.00301	946	903	1346	1167
ENSG00000198780	FAM169A	-0.439	0.000482	0.00156	700	718	938	984			ENSG00000144228	SPOPL	-0.367	0.00229	0.00672	1713	1549	2217	1989
ENSG00000111885	MAN1A1	-0.385	0.000483	0.00157	1361	1418	1724	1904			ENSG00000005206	SPPL2B	-0.935	5.08e-09	5.53e-08	422	473	784	927
ENSG00000005189	AC004381.6	-0.63	0.000484	0.00157	370	314	465	594			ENSG00000123178	SPRYD7	-0.839	6.03e-07	4.42e-06	459	363	683	788
ENSG00000171314	PGAM1	-0.381	0.000486	0.00157	13788	12820	17474	17176			ENSG00000165389	SPTSSA	-0.45	0.00232	0.00679	1009	995	1221	1517
ENSG00000117143	UAP1	-0.579	0.000487	0.00158	13710	11184	22208	14972			ENSG00000163486	SRGAP2	-0.477	3.17e-05	0.000154	2325	2299	3048	3389
ENSG00000141698	NT5C3B	-0.369	0.000491	0.00159	1874	1837	2358	2433			ENSG00000087087	SRRT	-0.357	0.000983	0.00323	6313	6338	8168	8034
ENSG00000096654	ZNF184	-0.435	0.000494	0.00159	702	743	1028	925			ENSG00000136450	SRSF1	-0.492	2.84e-06	1.78e-05	11138	10608	15689	14886
ENSG00000121579	NAA50	-0.439	0.000497	0.0016	5605	4854	7649	6526			ENSG00000161547	SRSF2	-0.494	2.19e-06	1.41e-05	6604	6458	9274	9117
ENSG00000238103	RPL9P7	-0.745	0.000498	0.00161	113	119	175	214			ENSG00000116350	SRSF4	-0.629	2.63e-05	0.000131	2514	1930	3888	2985
ENSG00000153250	RBMS1	-0.365	0.000499	0.00161	7091	6851	9067	8891			ENSG00000115875	SRSF7	-0.413	0.000146	0.000593	4967	4853	6861	6212
ENSG00000170889	RPS9	-0.356	0.000501	0.00162	11817	14392	16188	17353			ENSG00000138434	SSFA2	-0.468	6.66e-05	0.000298	7102	6090	8730	9520
ENSG00000153208	MERTK	-0.377	0.000507	0.00163	1125	1182	1489	1506			ENSG00000149136	SSRP1	-0.592	1.43e-07	1.19e-06	9577	8066	13333	13267
ENSG00000166133	RPUSD2	-0.502	0.000511	0.00164	495	466	727	634			ENSG00000160075	SSU72	-0.339	0.00195	0.00587	4908	4701	6260	5892
ENSG00000157168	NRG1	-0.488	0.000515	0.00165	406	424	607	557			ENSG00000073849	ST6GAL1	-0.942	2.85e-05	0.00014	94	99	177	194
ENSG00000007202	KIAA0100	-0.463	0.000517	0.00166	4814	3910	6364	5662			ENSG00000101972	STAG2	-0.564	8.75e-07	6.16e-06	4934	4119	6610	6770
ENSG00000177602	GSG2	-0.543	0.000518	0.00166	298	310	471	415			ENSG00000066923	STAG3	-0.775	1.84e-10	2.59e-09	1938	1554	3048	2929
ENSG00000142327	RNPEPL1	-0.383	0.000518	0.00166	1988	1874	2457	2581			ENSG00000131748	STARD3	-0.556	2.24e-05	0.000114	754	775	1158	1090
ENSG00000123213	NLN	-0.378	0.000519	0.00167	3693	3551	4943	4469			ENSG00000113739	STC2	-1.412	1.94e-16	6.36e-15	518	443	1082	1476
ENSG00000066379	ZNRD1	-0.55	0.000522	0.00167	779	624	1120	934			ENSG00000123473	STIL	-0.771	6.89e-11	1.04e-09	2137	1763	3258	3398
ENSG00000128805	ARHGAP22	-0.659	0.000523	0.00167	209	176	306	302			ENSG00000168439	STIP1	-0.394	0.000391	0.00143	12827	11458	16468	15450
ENSG00000174840	PDE12	-0.349	0.000526	0.00168	2107	2167	2774	2669			ENSG00000102572	STK24	-0.452	6.06e-05	0.000275	2453	2178	3140	3193
ENSG00000182004	SNRPE	-0.355	0.000529	0.00169	2015	2023	2579	2587			ENSG00000165283	STOML2	-0.349	0.00143	0.00448	6911	6521	8466	8642
ENSG00000167085	PHB	-0.366	0.000532	0.0017	11280	10798	14280	14177			ENSG00000169689	STRA13	-0.522	2e-06	1.3e-05	1692	1649	2473	2324
ENSG00000103043	VAC14	-0.352	0.00054	0.00173	1902	1952	2545	2375			ENSG00000143093	STRIP1	-0.658	7.92e-07	5.63e-06	851	730	1299	1195
ENSG00000115526	CHST10	-0.664	0.000541	0.00173	488	338	693	616			ENSG00000104915	STX10	-0.513	5.88e-06	3.42e-05	1519	1489	2109	2183
ENSG00000118690	ARMC2	-0.788	0.000554	0.00177	86	83	149	143			ENSG00000106089	STX1A	-0.674	1.55e-07	1.27e-06	1142	944	1699	1629
ENSG00000168913	ENHO	-0.894	0.000555	0.00177	61	103	131	174			ENSG00000135823	STX6	-0.572	3.15e-05	0.000153	651	694	1004	995
ENSG00000163029	SMC6	-0.398	0.000556	0.00177	2829	2509	3512	3522			ENSG00000064607	SUGP2	-0.341	0.00216	0.00638	4178	4151	5158	5392
ENSG00000145088	EAF2	-0.729	0.000556	0.00177	99	106	172	168			ENSG00000148248	SURF4	-0.611	6.22e-08	5.57e-07	7222	6108	10571	9789
ENSG00000111615	KRR1	-0.394	0.000561	0.00179	2455	2288	3349	2885			ENSG00000196074	SYCP2	-0.51	0.000205	0.000806	1302	1403	1749	2104
ENSG00000184897	H1FX	-0.425	0.00057	0.00181	2867	3262	3574	4653			ENSG00000135316	SYNCRIP	-0.391	0.000787	0.00267	22295	19007	28316	25825
ENSG00000197771	MCMBP	-0.451	0.000573	0.00182	4702	3892	6274	5471			ENSG00000055208	TAB2	-0.767	5.55e-12	9.88e-11	2751	2407	4273	4503
ENSG00000258441	LINC00641	-0.541	0.000574	0.00182	356	330	483	515			ENSG00000157625	TAB3	-0.42	0.0011	0.00358	1433	1254	1916	1680
ENSG00000257365	FNTB	-0.527	0.000577	0.00183	341	333	505	466			ENSG00000013810	TACC3	-0.503	2.04e-06	1.32e-05	9214	8569	12499	12697
ENSG00000109534	GAR1	-0.393	0.000578	0.00183	1356	1286	1741	1729			ENSG00000108264	TADA2A	-1.024	6.33e-12	1.12e-10	433	392	805	873
ENSG00000124279	FASTKD3	-0.558	0.00058	0.00184	346	306	478	482			ENSG00000103168	TAF1C	-0.423	0.000174	0.000696	1659	1682	2290	2188
ENSG00000033178	UBA6	-0.362	0.000584	0.00185	2358	2268	3001	2946			ENSG00000166012	TAF1D	-0.388	0.00039	0.00142	2499	2426	3257	3186
ENSG00000171791	BCL2	-0.782	0.000584	0.00185	75	111	155	165			ENSG00000187325	TAF9B	-0.494	5.08e-06	3e-05	2671	2460	3591	3633
ENSG00000234545	FAM133B	-0.377	0.000584	0.00185	1134	1251	1654	1444			ENSG00000158710	TAGLN2	-0.553	3.18e-06	1.97e-05	9931	8143	13866	12648
ENSG00000066557	LRRC40	-0.39	0.000589	0.00186	982	992	1278	1308			ENSG00000177156	TALDO1	-0.798	5.69e-12	1.01e-10	2324	1925	3627	3760
ENSG00000090273	NUDC	-0.411	0.000591	0.00187	9080	7875	11697	10852			ENSG00000059588	TARBP1	-0.653	2.32e-06	1.49e-05	768	653	1085	1150
ENSG00000126216	TUBGCP3	-0.387	0.000602	0.0019	1022	1051	1423	1288			ENSG00000139546	TARBP2	-0.446	6.67e-05	0.000298	2015	1938	2639	2747
ENSG00000162620	LRRIQ3	-0.888	0.000619	0.00195	55	53	94	106			ENSG00000113407	TARS	-0.395	0.00106	0.00345	10301	9638	12138	14086
ENSG00000176909	MAMSTR	-0.814	0.00062	0.00195	130	143	188	292			ENSG00000218226	TATDN2P2	-1.03	3.1e-05	0.000151	64	75	138	146
ENSG00000100416	TRMU	-0.364	0.000622	0.00196	1082	1269	1546	1480			ENSG00000121749	TBC1D15	-0.338	0.00362	0.00996	1691	1605	2069	2098
ENSG00000023608	SNAPC1	-0.458	0.000633	0.00199	897	886	1383	1067			ENSG00000124659	TBCC	-0.638	1.45e-06	9.74e-06	751	675	1139	1080
ENSG00000105254	TBCB	-0.448	0.000643	0.00202	7889	6390	10200	9284			ENSG00000183751	TBL3	-0.405	0.000401	0.00146	1543	1497	2023	2002
ENSG00000213397	HAUS7	-0.944	0.000643	0.00202	117	68	186	170			ENSG00000112592	TBP	-0.605	7.47e-07	5.37e-06	1515	1271	2221	2017
ENSG00000157657	ZNF618	-0.837	0.000644	0.00202	75	99	129	182			ENSG00000136270	TBRG4	-0.501	1.58e-05	8.33e-05	3687	3289	5306	4566
ENSG00000138376	BARD1	-0.443	0.000647	0.00203	957	839	1235	1207			ENSG00000171703	TCEA2	-0.639	0.000205	0.000805	523	628	799	994
ENSG00000117010	ZNF684	-0.824	0.000655	0.00205	96	83	180	137			ENSG00000116205	TCEANC2	-0.997	2.36e-11	3.84e-10	462	389	876	823
ENSG00000163888	CAMK2N2	-0.776	0.000666	0.00209	79	109	148	174			ENSG00000140262	TCF12	-0.924	3.68e-13	7.68e-12	3039	2325	4988	5193
ENSG00000177054	ZDHHC13	-0.548	0.000668	0.00209	392	333	526	534			ENSG00000137310	TCF19	-0.418	0.000128	0.000529	2615	2401	3396	3308
ENSG00000171467	ZNF318	-0.361	0.00067	0.00209	3013	3529	3926	4474			ENSG00000100207	TCF20	-0.774	1.54e-12	2.98e-11	1660	1489	2693	2691
ENSG00000100304	TTLL12	-0.404	0.000672	0.0021	2649	2346	3524	3087			ENSG00000101190	TCFL5	-0.648	1.03e-05	5.7e-05	487	483	746	774
ENSG00000124383	MPHOSPH10	-0.44	0.00068	0.00212	1629	1390	2203	1892			ENSG00000070814	TCOF1	-0.389	0.00119	0.00383	8796	8070	12033	10052
ENSG00000129422	MTUS1	-0.735	0.000694	0.00216	100	112	161	192			ENSG00000120438	TCP1	-0.432	0.000128	0.000531	26997	23231	34989	32762
ENSG00000136379	ABHD17C	-0.826	0.000696	0.00217	78	72	120	146			ENSG00000176148	TCP11L1	-0.813	3.56e-07	2.71e-06	442	366	759	661
ENSG00000176731	C8orf59	-0.375	0.000705	0.0022	1801	1684	2224	2296			ENSG00000213123	TCTEX1D2	-1.114	9.7e-06	5.4e-05	68	71	171	130
ENSG00000111057	KRT18	-0.62	0.000706	0.0022	14149	9029	18670	16963			ENSG00000204852	TCTN1	-0.466	0.00171	0.00522	578	532	757	776
ENSG00000108528	SLC25A11	-0.372	0.000707	0.0022	1357	1655	1832	2066			ENSG00000168778	TCTN2	-0.829	3.88e-07	2.93e-06	359	304	623	555
ENSG00000053372	MRTO4	-0.471	0.000712	0.00221	4867	3890	6570	5569			ENSG00000180190	TDRP	-1.332	4.74e-14	1.11e-12	210	221	497	588
ENSG00000157214	STEAP2	-0.441	0.000712	0.00221	897	798	1170	1131			ENSG00000197905	TEAD4	-0.494	1.73e-05	9.02e-05	2614	2697	4020	3460
ENSG00000100591	AHSA1	-0.431	0.000712	0.00221	9555	7967	12555	11072			ENSG00000100726	TELO2	-0.813	3.96e-10	5.21e-09	976	802	1598	1526
ENSG00000101311	FERMT1	-0.437	0.000715	0.00222	775	729	1054	982			ENSG00000164362	TERT	-1.7	1.54e-15	4.42e-14	92	91	324	271
ENSG00000197798	FAM118B	-0.399	0.000716	0.00222	852	862	1156	1104			ENSG00000198176	TFDP1	-0.372	0.000889	0.00296	3692	3439	4829	4402
ENSG00000010244	ZNF207	-0.358	0.000716	0.00222	6563	6400	8669	7942			ENSG00000135966	TGFBRAP1	-0.819	2.46e-14	6e-13	1481	1383	2589	2464
ENSG00000183023	SLC8A1	-0.408	0.000718	0.00223	954	895	1237	1217			ENSG00000198959	TGM2	-0.437	0.00159	0.0049	2973	3799	4666	4503
ENSG00000213024	NUP62	-0.345	0.000719	0.00223	4482	4588	6009	5509			ENSG00000115970	THADA	-0.382	0.000785	0.00266	1868	1765	2461	2274
ENSG00000105968	H2AFV	-0.354	0.00072	0.00223	5438	5370	6787	7024			ENSG00000168286	THAP11	-0.982	2.47e-09	2.83e-08	624	445	1104	1007
ENSG00000026036	RTEL1-TNFRSF6B	-0.787	0.000728	0.00226	71	86	126	145			ENSG00000176946	THAP4	-0.413	0.000293	0.00111	1910	1917	2478	2617
ENSG00000126947	ARMCX1	-0.584	0.000743	0.0023	417	324	550	561			ENSG00000051596	THOC3	-0.486	0.00361	0.00993	372	331	477	508
ENSG00000172922	RNASEH2C	-0.473	0.00075	0.00232	758	662	955	1016			ENSG00000100296	THOC5	-0.402	0.000455	0.00164	1721	1799	2304	2348
ENSG00000180817	PPA1	-0.354	0.000752	0.00232	3745	3635	4712	4721			ENSG00000066654	THUMPD1	-1.166	6.83e-21	3.83e-19	808	697	1743	1635
ENSG00000117632	STMN1	-0.339	0.000752	0.00232	10878	11195	13613	14305			ENSG00000140534	TICRR	-0.492	3.22e-05	0.000156	1254	1211	1743	1724
ENSG00000072135	PTPN18	-0.405	0.000753	0.00233	1327	1221	1627	1746			ENSG00000179886	TIGD5	-0.762	0.00018	0.000719	182	160	313	267
ENSG00000146281	PM20D2	-0.454	0.000753	0.00233	4531	3663	6008	5213			ENSG00000100575	TIMM9	-0.666	1.59e-06	1.06e-05	595	563	913	924
ENSG00000163257	DCAF16	-0.375	0.000754	0.00233	3438	3142	4238	4297			ENSG00000119139	TJP2	-0.787	2.77e-05	0.000137	544	370	861	716
ENSG00000165732	DDX21	-0.438	0.000755	0.00233	14523	12330	19930	16461			ENSG00000167900	TK1	-0.402	0.000183	0.000727	3772	3609	4999	4752
ENSG00000168175	MAPK1IP1L	-0.336	0.00076	0.00235	3247	3346	4198	4124			ENSG00000140950	TLDC1	-0.785	1.59e-06	1.06e-05	1624	1065	2420	2215
ENSG00000163945	UVSSA	-0.473	0.000765	0.00236	846	725	1160	1020			ENSG00000140332	TLE3	-0.754	1.2e-07	1.02e-06	792	625	1232	1158
ENSG00000213066	FGFR1OP	-0.357	0.000767	0.00236	1167	1396	1686	1597			ENSG00000169908	TM4SF1	-0.978	6.98e-16	2.12e-14	11353	9105	21420	18868
ENSG00000172244	C5orf34	-0.454	0.000785	0.00241	557	577	840	714			ENSG00000163762	TM4SF18	-1.086	3.81e-12	6.94e-11	438	357	899	789
ENSG00000006432	MAP3K9	-0.382	0.000789	0.00243	1103	1088	1392	1463			ENSG00000150403	TMCO3	-1.48	2.28e-27	2.55e-25	506	424	1289	1305
ENSG00000139233	LLPH	-0.377	0.00079	0.00243	1759	1635	2287	2120			ENSG00000179029	TMEM107	-0.997	2.29e-08	2.21e-07	312	287	526	670
ENSG00000090621	PABPC4	-0.339	0.000797	0.00245	12649	12875	15817	16458			ENSG00000157600	TMEM164	-1.216	1.28e-19	6.21e-18	543	473	1185	1176
ENSG00000153179	RASSF3	-0.328	0.000807	0.00248	1857	2110	2522	2457			ENSG00000205269	TMEM170B	-0.694	1.64e-05	8.59e-05	367	350	549	611
ENSG00000204923	FBXO48	-0.803	0.000812	0.00249	65	69	123	111			ENSG00000144120	TMEM177	-0.515	0.000769	0.00262	452	467	655	658
ENSG00000002549	LAP3	-0.373	0.000814	0.0025	5369	4927	6833	6503			ENSG00000198792	TMEM184B	-0.52	1.17e-05	6.35e-05	1459	1315	2063	1914
ENSG00000124541	RRP36	-0.338	0.000818	0.00251	2513	2559	3345	3067			ENSG00000168701	TMEM208	-0.979	2.94e-11	4.72e-10	448	392	848	808
ENSG00000135119	RNFT2	-0.651	0.000819	0.00251	141	157	223	245			ENSG00000146842	TMEM209	-0.829	3.32e-10	4.43e-09	1198	941	1925	1876
ENSG00000136720	HS6ST1	-0.533	0.00082	0.00251	541	437	739	676			ENSG00000205084	TMEM231	-1.512	2.29e-19	1.08e-17	368	264	912	891
ENSG00000172757	CFL1	-0.403	0.000825	0.00252	28527	24815	37557	32978			ENSG00000137038	TMEM261	-0.463	0.000103	0.000435	1359	1265	1781	1836
ENSG00000179743	RP11-169K16.9	-0.59	0.000828	0.00253	178	194	273	287			ENSG00000112697	TMEM30A	-0.561	1.61e-06	1.07e-05	5135	4340	7427	6547
ENSG00000106366	SERPINE1	-0.939	0.000836	0.00255	11737	5727	20572	12921			ENSG00000072954	TMEM38A	-0.739	0.000584	0.00204	129	113	199	205
ENSG00000203995	ZYG11A	-0.516	0.000841	0.00256	596	485	781	765			ENSG00000180694	TMEM64	-0.455	5.04e-05	0.000233	1825	1732	2383	2493
ENSG00000196459	TRAPPC2	-0.461	0.000853	0.00259	500	491	722	642			ENSG00000164983	TMEM65	-1.582	1.42e-19	6.84e-18	362	253	886	955
ENSG00000147894	C9orf72	-0.607	0.000868	0.00263	180	177	280	264			ENSG00000167874	TMEM88	-1.094	1.75e-05	9.11e-05	175	268	380	566
ENSG00000176087	SLC35A4	-0.33	0.000869	0.00263	2965	3209	3817	3942			ENSG00000109084	TMEM97	-0.473	0.000427	0.00155	848	945	1263	1226
ENSG00000120805	ARL1	-0.342	0.000872	0.00264	1758	2124	2356	2566			ENSG00000138594	TMOD3	-0.558	4.77e-05	0.000221	3104	2277	3960	3960
ENSG00000001497	LAS1L	-0.435	0.00088	0.00266	5403	4389	6847	6395			ENSG00000120802	TMPO	-0.421	9.26e-05	0.000397	11694	11033	14985	15443
ENSG00000136819	C9orf78	-0.385	0.00088	0.00266	2475	2224	3259	2878			ENSG00000034510	TMSB10	-0.332	0.00229	0.00671	46089	42477	55799	55711
ENSG00000169813	HNRNPF	-0.327	0.000884	0.00267	10646	11247	14282	13181			ENSG00000125247	TMTC4	-0.942	2.54e-08	2.42e-07	248	285	509	515
ENSG00000171316	CHD7	-0.323	0.000886	0.00268	2538	3002	3525	3405			ENSG00000215788	TNFRSF25	-1.12	7.93e-08	6.99e-07	201	137	365	370
ENSG00000043355	ZIC2	-0.487	0.000888	0.00268	435	423	650	553			ENSG00000105048	TNNT1	-0.861	7.43e-10	9.26e-09	885	967	1526	1839
ENSG00000117505	DR1	-0.336	0.00091	0.00274	3812	3835	4947	4707			ENSG00000173726	TOMM20	-0.859	3.37e-16	1.06e-14	4589	4171	7752	8142
ENSG00000166435	XRRA1	-0.529	0.000912	0.00275	323	300	443	456			ENSG00000100216	TOMM22	-0.407	0.000165	0.000664	4465	4515	6130	5776
ENSG00000178035	IMPDH2	-0.352	0.000912	0.00275	8922	9189	10774	12340			ENSG00000130204	TOMM40	-0.61	2.75e-06	1.73e-05	11857	9801	18282	14769
ENSG00000239306	RBM14	-0.444	0.000914	0.00275	3517	2806	4486	4118			ENSG00000160949	TONSL	-0.488	1.6e-05	8.4e-05	2090	1852	2804	2724
ENSG00000134253	TRIM45	-0.707	0.000914	0.00275	145	122	207	229			ENSG00000198900	TOP1	-0.34	0.00192	0.00577	6483	6006	7933	7874
ENSG00000228649	AC005682.5	-0.755	0.000915	0.00275	78	124	165	176			ENSG00000131747	TOP2A	-0.776	9.45e-14	2.13e-12	10677	10073	17388	18145
ENSG00000058729	RIOK2	-0.389	0.000918	0.00276	1058	1012	1423	1288			ENSG00000163781	TOPBP1	-0.434	6.49e-05	0.000292	6294	5706	8348	7859
ENSG00000100410	PHF5A	-0.343	0.00092	0.00276	1323	1494	1858	1715			ENSG00000197579	TOPORS	-0.902	7.96e-14	1.81e-12	867	802	1567	1553
ENSG00000243199	RP11-408P14.1	-0.844	0.000927	0.00278	50	63	106	97			ENSG00000136827	TOR1A	-0.362	0.00182	0.00551	2165	1932	2689	2576
ENSG00000196214	ZNF766	-0.544	0.000934	0.0028	327	313	427	506			ENSG00000143549	TPM3	-0.634	7.38e-08	6.54e-07	20497	16607	29824	27738
ENSG00000255561	FDXACB1	-0.744	0.000934	0.0028	104	90	157	168			ENSG00000136527	TRA2B	-0.512	9.55e-06	5.33e-05	8157	6893	11285	10183
ENSG00000170633	RNF34	-0.385	0.000939	0.00281	1302	1204	1677	1595			ENSG00000186854	TRABD2A	-0.568	2.82e-06	1.77e-05	1037	978	1532	1455
ENSG00000168806	LCMT2	-0.671	0.00094	0.00281	245	187	375	313			ENSG00000065308	TRAM2	-0.599	1.4e-08	1.41e-07	3971	3657	5965	5585
ENSG00000135643	KCNMB4	-0.6	0.000949	0.00284	184	200	267	315			ENSG00000225791	TRAM2-AS1	-0.608	0.000543	0.00192	276	258	389	425
ENSG00000148297	MED22	-0.35	0.000953	0.00285	1733	1765	2127	2330			ENSG00000160218	TRAPPC10	-0.477	1.36e-05	7.3e-05	2616	2369	3437	3500
ENSG00000154642	C21orf91	-0.69	0.000955	0.00285	470	327	748	538			ENSG00000204713	TRIM27	-0.714	3.41e-11	5.42e-10	3619	3304	5983	5372
ENSG00000148154	UGCG	-0.461	0.000958	0.00286	5913	4939	8397	6545			ENSG00000130726	TRIM28	-0.556	1.21e-07	1.03e-06	12089	11179	17452	16754
ENSG00000125703	ATG4C	-0.45	0.000962	0.00287	399	480	596	605			ENSG00000141569	TRIM65	-1.017	1.07e-16	3.63e-15	956	847	1765	1885
ENSG00000100629	CEP128	-0.509	0.000964	0.00287	940	735	1284	1100			ENSG00000185880	TRIM69	-0.463	0.00232	0.0068	626	573	778	875
ENSG00000101811	CSTF2	-0.467	0.000967	0.00288	1863	1537	2631	2070			ENSG00000071539	TRIP13	-0.453	2.09e-05	0.000107	4520	4422	6340	5897
ENSG00000148459	PDSS1	-0.552	0.00097	0.00289	388	337	588	475			ENSG00000104907	TRMT1	-0.533	1.29e-06	8.71e-06	2685	2523	3992	3545
ENSG00000100101	NOL12	-0.375	0.000972	0.00289	951	973	1309	1186			ENSG00000188917	TRMT2B	-0.745	3.97e-07	3e-06	1073	793	1632	1496
ENSG00000121060	TRIM25	-0.36	0.00098	0.00292	5206	4852	6473	6433			ENSG00000067445	TRO	-0.577	0.00294	0.00833	328	237	427	416
ENSG00000186603	HPDL	-0.488	0.000983	0.00293	368	372	496	542			ENSG00000135451	TROAP	-0.56	4.39e-05	0.000205	1985	2101	2665	3360
ENSG00000105851	PIK3CG	-0.489	0.000987	0.00293	400	376	531	558			ENSG00000121297	TSHZ3	-0.879	8.11e-05	0.000356	169	117	264	262
ENSG00000214110	LDHAP4	-0.769	0.00099	0.00294	112	118	160	232			ENSG00000182704	TSKU	-0.592	0.00113	0.00366	253	245	354	397
ENSG00000212978	AC016747.3	-0.409	0.000993	0.00295	945	890	1159	1278			ENSG00000168785	TSPAN5	-0.452	0.000489	0.00175	1160	1182	1513	1690
ENSG00000049192	ADAMTS6	-0.631	0.000998	0.00296	224	208	383	286			ENSG00000187189	TSPYL4	-0.649	2.53e-07	1.99e-06	2673	2086	3657	3804
ENSG00000164733	CTSB	-0.335	0.001	0.00297	4515	4580	5590	5886			ENSG00000032389	TSSC1	-0.395	0.00224	0.0066	1089	988	1414	1317
ENSG00000130299	GTPBP3	-0.437	0.001	0.00298	1005	865	1339	1193			ENSG00000178093	TSSK6	-0.727	0.00297	0.00841	109	80	147	166
ENSG00000065548	ZC3H15	-0.319	0.00102	0.00301	2972	3209	3878	3834			ENSG00000235954	TTC28-AS1	-0.668	1.75e-05	9.09e-05	422	367	641	613
ENSG00000169105	CHST14	-0.401	0.00102	0.00303	972	904	1298	1179			ENSG00000197557	TTC30A	-0.76	0.000627	0.00218	139	106	209	206
ENSG00000125648	SLC25A23	-0.414	0.00103	0.00304	2033	2030	2351	3063			ENSG00000196659	TTC30B	-1.022	4.13e-06	2.49e-05	122	97	210	235
ENSG00000082438	COBLL1	-0.458	0.00103	0.00304	1227	983	1566	1469			ENSG00000165914	TTC7B	-0.358	0.00116	0.00375	3927	3577	4887	4732
ENSG00000187231	SESTD1	-0.478	0.00103	0.00305	552	516	685	803			ENSG00000116830	TTF2	-0.45	5.37e-05	0.000247	2556	2323	3478	3187
ENSG00000100294	MCAT	-0.495	0.00103	0.00305	488	462	745	594			ENSG00000101407	TTI1	-0.683	4.7e-08	4.29e-07	2112	1685	3207	2891
ENSG00000066697	MSANTD3	-0.4	0.00104	0.00308	2675	2480	3798	3005			ENSG00000114999	TTL	-1.034	6.8e-17	2.38e-15	2751	2136	4966	5038
ENSG00000176842	IRX5	-0.925	0.00104	0.00308	73	47	108	120			ENSG00000100304	TTLL12	-1.634	4.44e-39	1.31e-36	1184	946	3524	3087
ENSG00000244462	RBM12	-0.318	0.00105	0.00309	4447	5086	5996	5888			ENSG00000135912	TTLL4	-0.437	8.63e-05	0.000375	2350	2127	3047	3016
ENSG00000152242	C18orf25	-0.39	0.00107	0.00315	1363	1256	1817	1615			ENSG00000123416	TUBA1B	-0.543	2.73e-07	2.13e-06	24758	23028	34090	35527
ENSG00000111186	WNT5B	-0.43	0.00108	0.00317	613	592	815	809			ENSG00000167553	TUBA1C	-0.345	0.00182	0.00552	14778	13642	18678	17408
ENSG00000141858	SAMD1	-0.343	0.00109	0.0032	2345	2227	2930	2868			ENSG00000196230	TUBB	-0.399	0.000217	0.000846	67843	64862	91859	83112
ENSG00000181991	MRPS11	-0.385	0.00109	0.00321	1188	1105	1574	1421			ENSG00000188229	TUBB4B	-0.546	2.53e-07	1.99e-06	24404	21872	34373	33188
ENSG00000148334	PTGES2	-0.341	0.00109	0.00321	2186	2099	2765	2663			ENSG00000176014	TUBB6	-0.364	0.000813	0.00274	11339	10562	14200	13983
ENSG00000172336	POP7	-0.317	0.0011	0.00323	1889	2061	2494	2426			ENSG00000074935	TUBE1	-1.047	1.93e-13	4.22e-12	643	535	1153	1282
ENSG00000165704	HPRT1	-0.391	0.0011	0.00323	3531	3039	4215	4401			ENSG00000131462	TUBG1	-0.422	8.61e-05	0.000374	3469	3355	4710	4433
ENSG00000059588	TARBP1	-0.387	0.0011	0.00323	847	862	1085	1150			ENSG00000247596	TWF2	-0.492	0.000412	0.0015	732	694	962	1044
ENSG00000187522	HSPA14	-0.347	0.00111	0.00324	1170	1290	1650	1479			ENSG00000086712	TXLNG	-0.43	0.000332	0.00124	3204	2936	4492	3779
ENSG00000124831	LRRFIP1	-0.344	0.00111	0.00325	4136	4156	5633	4889			ENSG00000140830	TXNL4B	-0.549	0.000206	0.000808	949	736	1300	1165
ENSG00000264207	RP11-196G18.23	-0.85	0.00111	0.00325	49	58	88	105			ENSG00000176890	TYMS	-0.481	5.28e-06	3.1e-05	6565	6499	9019	9210
ENSG00000196449	YRDC	-0.397	0.00111	0.00326	1193	1184	1738	1392			ENSG00000156521	TYSND1	-0.77	3.33e-06	2.06e-05	327	280	505	530
ENSG00000188010	MORN2	-0.503	0.00111	0.00326	332	348	526	438			ENSG00000272201	U47924.30	-0.797	0.00119	0.00383	79	89	159	133
ENSG00000153187	HNRNPU	-0.335	0.00112	0.00328	26439	25765	34168	31695			ENSG00000134882	UBAC2	-0.837	4.01e-11	6.29e-10	912	779	1535	1485
ENSG00000104408	EIF3E	-0.348	0.00114	0.00331	15539	20176	21566	23888			ENSG00000185262	UBALD2	-0.497	0.000686	0.00237	1955	2025	2425	3191
ENSG00000166451	CENPN	-0.315	0.00114	0.00332	2508	2717	3219	3280			ENSG00000175063	UBE2C	-0.489	5.04e-06	2.98e-05	5620	5509	7599	8020
ENSG00000114450	GNB4	-0.358	0.00114	0.00333	1831	1705	2258	2274			ENSG00000184787	UBE2G2	-1.024	6.37e-20	3.18e-18	1907	1638	3759	3449
ENSG00000237753	AC079922.3	-0.716	0.00115	0.00335	104	95	168	159			ENSG00000078140	UBE2K	-0.364	0.00104	0.00341	8040	7160	10014	9555
ENSG00000130940	CASZ1	-0.866	0.00117	0.00339	70	117	135	206			ENSG00000130725	UBE2M	-0.677	3.74e-10	4.95e-09	1814	1781	2830	2916
ENSG00000136630	HLX	-0.597	0.00117	0.00341	162	179	249	267			ENSG00000160714	UBE2Q1	-1.392	1.34e-22	9.44e-21	1228	873	2859	2657
ENSG00000174173	TRMT10C	-0.36	0.00119	0.00344	960	1077	1394	1221			ENSG00000108106	UBE2S	-0.675	2.5e-07	1.97e-06	4763	5068	6972	8723
ENSG00000169126	ARMC4	-0.63	0.00119	0.00345	152	149	234	232			ENSG00000159202	UBE2Z	-0.816	4.38e-13	9.01e-12	5398	4487	8936	8468
ENSG00000101417	PXMP4	-0.484	0.00119	0.00346	380	382	495	571			ENSG00000103353	UBFD1	-1.326	5.44e-27	5.71e-25	1615	1312	3935	3404
ENSG00000162444	RBP7	-0.594	0.0012	0.00348	688	471	882	867			ENSG00000120942	UBIAD1	-0.677	4.66e-06	2.77e-05	1243	958	1926	1592
ENSG00000169733	RFNG	-0.426	0.0012	0.00348	609	599	789	834			ENSG00000122042	UBL3	-0.526	0.000451	0.00163	604	554	789	879
ENSG00000228109	MFI2-AS1	-0.72	0.00121	0.00351	84	98	138	162			ENSG00000138629	UBL7	-0.422	0.00053	0.00188	2105	1897	2526	2836
ENSG00000112739	PRPF4B	-0.382	0.00121	0.00351	4478	3931	5802	5157			ENSG00000118900	UBN1	-0.83	8.44e-13	1.67e-11	1932	1603	3189	3095
ENSG00000097021	ACOT7	-0.35	0.00122	0.00352	5538	5176	6874	6783			ENSG00000160803	UBQLN4	-0.468	1.8e-05	9.33e-05	3044	2772	4078	3964
ENSG00000137504	CREBZF	-0.382	0.00122	0.00353	985	974	1372	1181			ENSG00000173960	UBXN2A	-0.492	7.89e-05	0.000348	1113	1109	1510	1616
ENSG00000130348	QRSL1	-0.318	0.00123	0.00356	1870	1966	2471	2311			ENSG00000215114	UBXN2B	-0.911	3.51e-17	1.25e-15	1922	1718	3432	3412
ENSG00000181418	DDN	-0.888	0.00124	0.00359	63	45	103	97			ENSG00000154277	UCHL1	-0.838	1.84e-12	3.5e-11	9082	7254	15091	14106
ENSG00000007080	CCDC124	-0.371	0.00125	0.0036	3318	2940	3986	4105			ENSG00000130717	UCK1	-0.492	0.000108	0.000455	1248	1068	1666	1591
ENSG00000189306	RRP7A	-0.361	0.00125	0.00361	1972	1790	2509	2324			ENSG00000169764	UGP2	-0.787	2.59e-13	5.52e-12	2069	1856	3454	3320
ENSG00000153898	MCOLN2	-0.644	0.00126	0.00362	393	272	554	485			ENSG00000152332	UHMK1	-0.76	2.3e-10	3.16e-09	6581	5208	10163	9805
ENSG00000125457	MIF4GD	-0.396	0.00126	0.00363	644	747	888	942			ENSG00000034063	UHRF1	-0.486	0.000202	0.000795	5465	4529	7740	6260
ENSG00000099800	TIMM13	-0.502	0.00127	0.00365	2658	1912	3432	3039			ENSG00000147854	UHRF2	-0.756	2.67e-10	3.63e-09	2057	1760	3051	3395
ENSG00000171150	SOCS5	-0.396	0.00133	0.00381	645	671	876	856			ENSG00000177169	ULK1	-0.588	7.95e-06	4.52e-05	1307	1100	1710	1909
ENSG00000060749	QSER1	-0.379	0.00135	0.00387	3317	2984	4439	3757			ENSG00000183696	UPP1	-0.535	0.000352	0.0013	692	565	908	914
ENSG00000173917	HOXB2	-0.373	0.00136	0.00389	3370	3422	3927	4870			ENSG00000135763	URB2	-0.538	0.00024	0.000926	843	726	1252	1026
ENSG00000170191	NANP	-0.458	0.00136	0.0039	443	473	693	565			ENSG00000103194	USP10	-0.423	0.000341	0.00127	6008	5329	8201	7002
ENSG00000065802	ASB1	-0.322	0.00136	0.0039	1628	1720	2116	2068			ENSG00000152484	USP12	-0.58	5.3e-06	3.11e-05	1736	1405	2497	2198
ENSG00000213762	ZNF134	-0.375	0.00137	0.00391	802	849	1124	1017			ENSG00000124422	USP22	-0.958	2.27e-16	7.39e-15	9929	7984	17535	17269
ENSG00000188807	TMEM201	-0.426	0.0014	0.00399	1138	1002	1582	1294			ENSG00000055483	USP36	-0.669	8.42e-09	8.83e-08	2573	2238	4096	3551
ENSG00000163132	MSX1	-0.637	0.00141	0.00401	202	162	296	270			ENSG00000135913	USP37	-0.708	2.4e-06	1.53e-05	637	510	970	904
ENSG00000171492	LRRC8D	-0.348	0.00142	0.00404	1868	1739	2354	2238			ENSG00000154914	USP43	-0.716	0.000487	0.00174	337	299	627	418
ENSG00000100583	SAMD15	-0.888	0.00142	0.00405	115	67	183	154			ENSG00000156697	UTP14A	-0.472	0.000301	0.00113	1545	1352	2198	1819
ENSG00000198830	HMGN2	-0.309	0.00143	0.00407	25394	28249	32158	34298			ENSG00000163945	UVSSA	-0.566	2.9e-05	0.000142	746	727	1160	1020
ENSG00000183048	SLC25A10	-0.59	0.00144	0.0041	247	248	319	426			ENSG00000124333	VAMP7	-0.77	3.37e-10	4.47e-09	1804	1442	2748	2786
ENSG00000167447	SMG8	-0.342	0.00145	0.00412	1481	1449	1939	1774			ENSG00000173218	VANGL1	-0.449	0.000297	0.00112	1340	1251	1689	1847
ENSG00000197045	GMFB	-0.335	0.00145	0.00412	2960	2858	3853	3484			ENSG00000137411	VARS2	-0.402	0.000429	0.00156	1833	1841	2370	2484
ENSG00000025156	HSF2	-0.358	0.00145	0.00412	1165	1116	1468	1455			ENSG00000165637	VDAC2	-0.98	3.11e-17	1.11e-15	3392	2739	6132	5964
ENSG00000235954	TTC28-AS1	-0.427	0.00145	0.00412	457	476	641	613			ENSG00000112715	VEGFA	-0.87	1.34e-07	1.12e-06	809	671	1159	1546
ENSG00000148362	C9orf142	-0.395	0.00146	0.00414	1129	994	1393	1398			ENSG00000114812	VIPR1	-1.314	8.64e-06	4.88e-05	102	60	247	156
ENSG00000213300	HNRNPA3P6	-0.67	0.00146	0.00414	111	107	175	172			ENSG00000196715	VKORC1L1	-0.381	0.000507	0.00181	4729	4498	6286	5732
ENSG00000183605	SFXN4	-0.392	0.00146	0.00414	1151	1020	1456	1392			ENSG00000154978	VOPP1	-0.41	0.000358	0.00132	2036	1818	2534	2586
ENSG00000129460	NGDN	-0.396	0.00147	0.00415	945	919	1343	1110			ENSG00000223501	VPS52	-0.447	9.2e-05	0.000395	3568	3050	4592	4428
ENSG00000163428	LRRC58	-0.346	0.00147	0.00416	3319	3305	4586	3833			ENSG00000261373	VPS9D1-AS1	-0.471	0.000355	0.00131	838	767	1113	1112
ENSG00000110400	PVRL1	-0.627	0.00148	0.00418	232	181	308	330			ENSG00000189068	VSTM1	-1.122	3.02e-06	1.88e-05	76	110	207	198
ENSG00000161513	FDXR	-0.472	0.00148	0.00419	312	390	468	506			ENSG00000254635	WAC-AS1	-0.831	5.14e-06	3.04e-05	224	243	388	443
ENSG00000134602	MST4	-0.421	0.00149	0.0042	1448	1190	1746	1787			ENSG00000071462	WBSCR22	-0.504	2.16e-06	1.39e-05	4791	4434	6774	6305
ENSG00000138193	PLCE1	-0.423	0.00151	0.00427	810	718	1039	1010			ENSG00000138442	WDR12	-0.441	7.17e-05	0.000318	1917	1945	2683	2559
ENSG00000138495	COX17	-0.395	0.00152	0.00429	627	671	898	809			ENSG00000184465	WDR27	-0.614	0.000125	0.00052	572	458	752	825
ENSG00000100722	ZC3H14	-0.367	0.00152	0.00429	4898	4312	6172	5710			ENSG00000160193	WDR4	-0.897	3.94e-11	6.2e-10	639	556	1150	1075
ENSG00000136811	ODF2	-0.328	0.00152	0.0043	7336	7009	9137	8871			ENSG00000227057	WDR46	-0.361	0.00131	0.00416	4365	4047	5683	5122
ENSG00000196652	ZKSCAN5	-0.329	0.00153	0.0043	1525	1555	2014	1854			ENSG00000196363	WDR5	-0.609	4.53e-08	4.15e-07	3648	3176	5458	4947
ENSG00000092036	HAUS4	-0.47	0.00153	0.00431	303	346	443	456			ENSG00000005448	WDR54	-0.492	2.47e-05	0.000124	1344	1336	1917	1852
ENSG00000116001	TIA1	-0.375	0.00155	0.00436	1903	1654	2363	2249			ENSG00000133316	WDR74	-0.446	0.000218	0.00085	1491	1383	2060	1855
ENSG00000183648	NDUFB1	-0.431	0.00157	0.00443	1512	1205	1824	1840			ENSG00000116455	WDR77	-0.475	2.77e-05	0.000137	1574	1493	2203	2061
ENSG00000107020	PLGRKT	-0.423	0.00159	0.00447	544	548	782	682			ENSG00000161996	WDR90	-1.07	5.91e-13	1.2e-11	454	380	894	857
ENSG00000164967	RPP25L	-0.458	0.0016	0.00449	457	499	589	724			ENSG00000108379	WNT3	-0.795	7.05e-06	4.05e-05	313	247	514	458
ENSG00000068885	IFT80	-0.426	0.0016	0.0045	666	733	843	1036			ENSG00000143816	WNT9A	-1.96	8.34e-11	1.24e-09	47	22	140	129
ENSG00000147586	MRPS28	-0.314	0.0016	0.00451	1463	1672	1932	1965			ENSG00000141499	WRAP53	-0.592	1.22e-06	8.29e-06	1310	1142	1810	1887
ENSG00000163913	IFT122	-0.314	0.00161	0.00453	1909	2148	2419	2624			ENSG00000116213	WRAP73	-0.48	0.000195	0.000771	1024	904	1373	1316
ENSG00000172172	MRPL13	-0.301	0.00163	0.00457	2342	2495	2984	2975			ENSG00000176871	WSB2	-0.362	0.00109	0.00356	5320	4775	6641	6330
ENSG00000104886	PLEKHJ1	-0.358	0.00164	0.00458	1369	1303	1660	1764			ENSG00000183242	WT1-AS	-1.142	1.98e-06	1.29e-05	81	72	188	150
ENSG00000261801	LOXL1-AS1	-0.584	0.00164	0.00459	386	301	463	567			ENSG00000047644	WWC3	-1.18	1.49e-11	2.5e-10	270	208	558	525
ENSG00000156795	WDYHV1	-0.412	0.00165	0.00462	640	717	828	977			ENSG00000198373	WWP2	-0.908	1.41e-14	3.54e-13	1021	928	1849	1809
ENSG00000242498	C15orf38	-0.85	0.00166	0.00464	69	53	99	121			ENSG00000196236	XPNPEP3	-0.621	2.91e-05	0.000143	523	490	748	810
ENSG00000151079	KCNA6	-0.842	0.00166	0.00464	97	68	171	125			ENSG00000184575	XPOT	-0.694	5.21e-10	6.68e-09	9749	8255	14405	14722
ENSG00000137760	ALKBH8	-0.439	0.00166	0.00465	694	657	1014	818			ENSG00000196584	XRCC2	-0.821	9.88e-08	8.58e-07	815	601	1323	1179
ENSG00000178567	EPM2AIP1	-0.391	0.00167	0.00466	747	735	954	989			ENSG00000126215	XRCC3	-0.631	8.29e-07	5.87e-06	2768	2154	4020	3600
ENSG00000129351	ILF3	-0.351	0.00167	0.00466	18194	16261	22599	21360			ENSG00000006047	YBX2	-2.033	8.92e-37	2.12e-34	412	352	1370	1758
ENSG00000198088	NUP62CL	-1.033	0.00168	0.0047	84	40	142	112			ENSG00000163872	YEATS2	-1.94	7.35e-55	5.69e-52	1161	911	4166	3783
ENSG00000212802	RPL15P3	-0.51	0.00169	0.00471	257	337	395	451			ENSG00000250067	YJEFN3	-1.444	1.27e-11	2.16e-10	87	86	235	236
ENSG00000139579	NABP2	-0.31	0.0017	0.00473	2166	2216	2806	2627			ENSG00000170027	YWHAG	-1.498	2.19e-30	2.91e-28	5873	4493	15736	13539
ENSG00000175548	ALG10B	-0.482	0.0017	0.00473	752	593	961	918			ENSG00000100426	ZBED4	-0.486	0.000129	0.000534	1085	953	1442	1413
ENSG00000128534	NAA38	-0.341	0.00172	0.00478	1071	1101	1345	1407			ENSG00000204366	ZBTB12	-0.708	1.81e-05	9.36e-05	383	321	553	597
ENSG00000146731	CCT6A	-0.363	0.00173	0.00481	21959	19351	28002	25113			ENSG00000198081	ZBTB14	-0.483	0.00264	0.00761	568	460	751	686
ENSG00000167088	SNRPD1	-0.344	0.00173	0.00481	2783	2529	3468	3273			ENSG00000181472	ZBTB2	-0.587	1.24e-06	8.43e-06	1329	1207	1840	1969
ENSG00000106462	EZH2	-0.303	0.00174	0.00484	2734	3188	3567	3739			ENSG00000177311	ZBTB38	-0.52	9.29e-06	5.21e-05	2967	2538	3805	4089
ENSG00000223960	AC009948.5	-0.545	0.00175	0.00485	239	227	317	363			ENSG00000168795	ZBTB5	-0.854	4.66e-12	8.36e-11	822	820	1556	1413
ENSG00000134375	TIMM17A	-0.321	0.00175	0.00485	1654	1705	2191	2004			ENSG00000146858	ZC3HAV1L	-0.694	0.000182	0.000726	211	203	354	316
ENSG00000168092	PAFAH1B2	-0.301	0.00175	0.00486	4386	4758	5568	5698			ENSG00000175048	ZDHHC14	-0.513	0.00204	0.00608	343	382	517	518
ENSG00000184635	ZNF93	-0.544	0.00176	0.00487	330	273	461	418			ENSG00000184307	ZDHHC23	-0.972	1.54e-12	2.97e-11	787	674	1562	1305
ENSG00000143971	ETAA1	-0.409	0.00179	0.00496	562	554	731	751			ENSG00000153786	ZDHHC7	-1.095	2.46e-23	1.88e-21	2095	1783	4145	4142
ENSG00000196636	ACN9	-0.357	0.00181	0.00501	829	871	1094	1083			ENSG00000148516	ZEB1	-0.484	3.17e-05	0.000154	1408	1396	2017	1904
ENSG00000215492	HNRNPA1P7	-0.635	0.00183	0.00504	114	119	176	186			ENSG00000156639	ZFAND3	-0.587	3.35e-07	2.57e-06	2674	2404	3609	4018
ENSG00000104219	ZDHHC2	-0.316	0.00183	0.00506	1331	1490	1724	1789			ENSG00000120784	ZFP30	-0.725	5.38e-06	3.15e-05	1179	823	1758	1552
ENSG00000237190	CDKN2AIPNL	-0.351	0.00185	0.00511	1803	2017	2181	2691			ENSG00000181638	ZFP41	-0.734	7.3e-06	4.18e-05	359	300	561	535
ENSG00000171262	FAM98B	-0.297	0.00186	0.00512	2326	2463	2994	2891			ENSG00000187801	ZFP69B	-1.043	4.84e-08	4.4e-07	226	169	403	411
ENSG00000230798	RP4-792G4.2	-0.872	0.00186	0.00512	57	62	84	134			ENSG00000181007	ZFP82	-0.651	2.84e-05	0.00014	1204	887	1794	1490
ENSG00000166896	XRCC6BP1	-0.441	0.00186	0.00512	411	399	554	546			ENSG00000157077	ZFYVE9	-1.044	1.56e-13	3.47e-12	522	468	981	1060
ENSG00000101546	RBFA	-0.428	0.00188	0.00516	442	446	581	614			ENSG00000171649	ZIK1	-0.634	0.000329	0.00123	392	302	571	506
ENSG00000169188	APEX2	-0.38	0.00189	0.00519	1921	1687	2544	2150			ENSG00000166432	ZMAT1	-0.823	0.000623	0.00217	105	86	153	185
ENSG00000135245	HILPDA	-0.499	0.00189	0.00519	265	262	377	368			ENSG00000165724	ZMYND19	-0.406	0.00205	0.00612	1068	965	1420	1274
ENSG00000119616	FCF1	-0.332	0.00189	0.0052	3639	3391	4488	4360			ENSG00000197020	ZNF100	-0.531	0.000502	0.00179	692	572	974	853
ENSG00000138356	AOX1	-0.588	0.0019	0.00522	279	222	353	400			ENSG00000176293	ZNF135	-0.683	0.00284	0.00809	149	138	199	262
ENSG00000154122	ANKH	-0.341	0.00191	0.00524	1392	1335	1762	1693			ENSG00000163848	ZNF148	-0.4	0.000694	0.00239	1783	1668	2423	2130
ENSG00000178057	NDUFAF3	-0.379	0.00193	0.0053	816	959	1058	1250			ENSG00000167384	ZNF180	-0.515	0.00227	0.00667	918	658	1224	1028
ENSG00000115290	GRB14	-0.794	0.00194	0.00531	87	64	122	140			ENSG00000147394	ZNF185	-0.731	0.00311	0.00874	125	93	159	203
ENSG00000076053	RBM7	-0.399	0.00194	0.00531	654	631	872	822			ENSG00000090612	ZNF268	-1.175	2.22e-14	5.44e-13	625	469	1320	1151
ENSG00000198890	PRMT6	-0.497	0.00195	0.00535	554	451	767	651			ENSG00000063587	ZNF275	-0.594	0.000653	0.00226	389	313	569	491
ENSG00000108588	CCDC47	-0.334	0.00198	0.00542	3707	3747	5136	4262			ENSG00000162702	ZNF281	-0.679	6.24e-08	5.58e-07	929	828	1447	1367
ENSG00000171862	PTEN	-0.318	0.002	0.00546	1630	1656	2000	2095			ENSG00000167637	ZNF283	-0.817	0.000354	0.00131	626	381	1050	724
ENSG00000115211	EIF2B4	-0.331	0.002	0.00546	1621	1587	2135	1901			ENSG00000145908	ZNF300	-0.641	1.11e-05	6.09e-05	1128	839	1573	1494
ENSG00000137054	POLR1E	-0.34	0.002	0.00547	2646	2505	3517	3003			ENSG00000169740	ZNF32	-0.463	0.00286	0.00814	706	627	844	994
ENSG00000130956	HABP4	-0.378	0.00201	0.00548	1254	1185	1747	1423			ENSG00000198816	ZNF358	-1.277	3.79e-13	7.87e-12	262	201	548	574
ENSG00000120948	TARDBP	-0.323	0.00201	0.0055	7757	7499	10128	8962			ENSG00000126746	ZNF384	-0.478	4.07e-05	0.000192	3401	2907	4595	4188
ENSG00000213988	ZNF90	-0.608	0.00202	0.00551	344	247	429	472			ENSG00000186918	ZNF395	-0.51	0.00277	0.00793	370	389	501	580
ENSG00000141140	MYO19	-0.438	0.00202	0.00552	1909	1462	2388	2179			ENSG00000176222	ZNF404	-1.025	1.72e-11	2.88e-10	444	364	846	798
ENSG00000234231	AC093616.4	-0.72	0.00203	0.00554	85	80	127	145			ENSG00000118620	ZNF430	-0.534	0.00095	0.00314	351	334	495	497
ENSG00000119487	MAPKAP1	-0.308	0.00203	0.00554	15515	15271	19079	19029			ENSG00000180855	ZNF443	-0.698	0.0027	0.00774	121	107	209	161
ENSG00000142856	ITGB3BP	-0.385	0.00207	0.00562	681	677	910	863			ENSG00000256229	ZNF486	-0.669	0.00106	0.00345	281	205	357	416
ENSG00000135976	ANKRD36	-0.71	0.00207	0.00563	116	96	158	189			ENSG00000243660	ZNF487	-0.756	0.000192	0.000759	192	155	283	303
ENSG00000127191	TRAF2	-0.345	0.00207	0.00564	1544	1480	2065	1775			ENSG00000163795	ZNF513	-0.98	0.000173	0.000693	90	59	158	136
ENSG00000163170	BOLA3	-0.384	0.00207	0.00564	1136	1006	1343	1453			ENSG00000175322	ZNF519	-1.614	5.14e-18	2.08e-16	368	238	971	884
ENSG00000144228	SPOPL	-0.349	0.00208	0.00566	1719	1583	2217	1989			ENSG00000167555	ZNF528	-0.486	0.00283	0.00807	428	368	575	540
ENSG00000155858	LSM11	-0.407	0.00209	0.00567	476	499	674	619			ENSG00000240225	ZNF542	-2.131	1.11e-33	1.97e-31	862	588	3675	2679
ENSG00000242299	RP11-234A1.1	-0.708	0.0021	0.0057	85	79	135	133			ENSG00000198131	ZNF544	-0.627	7.23e-07	5.21e-06	802	797	1268	1202
ENSG00000253304	TMEM200B	-0.607	0.00211	0.00571	177	259	287	377			ENSG00000204519	ZNF551	-0.449	0.00336	0.00933	485	498	674	668
ENSG00000042088	TDP1	-0.303	0.00211	0.00571	2394	2391	3013	2891			ENSG00000167785	ZNF558	-0.559	0.000935	0.00309	623	456	801	789
ENSG00000141854	hsa-mir-1199	-0.923	0.00212	0.00574	41	57	69	117			ENSG00000189144	ZNF573	-0.819	3.95e-05	0.000187	184	173	349	281
ENSG00000107249	GLIS3	-0.408	0.00212	0.00574	515	523	668	709			ENSG00000018869	ZNF582	-1.011	8.52e-06	4.82e-05	144	101	262	232
ENSG00000022976	ZNF839	-0.356	0.00212	0.00574	958	921	1219	1186			ENSG00000267454	ZNF582-AS1	-1.277	6.88e-08	6.12e-07	68	66	160	165
ENSG00000083844	ZNF264	-0.609	0.00212	0.00574	127	130	198	194			ENSG00000198182	ZNF607	-0.685	4.15e-05	0.000195	1073	735	1558	1348
ENSG00000116649	SRM	-0.473	0.00213	0.00575	5447	4010	7119	6005			ENSG00000121864	ZNF639	-0.481	5.6e-05	0.000256	1235	1186	1705	1675
ENSG00000143578	CREB3L4	-0.533	0.00216	0.00581	224	324	368	425			ENSG00000156853	ZNF689	-0.513	1.02e-05	5.67e-05	1585	1396	2118	2136
ENSG00000176393	RNPEP	-0.339	0.00217	0.00584	1307	1532	1654	1936			ENSG00000171163	ZNF692	-0.556	0.000122	0.000507	553	527	812	776
ENSG00000110583	NAA40	-0.378	0.00219	0.0059	1200	1046	1475	1443			ENSG00000197472	ZNF695	-0.676	0.000632	0.00219	173	183	293	276
ENSG00000254901	MEF2BNB	-0.539	0.00219	0.00591	263	225	353	356			ENSG00000196110	ZNF699	-0.76	3.69e-05	0.000176	201	200	355	324
ENSG00000143543	JTB	-0.303	0.0022	0.00593	2151	2149	2708	2598			ENSG00000213967	ZNF726	-0.819	5.84e-05	0.000266	136	141	245	244
ENSG00000178878	APOLD1	-0.509	0.00221	0.00595	275	283	359	435			ENSG00000186777	ZNF732	-0.534	0.00247	0.00718	343	284	437	471
ENSG00000138794	CASP6	-0.485	0.00222	0.00598	297	334	402	481			ENSG00000185252	ZNF74	-0.726	1.76e-06	1.16e-05	395	366	646	613
ENSG00000229344	RP5-857K21.7	-0.329	0.00223	0.00599	24223	26351	28800	34736			ENSG00000169951	ZNF764	-0.655	0.000165	0.000665	260	243	406	386
ENSG00000183963	SMTN	-0.356	0.00224	0.00601	890	1138	1221	1375			ENSG00000196214	ZNF766	-0.546	0.00214	0.00633	336	303	427	506
ENSG00000197728	RPS26	-0.313	0.00224	0.00602	9018	8644	11051	10896			ENSG00000196381	ZNF781	-0.883	1.77e-09	2.07e-08	461	423	854	777
ENSG00000109576	AADAT	-0.492	0.00227	0.00607	270	284	362	417			ENSG00000196466	ZNF799	-0.639	0.00321	0.009	124	138	206	202
ENSG00000126247	CAPNS1	-0.372	0.00228	0.00612	39764	33278	46362	48139			ENSG00000231205	ZNF826P	-0.632	0.00324	0.00907	221	208	282	383
ENSG00000082512	TRAF5	-0.596	0.00231	0.00617	235	189	299	342			ENSG00000167766	ZNF83	-0.44	0.00335	0.00931	560	553	734	776
ENSG00000014914	MTMR11	-0.592	0.00231	0.00618	233	200	290	363			ENSG00000022976	ZNF839	-0.716	2.04e-08	1.99e-07	763	701	1219	1186
ENSG00000102879	CORO1A	-0.664	0.00232	0.00621	113	152	181	239			ENSG00000198040	ZNF84	-0.488	0.000171	0.000684	968	895	1262	1351
ENSG00000197498	RPF2	-0.414	0.00232	0.00621	4668	3875	6341	5038			ENSG00000267041	ZNF850	-0.797	4.3e-08	3.95e-07	1058	786	1671	1532
ENSG00000133121	STARD13	-0.429	0.00237	0.00631	465	453	661	575			ENSG00000213988	ZNF90	-0.694	8.72e-05	0.000379	303	254	429	472
ENSG00000164338	UTP15	-0.364	0.00237	0.00631	1150	1166	1659	1321			ENSG00000122952	ZWINT	-0.611	1.29e-06	8.71e-06	3341	2633	4805	4321
ENSG00000156876	SASS6	-0.349	0.0024	0.00638	964	942	1185	1242			ENSG00000198455	ZXDB	-0.788	2.03e-06	1.32e-05	269	261	462	453
ENSG00000159231	CBR3	-0.651	0.0024	0.00638	102	145	176	212			ENSG00000203995	ZYG11A	-0.586	5.35e-05	0.000246	529	501	781	765
ENSG00000114767	RRP9	-0.328	0.00241	0.00641	1810	1725	2352	2086			ENSG00000159840	ZYX	-0.662	2.06e-06	1.33e-05	9929	8053	16067	12384
ENSG00000122783	C7orf49	-0.36	0.00242	0.00643	749	836	975	1059
ENSG00000156787	TBC1D31	-0.34	0.00242	0.00643	970	1210	1310	1449
ENSG00000073008	PVR	-0.478	0.00242	0.00643	4572	3469	6386	4816
ENSG00000104915	STX10	-0.304	0.00243	0.00646	1563	1914	2109	2183
ENSG00000204220	PFDN6	-0.301	0.00245	0.0065	1938	1992	2346	2496
ENSG00000196526	AFAP1	-0.399	0.00245	0.0065	3588	2890	4530	4009
ENSG00000122545	2016-09-07	-0.296	0.00247	0.00655	9355	9322	11601	11328
ENSG00000111087	GLI1	-0.574	0.0025	0.00662	139	174	230	236
ENSG00000117748	RPA2	-0.345	0.00251	0.00664	3676	3235	4560	4219
ENSG00000145220	LYAR	-0.405	0.00253	0.00668	3831	3158	5096	4159
ENSG00000136810	TXN	-0.29	0.00253	0.0067	6249	6834	8369	7628
ENSG00000128228	SDF2L1	-0.391	0.00254	0.0067	487	518	682	636
ENSG00000106628	POLD2	-0.376	0.00254	0.0067	8380	6908	9692	10149
ENSG00000110315	RNF141	-0.395	0.00254	0.00672	566	588	719	798
ENSG00000270172	RP5-1024G6.8	-0.707	0.00255	0.00673	105	83	157	150
ENSG00000186470	BTN3A2	-0.497	0.00255	0.00673	316	457	486	605
ENSG00000119698	PPP4R4	-0.331	0.00256	0.00675	960	1025	1325	1172
ENSG00000134001	EIF2S1	-0.342	0.00256	0.00676	9241	8389	11991	10352
ENSG00000168906	MAT2A	-0.331	0.00257	0.00678	8836	8054	11124	10115
ENSG00000180822	PSMG4	-0.393	0.00259	0.00682	918	804	1178	1084
ENSG00000175792	RUVBL1	-0.309	0.00259	0.00682	6633	6374	8252	7860
ENSG00000173705	SUSD5	-0.423	0.00259	0.00683	500	460	639	648
ENSG00000160917	CPSF4	-0.301	0.0026	0.00684	1839	1849	2268	2275
ENSG00000101888	NXT2	-0.38	0.00262	0.00689	679	686	947	830
ENSG00000272079	LA16c-380H5.5	-0.867	0.00263	0.00691	41	62	75	113
ENSG00000162704	ARPC5	-0.285	0.00263	0.00692	3148	3442	4147	3883
ENSG00000115946	PNO1	-0.334	0.00264	0.00694	2218	2178	3054	2488
ENSG00000104432	IL7	-0.54	0.00265	0.00696	168	191	250	272
ENSG00000132016	C19orf57	-0.683	0.00268	0.00703	270	179	403	318
ENSG00000170606	HSPA4	-0.286	0.0027	0.00708	12160	12898	15906	14656
ENSG00000167258	CDK12	-0.299	0.00275	0.0072	3793	3933	5051	4456
ENSG00000156381	ANKRD9	-0.484	0.00277	0.00725	277	295	365	435
ENSG00000082781	ITGB5	-0.387	0.00278	0.00726	4985	4230	6645	5406
ENSG00000109606	DHX15	-0.308	0.00279	0.00728	8784	8683	11528	10097
ENSG00000173145	NOC3L	-0.398	0.00279	0.00729	1855	1618	2581	1994
ENSG00000106460	TMEM106B	-0.36	0.00281	0.00732	1289	1169	1495	1659
ENSG00000102172	SMS	-0.335	0.00282	0.00736	15096	13656	19282	16980
ENSG00000159079	C21orf59	-0.354	0.00282	0.00736	813	812	1082	995
ENSG00000112210	RAB23	-0.359	0.00282	0.00736	842	812	1042	1079
ENSG00000153130	SCOC	-0.319	0.00283	0.00737	1181	1235	1440	1574
ENSG00000118412	CASP8AP2	-0.34	0.00284	0.0074	2053	1799	2471	2406
ENSG00000173848	NET1	-0.328	0.00286	0.00743	929	955	1194	1171
ENSG00000153575	TUBGCP5	-0.347	0.00287	0.00746	1299	1173	1566	1578
ENSG00000103005	USB1	-0.294	0.00287	0.00747	2542	2504	3141	3046
ENSG00000073605	GSDMB	-0.666	0.00288	0.0075	74	98	133	140
ENSG00000167460	TPM4	-0.502	0.00289	0.0075	14368	10622	20596	14799
ENSG00000084463	WBP11	-0.294	0.0029	0.00753	9566	9391	11743	11496
ENSG00000013306	SLC25A39	-0.309	0.00293	0.0076	3025	2871	3579	3726
ENSG00000171861	RNMTL1	-0.342	0.00296	0.00767	749	877	1078	983
ENSG00000103966	EHD4	-0.281	0.00299	0.00774	2510	2626	3212	3028
ENSG00000063244	U2AF2	-0.306	0.00299	0.00774	9909	9442	12496	11426
ENSG00000261373	VPS9D1-AS1	-0.553	0.00301	0.00778	919	597	1113	1112
ENSG00000121690	DEPDC7	-0.428	0.00302	0.0078	457	418	614	563
ENSG00000189410	SH2D5	-0.341	0.00302	0.00781	1293	1193	1647	1502
ENSG00000101220	C20orf27	-0.305	0.00303	0.00783	1969	1876	2385	2364
ENSG00000121297	TSHZ3	-0.559	0.00303	0.00783	189	168	264	262
ENSG00000165055	METTL2B	-0.313	0.00304	0.00786	1401	1398	1820	1658
ENSG00000087088	BAX	-0.309	0.00304	0.00786	1095	1160	1398	1396
ENSG00000164134	NAA15	-0.334	0.00306	0.0079	3604	3644	5115	4022
ENSG00000230006	ANKRD36BP2	-0.665	0.00307	0.00791	90	101	134	169
ENSG00000197128	ZNF772	-0.482	0.00308	0.00795	381	332	540	456
ENSG00000105298	CACTIN	-0.341	0.00308	0.00795	1322	1210	1665	1542
ENSG00000062582	MRPS24	-0.46	0.00309	0.00795	369	331	478	485
ENSG00000182704	TSKU	-0.468	0.0031	0.00798	256	287	354	397
ENSG00000148737	TCF7L2	-0.356	0.0031	0.00799	760	762	960	988
ENSG00000152784	PRDM8	-0.388	0.00312	0.00803	843	939	1018	1314
ENSG00000131187	F12	-0.721	0.00313	0.00804	101	93	131	189
ENSG00000182325	FBXL6	-0.357	0.00313	0.00806	605	679	814	831
ENSG00000165300	SLITRK5	-0.541	0.00315	0.0081	298	234	381	393
ENSG00000139131	YARS2	-0.3	0.00316	0.00812	1377	1678	1819	1941
ENSG00000101773	RBBP8	-0.307	0.00317	0.00814	3146	3009	3998	3619
ENSG00000138311	ZNF365	-0.847	0.00321	0.00822	40	70	80	118
ENSG00000108733	PEX12	-0.586	0.00321	0.00824	195	160	284	249
ENSG00000065057	NTHL1	-0.407	0.00323	0.00827	468	518	598	709
ENSG00000146909	NOM1	-0.325	0.00323	0.00828	1593	1472	1994	1846
ENSG00000135052	GOLM1	-0.315	0.00324	0.00828	3848	3562	4767	4452
ENSG00000108848	LUC7L3	-0.333	0.00324	0.00829	3532	3141	4415	3990
ENSG00000169564	PCBP1	-0.274	0.00326	0.00833	8430	9271	10710	10686
ENSG00000179588	ZFPM1	-0.626	0.00326	0.00834	145	155	195	268
ENSG00000149346	SLX4IP	-0.729	0.00329	0.00839	94	73	128	149
ENSG00000268471	MIR4453	-0.622	0.00329	0.00841	169	137	225	246
ENSG00000120699	EXOSC8	-0.299	0.0033	0.00841	1434	1640	1795	1987
ENSG00000149292	TTC12	-0.431	0.00332	0.00846	417	381	536	540
ENSG00000166037	CEP57	-0.301	0.00332	0.00846	1468	1625	1799	2012
ENSG00000177733	HNRNPA0	-0.278	0.00334	0.0085	5993	6326	7501	7437
ENSG00000108518	PFN1	-0.272	0.00335	0.00852	37727	41652	47211	48631
ENSG00000166170	BAG5	-0.36	0.00335	0.00853	3150	2761	4164	3421
ENSG00000139350	NEDD1	-0.28	0.00335	0.00853	1883	1963	2335	2336
ENSG00000184508	HDDC3	-0.627	0.00336	0.00855	192	166	233	320
ENSG00000129235	TXNDC17	-0.316	0.00338	0.00857	1022	1328	1494	1432
ENSG00000188312	CENPP	-0.416	0.00341	0.00866	388	378	516	506
ENSG00000130204	TOMM40	-0.442	0.00344	0.00872	13884	10448	18282	14769
ENSG00000138092	CENPO	-0.342	0.00345	0.00874	2103	1884	2738	2317
ENSG00000149100	EIF3M	-0.287	0.00345	0.00874	6139	6221	7845	7232
ENSG00000008128	CDK11A	-0.467	0.00345	0.00875	260	261	360	360
ENSG00000164105	SAP30	-0.427	0.00347	0.00879	325	401	464	512
ENSG00000164494	PDSS2	-0.306	0.00351	0.00887	931	1070	1259	1214
ENSG00000239789	MRPS17	-0.473	0.00353	0.00892	296	273	415	375
ENSG00000122644	ARL4A	-0.394	0.00355	0.00897	548	513	713	681
ENSG00000186153	WWOX	-0.474	0.00359	0.00906	297	269	397	389
ENSG00000176340	COX8A	-0.308	0.00361	0.0091	4327	5103	5332	6342
ENSG00000049245	VAMP3	-0.29	0.00366	0.00921	4453	4370	5296	5494
ENSG00000240342	RPS2P5	-0.42	0.0037	0.00932	629	722	774	1033
ENSG00000177508	IRX3	-0.488	0.00372	0.00934	236	268	319	388
ENSG00000146094	DOK3	-0.488	0.00374	0.00939	195	225	313	276
ENSG00000117360	PRPF3	-0.269	0.00375	0.00941	2406	2707	3197	2964
ENSG00000164754	RAD21	-0.288	0.00377	0.00946	15501	19030	19952	22194
ENSG00000105227	PRX	-0.424	0.00379	0.00948	665	572	774	886
ENSG00000204366	ZBTB12	-0.389	0.00379	0.00949	401	477	553	597
ENSG00000232442	CTD-3184A7.4	-0.713	0.0038	0.00951	79	99	117	175
ENSG00000165209	STRBP	-0.288	0.0038	0.00952	2819	3048	3359	3804
ENSG00000163322	FAM175A	-0.429	0.00382	0.00955	319	333	428	450
ENSG00000164818	HEATR2	-0.357	0.00382	0.00956	4906	4168	6269	5352
ENSG00000162600	OMA1	-0.37	0.00386	0.00965	504	536	654	690
ENSG00000155980	KIF5A	-0.494	0.00387	0.00965	356	305	426	505
ENSG00000148690	FRA10AC1	-0.407	0.0039	0.00974	508	459	656	626
ENSG00000213401	MAGEA12	-0.287	0.00393	0.00979	3365	3525	4518	3888
ENSG00000272327	RP11-1002K11.1	-0.809	0.00394	0.00981	96	62	161	116
ENSG00000177917	ARL6IP6	-0.368	0.00394	0.00982	2026	1635	2426	2299
ENSG00000149948	HMGA2	-0.319	0.00396	0.00987	33124	30067	42087	36749
ENSG00000122203	KIAA1191	-0.287	0.00397	0.00988	4903	5575	6019	6764
ENSG00000126768	TIMM17B	-0.283	0.00398	0.00989	1405	1499	1782	1751
ENSG00000137955	RABGGTB	-0.267	0.00398	0.00989	2875	3093	3635	3547
ENSG00000067334	DNTTIP2	-0.325	0.00398	0.00991	3570	3512	4941	3928
ENSG00000165392	WRN	-0.367	0.00399	0.00991	684	670	834	912
ENSG00000070814	TCOF1	-0.393	0.00399	0.00992	9365	7451	12033	10052
ENSG00000167646	DNAAF3	-0.63	0.004	0.00994	84	93	136	138
ENSG00000149054	ZNF215	-0.723	0.00401	0.00996	115	86	192	140
ENSG00000149929	HIRIP3	-0.41	0.00401	0.00996	712	597	868	871
