# Supplementary material for: YEATS2 links histone acetylation to tumorigenesis of non-small cell lung cancer
Source: Nat Commun. 2017 Oct 20;8:1088. doi: 10.1038/s41467-017-01173-4 (PMC5651844; doi:10.1038/s41467-017-01173-4)
Supplement: Supplementary file 6 — Supplementary Data 3 [file 41467_2017_1173_MOESM6_ESM.xlsx]

## Sheet: sheet 1
Supplementary Data 3: GO analysis of dysregyalted genes in YEATS2 KD cells
Down regulated genes
Category	Term	Count	%	PValue	Genes	List Total	Pop Hits	Pop Total	Fold Enrichment	Bonferroni	Benjamini	FDR
KEGG_PATHWAY	hsa03010:Ribosome	48	3.07298	8.35281e-27	RPL18, RPL17, RPL36A, RPL6P27, RPL13, RPL15, RPS2, RPS3, RPS3A, RPL10, RPL11, RPL12, RPL35A, RPL13P12, RPS4X, RPS2P5, RPS18, RPL41, RPS15, RPL15P3, RPS10, RPL35, RPL36, RPS15A, RPL37, RPL38, RPL39, RPS26, MRPL13, RPL32, RPL7, RPL6, RPL31, RPL34, RPL9, RPL8, RPL3, RPL5, RPL10A, RPL7A, RPS24, RPL26, RPS9, RPL27, RPL24, RPS6, RPS8, RPS7, RPL29, RPL18A, RPL23, RPL37A	471	87	5085	5.95651	1.42833e-24	1.42833e-24	1.02004e-23
KEGG_PATHWAY	hsa03030:DNA replication	29	1.85659	7.61213e-23	POLA1, POLA2, RPA3, PRIM1, RPA2, MCM7, POLE2, PRIM2, FEN1, LIG1, POLE, MCM2, RNASEH2A, MCM3, RNASEH2B, MCM4, MCM5, RNASEH2C, MCM6, RFC5, POLD3, DNA2, RFC3, RFC4, RFC1, RFC2, POLD1, POLD2, PCNA	471	36	5085	8.69692	1.30167e-20	6.50837e-21	9.29587e-20
KEGG_PATHWAY	hsa04110:Cell cycle	40	2.56082	2.19026e-12	E2F2, DBF4, TTK, PKMYT1, CHEK1, PTTG1, CCNE2, CDC45, MCM7, RAD21, CDKN2C, BUB1, CCNA1, CCNA2, CUL1, BUB3, TFDP1, CDC7, CDK1, CDC6, RBL1, CDC20, ESPL1, MCM2, CDC25C, MCM3, CDC27, MCM4, YWHAE, MCM5, CDK2, MCM6, CCNB1, CCND1, MAD2L1, CCNB2, PLK1, PCNA, BUB1B, MAD2L2	471	125	5085	3.45478	3.74532e-10	1.24844e-10	2.67472e-09
KEGG_PATHWAY	hsa03430:Mismatch repair	15	0.960307	1.03323e-09	EXO1, MSH6, MSH2, LIG1, RPA3, RFC5, POLD3, RPA2, RFC3, RFC4, RFC1, RFC2, POLD1, POLD2, PCNA	471	23	5085	7.04099	1.76683e-07	4.41707e-08	1.26178e-06
KEGG_PATHWAY	hsa03040:Spliceosome	36	2.30474	1.11182e-09	U2AF2, PPIL1, SNRPD3, CWC15, SNRPD1, WBP11, SF3B5, SF3B4, NAA38, SF3B3, PRPF19, HNRNPA3, HNRNPM, TCERG1, HSPA2, PCBP1, DHX15, LSM5, LSM4, LSM2, HNRNPC, SNRPA1, SF3B14, PRPF3, HNRNPA1, RBMX, HNRNPU, EIF4A3, PPIH, SYF2, SNRPB, SNRPA, PHF5A, SNRPE, THOC1, SNRPG	471	126	5085	3.08462	1.9012e-07	3.80241e-08	1.35774e-06
KEGG_PATHWAY	hsa03410:Base excision repair	17	1.08835	1.71382e-08	HMGB1, APEX2, UNG, NEIL3, LIG1, POLE, MBD4, POLD3, POLE2, POLD1, POLD2, PCNA, PARP1, APEX1, NTHL1, PARP2, FEN1	471	35	5085	5.24386	2.93062e-06	4.88437e-07	2.0929e-05
KEGG_PATHWAY	hsa03420:Nucleotide excision repair	19	1.21639	1.86746e-08	LIG1, POLE, GTF2H5, RPA3, RFC5, POLD3, RPA2, RFC3, GTF2H2C, XPC, RFC4, CUL4A, RFC1, POLE2, RFC2, POLD1, POLD2, DDB2, PCNA	471	44	5085	4.66199	3.19335e-06	4.56193e-07	2.28052e-05
KEGG_PATHWAY	hsa03440:Homologous recombination	15	0.960307	3.27636e-08	RAD51C, XRCC3, XRCC2, BLM, MRE11A, EME1, BRCA2, RAD54L, RPA3, RAD51, POLD3, RPA2, POLD1, POLD2, RAD54B	471	28	5085	5.78367	5.60256e-06	7.00322e-07	4.00106e-05
KEGG_PATHWAY	hsa00240:Pyrimidine metabolism	23	1.47247	3.65411e-05	POLR1E, POLE, DTYMK, POLA1, ZNRD1, POLA2, NME7, TK1, NME6, CANT1, PRIM1, POLD3, TYMS, UMPS, POLE2, NT5M, RRM2, POLD1, POLD2, PRIM2, RRM1, DHODH, DUT	471	95	5085	2.61381	0.00622916	0.000694052	0.0446145
KEGG_PATHWAY	hsa04114:Oocyte meiosis	25	1.60051	4.62953e-05	PKMYT1, AURKA, PTTG1, CCNE2, BUB1, FBXO43, FBXO5, STAG3, CUL1, CDK1, SGOL1, CDC20, ESPL1, CDC25C, YWHAE, CDC27, CDK2, CCNB1, MAPK1, RPS6KA3, MAD2L1, CCNB2, PLK1, CALM3, MAD2L2, CALM1	471	110	5085	2.45368	0.00788542	0.000791354	0.0565207
KEGG_PATHWAY	hsa04115:p53 signaling pathway	18	1.15237	0.000102376	STEAP3, CDK1, CYCS, CHEK1, PMAIP1, PTEN, TP73, GTSE1, CDK2, CCNE2, CCNB1, CCND1, CCNB2, RRM2, BAX, SERPINE1, DDB2, PERP	471	68	5085	2.85781	0.0173548	0.00159029	0.124949
KEGG_PATHWAY	hsa04914:Progesterone-mediated oocyte maturation	19	1.21639	0.000695945	PIK3CG, CDK1, HSP90AA1, PIK3CB, PKMYT1, CDC25C, CDC27, CDK2, CCNB1, MAPK1, RPS6KA3, CCNB2, MAD2L1, PLK1, BUB1, CCNA1, MAD2L2, CCNA2, PIK3R1	471	86	5085	2.3852	0.112235	0.00987162	0.846574
KEGG_PATHWAY	hsa00230:Purine metabolism	27	1.72855	0.00150088	ADSS, ENPP1, POLA1, ZNRD1, POLA2, HPRT1, PFAS, CANT1, PRIM1, POLE2, NT5M, PDE4A, PRIM2, IMPDH2, POLR1E, POLE, AK5, NME7, NME6, GART, POLD3, RRM2, POLD1, POLD2, RRM1, PAICS, PRPS2	471	153	5085	1.90521	0.22651	0.0195633	1.81752
KEGG_PATHWAY	hsa05215:Prostate cancer	17	1.08835	0.00676238	PIK3CG, E2F2, TCF7, HSP90AA1, PIK3CB, LEF1, PTEN, TCF7L2, CDK2, CCNE2, MAPK1, CCND1, BCL2, TGFA, CREB3L4, CHUK, PIK3R1	471	89	5085	2.06219	0.686606	0.0795368	7.95219
KEGG_PATHWAY	hsa05210:Colorectal cancer	16	1.02433	0.0091478	PIK3CG, MSH6, TCF7, MSH2, PIK3CB, CYCS, FZD1, LEF1, BIRC5, TCF7L2, MAPK1, CCND1, RAC3, BAX, BCL2, PIK3R1	471	84	5085	2.05641	0.792261	0.0994638	10.6158
KEGG_PATHWAY	hsa03018:RNA degradation	11	0.704225	0.0340018	EXOSC8, EXOSC9, LSM5, EXOSC2, LSM4, EXOSC3, LSM2, HSPD1, NAA38, XRN1, ENO1	471	57	5085	2.08347	0.997303	0.30907	34.4561
KEGG_PATHWAY	hsa05221:Acute myeloid leukemia	11	0.704225	0.0378367	PIK3CG, MAPK1, TCF7, CCND1, PIK3CB, LEF1, CCNA1, TCF7L2, CHUK, STAT3, PIK3R1	471	58	5085	2.04755	0.998634	0.321574	37.5639
KEGG_PATHWAY	hsa05222:Small cell lung cancer	14	0.896287	0.0431902	PIK3CG, E2F2, CKS1B, TRAF2, PIK3CB, CYCS, PTEN, CDK2, CCNE2, CCND1, BCL2, TRAF5, CHUK, PIK3R1	471	84	5085	1.79936	0.999474	0.342579	41.6764
KEGG_PATHWAY	hsa00670:One carbon pool by folate	5	0.320102	0.0535399	MTHFD1, TYMS, SHMT1, DHFR, GART	471	16	5085	3.37381	0.999918	0.390574	48.9303
KEGG_PATHWAY	hsa05212:Pancreatic cancer	12	0.768246	0.0647143	PIK3CG, E2F2, MAPK1, CCND1, RAC3, PIK3CB, TGFA, BRCA2, CHUK, STAT3, PIK3R1, RAD51	471	72	5085	1.79936	0.999989	0.435617	55.8252
KEGG_PATHWAY	hsa00270:Cysteine and methionine metabolism	7	0.448143	0.0881945	LDHA, SRM, MAT2A, DNMT1, AHCYL1, AMD1, SMS	471	34	5085	2.22274	1	0.528492	67.6161
GOTERM_BP_FAT	GO:0000279~M phase	141	9.02689	3.11598e-62	RAD51C, KIFC1, XRCC2, PRC1, KNTC1, PKMYT1, TTK, RBM7, AURKA, AURKB, PTTG1, CDCA8, RAD21, DDX11, OIP5, INCENP, TARDBP, CDCA2, STAG3, NUP37, H2AFX, TUBG1, CCNA1, CCNA2, CDCA5, ASPM, CDCA3, RAN, SGOL2, SGOL1, MND1, ESPL1, TACC3, NCAPD3, NCAPD2, RAD1, DCLRE1A, MAD2L1, TIMELESS, SPAG5, ZWINT, STMN1, NEK4, MAD2L2, NUP43, PPP5C, DSCC1, NEK2, MRE11A, LRRCC1, TIPIN, CHEK1, ANLN, RCC1, SPC24, SPC25, TUBB, …	1198	329	13528	4.83949	9.97113e-59	9.97113e-59	5.65118e-59
GOTERM_BP_FAT	GO:0022403~cell cycle phase	158	10.1152	1.61327e-61	RAD51C, KIFC1, XRCC2, PRC1, DBF4, KNTC1, TTK, PKMYT1, RBM7, AURKA, AURKB, PTTG1, CDCA8, RAD21, DDX11, CDKN2C, OIP5, INCENP, TARDBP, CDCA2, STAG3, NUP37, H2AFX, TUBG1, CCNA1, CCNA2, CDCA5, ASPM, CUL1, CDCA3, RAN, SGOL2, SGOL1, POLE, MND1, ESPL1, TACC3, NCAPD3, NCAPD2, RAD1, DCLRE1A, MAD2L1, TIMELESS, SPAG5, ZWINT, STMN1, NEK4, MAD2L2, NUP43, PPP5C, DSCC1, PPP2R3B, BLM, NEK2, MRE11A, LRRCC1, TIPIN,…	1198	414	13528	4.30957	5.16247e-58	2.58123e-58	2.92585e-58
GOTERM_BP_FAT	GO:0007049~cell cycle	218	13.9565	2.49208e-58	RAD51C, KIFC1, DBF4B, XRCC2, AURKA, AURKB, PTTG1, CDCA8, DDX11, INCENP, CDCA2, STAG3, NUP37, H2AFX, CCNA1, CCNA2, CDCA5, CUL1, CDCA3, RAN, LIG1, POLE, ESPL1, ESCO2, NCAPD3, NCAPD2, RAD1, MAPK1, UHRF1, DCLRE1A, KRT18, MAD2L1, MAPK6, SPAG5, ZWINT, NEK4, MAD2L2, MCTS1, NUP43, PPP2R3B, NEK2, MRE11A, CHEK1, RCC1, SAC3D1, NCAPG2, SKA3, FBXO5, SKA1, NUDC, YEATS4, MKI67, NUF2, NDC80, CDC20, RAD54L, CDC27…	1198	776	13528	3.17228	7.97467e-55	2.65822e-55	4.51968e-55
GOTERM_BP_FAT	GO:0006259~DNA metabolic process	166	10.6274	5.99478e-54	XRCC5, RAD51C, XRCC3, XRCC2, DBF4, PTTG1, MCM10, PRIM1, RAD21, GTF2H2C, PRIM2, H2AFX, PMS1, RBMS1, NUDT1, POLH, C11ORF30, DTL, DFFA, RAN, NEIL3, USP1, LIG1, POLE, MND1, TOPBP1, RNASEH2A, RMI1, ESCO2, RAD1, RFC5, UHRF1, RFC3, DCLRE1A, RFC4, DCLRE1B, RFC1, RFC2, RAD18, DSCC1, HMGB1, TMX1, HMGB2, BLM, MRE11A, TIPIN, CHEK1, BANF1, TK1, ACD, POLE2, POLQ, NTHL1, HELLS, GINS1, RECQL4, GINS2, GINS3, PHB,…	1198	506	13528	3.70454	1.91833e-50	4.79582e-51	1.08722e-50
GOTERM_BP_FAT	GO:0022402~cell cycle process	173	11.0755	1.75632e-51	RAD51C, KIFC1, XRCC2, PRC1, DBF4, KNTC1, TTK, PKMYT1, RBM7, AURKA, AURKB, PTTG1, CDCA8, RAD21, DDX11, CDKN2C, OIP5, INCENP, TARDBP, CDCA2, STAG3, NUP37, H2AFX, TUBG1, CCNA1, CCNA2, CDCA5, ASPM, CUL1, CDCA3, RAN, SGOL2, SGOL1, POLE, MND1, ESPL1, TACC3, NCAPD3, NCAPD2, RAD1, PA2G4, DCLRE1A, MAD2L1, TIMELESS, SPAG5, ZWINT, STMN1, NEK4, MAD2L2, NUP43, PPP5C, DSCC1, PPP2R3B, BLM, NEK2, MRE11A, LRRCC1,…	1198	565	13528	3.4576	5.62021e-48	1.12404e-48	3.18528e-48
GOTERM_BP_FAT	GO:0000087~M phase of mitotic cell cycle	105	6.72215	1.27997e-50	KIFC1, KNTC1, PKMYT1, AURKA, PTTG1, AURKB, CDCA8, RAD21, DDX11, OIP5, INCENP, TARDBP, CDCA2, NUP37, CCNA1, CCNA2, CDCA5, ASPM, CDCA3, RAN, SGOL1, ESPL1, NCAPD3, NCAPD2, DCLRE1A, MAD2L1, TIMELESS, SPAG5, ZWINT, NEK4, MAD2L2, NUP43, DSCC1, PPP5C, NEK2, LRRCC1, TIPIN, ANLN, RCC1, SPC24, SPC25, TUBB, SAC3D1, NCAPG2, FBXO5, SKA3, SKA1, NUDC, HELLS, ERCC6L, YEATS4, NUF2, CDC20, NDC80, CDC27, NEDD1, NOL…	1198	224	13528	5.2932	4.0959e-47	6.82649e-48	2.32137e-47
GOTERM_BP_FAT	GO:0007067~mitosis	104	6.65813	1.43984e-50	KIFC1, KNTC1, PKMYT1, AURKA, PTTG1, AURKB, CDCA8, RAD21, DDX11, OIP5, INCENP, TARDBP, CDCA2, NUP37, CCNA1, CCNA2, CDCA5, ASPM, CDCA3, RAN, SGOL1, ESPL1, NCAPD3, NCAPD2, DCLRE1A, MAD2L1, TIMELESS, SPAG5, ZWINT, NEK4, MAD2L2, NUP43, DSCC1, PPP5C, NEK2, LRRCC1, TIPIN, ANLN, RCC1, SPC24, SPC25, TUBB, SAC3D1, NCAPG2, FBXO5, SKA3, SKA1, NUDC, HELLS, ERCC6L, YEATS4, NUF2, CDC20, NDC80, CDC27, NEDD1, NOL…	1198	220	13528	5.33811	4.6075e-47	6.58214e-48	2.61132e-47
GOTERM_BP_FAT	GO:0000280~nuclear division	104	6.65813	1.43984e-50	KIFC1, KNTC1, PKMYT1, AURKA, PTTG1, AURKB, CDCA8, RAD21, DDX11, OIP5, INCENP, TARDBP, CDCA2, NUP37, CCNA1, CCNA2, CDCA5, ASPM, CDCA3, RAN, SGOL1, ESPL1, NCAPD3, NCAPD2, DCLRE1A, MAD2L1, TIMELESS, SPAG5, ZWINT, NEK4, MAD2L2, NUP43, DSCC1, PPP5C, NEK2, LRRCC1, TIPIN, ANLN, RCC1, SPC24, SPC25, TUBB, SAC3D1, NCAPG2, FBXO5, SKA3, SKA1, NUDC, HELLS, ERCC6L, YEATS4, NUF2, CDC20, NDC80, CDC27, NEDD1, NOL…	1198	220	13528	5.33811	4.6075e-47	6.58214e-48	2.61132e-47
GOTERM_BP_FAT	GO:0048285~organelle fission	105	6.72215	1.78534e-49	KIFC1, KNTC1, PKMYT1, AURKA, PTTG1, AURKB, CDCA8, RAD21, DDX11, OIP5, INCENP, TARDBP, CDCA2, NUP37, CCNA1, CCNA2, CDCA5, ASPM, CDCA3, RAN, SGOL1, ESPL1, NCAPD3, NCAPD2, DCLRE1A, MAD2L1, TIMELESS, SPAG5, ZWINT, NEK4, MAD2L2, NUP43, DSCC1, PPP5C, NEK2, LRRCC1, TIPIN, ANLN, RCC1, SPC24, SPC25, TUBB, SAC3D1, NCAPG2, FBXO5, SKA3, SKA1, NUDC, HELLS, ERCC6L, YEATS4, NUF2, CDC20, NDC80, CDC27, NEDD1, NOL…	1198	229	13528	5.17763	5.71307e-46	7.14134e-47	3.23791e-46
GOTERM_BP_FAT	GO:0000278~mitotic cell cycle	129	8.25864	7.03251e-45	KIFC1, PRC1, DBF4, KNTC1, PKMYT1, TTK, AURKA, AURKB, PTTG1, CDCA8, RAD21, DDX11, CDKN2C, OIP5, INCENP, TARDBP, CDCA2, NUP37, CCNA1, CCNA2, CDCA5, ASPM, CUL1, CDCA3, RAN, SGOL1, POLE, ESPL1, NCAPD3, NCAPD2, DCLRE1A, MAD2L1, TIMELESS, SPAG5, ZWINT, STMN1, NEK4, MAD2L2, NUP43, PPP5C, DSCC1, PPP2R3B, BLM, NEK2, LRRCC1, TIPIN, CHEK1, ANLN, RCC1, SPC24, SPC25, TUBB, SAC3D1, NCAPG2, FBXO5, SKA3, SKA1, H…	1198	370	13528	3.93699	2.2504e-41	2.50045e-42	1.27543e-41
GOTERM_BP_FAT	GO:0006974~response to DNA damage stimulus	122	7.8105	3.56353e-39	XRCC5, RAD51C, XRCC3, XRCC2, PTTG1, RAD21, GTF2H2C, H2AFX, CCNA2, PMS1, NUDT1, POLH, DTL, C11ORF30, NEIL3, USP1, LIG1, POLE, TOPBP1, ESCO2, RAD1, RFC5, MAPK1, UHRF1, RFC3, DCLRE1A, RFC4, DCLRE1B, TIMELESS, RFC1, RFC2, RAD18, MCTS1, HMGB1, HMGB2, BLM, MRE11A, MRPS11, TIPIN, CHEK1, ACD, POLE2, POLQ, NTHL1, RECQL4, EME1, BRCA2, BRIP1, SMG1, ATAD5, WRN, RAD54L, BRCA1, POLD3, DNA2, POLD1, POLD2, PCNA,…	1198	373	13528	3.69341	1.14033e-35	1.14033e-36	6.46288e-36
GOTERM_BP_FAT	GO:0006281~DNA repair	105	6.72215	4.69092e-39	XRCC5, RAD51C, XRCC3, XRCC2, PTTG1, RAD21, GTF2H2C, H2AFX, PMS1, NUDT1, POLH, C11ORF30, NEIL3, LIG1, USP1, POLE, TOPBP1, ESCO2, RAD1, RFC5, DCLRE1A, RFC3, UHRF1, DCLRE1B, RFC4, RFC1, RFC2, RAD18, HMGB1, HMGB2, BLM, MRE11A, CHEK1, POLE2, POLQ, NTHL1, RECQL4, EME1, BRCA2, BRIP1, SMG1, WRN, RAD54L, BRCA1, POLD3, DNA2, POLD1, POLD2, SUPT16H, PCNA, RAD54B, PARP1, CHAF1A, PARP2, CHAF1B, KIF22, CLSPN, F…	1198	284	13528	4.17492	1.50109e-35	1.36463e-36	8.50751e-36
GOTERM_BP_FAT	GO:0051301~cell division	106	6.78617	3.94429e-38	KIFC1, PRC1, KNTC1, PTTG1, AURKB, CDCA8, RAD21, OIP5, INCENP, CDCA2, NUP37, CCNA1, CCNA2, CDCA5, ASPM, CDCA3, RAN, PIK3CB, LIG1, SGOL2, SGOL1, ESPL1, NCAPD3, NCAPD2, DCLRE1A, MAD2L1, TIMELESS, SPAG5, ZWINT, CDCA7L, MAD2L2, NEK4, NUP43, NEK2, TIPIN, LRRCC1, ANLN, RCC1, SPC24, SPC25, SAC3D1, NCAPG2, FBXO5, SKA3, SKA1, NUDC, HELLS, ERCC6L, NUF2, BRCA2, CDC20, NDC80, HOXB4, NOTCH1, NEDD1, PLK1, KIF23…	1198	295	13528	4.05752	1.26217e-34	1.05181e-35	7.15342e-35
GOTERM_BP_FAT	GO:0006260~DNA replication	83	5.3137	4.22388e-37	CLSPN, DBF4, MCM10, CDT1, CCNE2, PRIM1, MCM8, CDC45, MCM7, NT5M, PRIM2, TOP2A, RBMS1, CDC7, CDC6, POLH, DTL, LIG1, POLE, MCM2, MCM3, RNASEH2A, RMI1, MCM4, HMGA1, CDK2, MCM5, MCM6, RAD51, RFC5, RAD1, RFC3, RFC4, RFC1, RFC2, RRM2, RRM1, DSCC1, TMX1, HMGB1, HMGB2, BLM, LIN9, WRNIP1, MRE11A, POLA1, TIPIN, CHEK1, POLA2, TK1, RPA3, TYMS, RPA2, TFAM, SET, POLE2, POLQ, FEN1, GINS1, GINS2, SSRP1, NASP, GI…	1198	190	13528	4.93289	1.35164e-33	1.03972e-34	7.66049e-34
GOTERM_BP_FAT	GO:0033554~cellular response to stress	133	8.51472	1.69111e-26	XRCC5, RAD51C, XRCC3, XRCC2, PTTG1, RAD21, GTF2H2C, MAP3K9, H2AFX, CCNA2, PMS1, EIF2B4, NUDT1, POLH, DTL, C11ORF30, NEIL3, USP1, LIG1, POLE, TOPBP1, ESCO2, RAD1, RFC5, MAPK1, UHRF1, RFC3, DCLRE1A, RFC4, DCLRE1B, TIMELESS, RFC1, RFC2, EIF2S1, RAD18, MCTS1, HMGB1, HMGB2, CAV1, BLM, MRE11A, MRPS11, TIPIN, CHEK1, DERL3, PXN, ACD, POLE2, ERO1L, POLQ, NTHL1, RECQL4, EME1, BRCA2, BRIP1, SMG1, ATAD5, WRN…	1198	566	13528	2.65346	5.41156e-23	3.8654e-24	3.06703e-23
GOTERM_BP_FAT	GO:0006414~translational elongation	49	3.137	1.84276e-24	RPL18, RPL17, RPL36A, RPL6P27, RPL13, RPL15, RPS2, RPS3, RPS3A, RPL10, RPL11, RPL12, RPL35A, RPL13P12, RPS4X, RPS2P5, TRNAU1AP, RPS18, RPL41, RPS14, RPS15, RPL15P3, RPS10, RPL35, RPS15A, RPL36, RPL37, RPL38, RPL39, RPS26, RPL32, RPL7, RPL6, RPL31, RPL9, RPL34, RPL8, RPL3, RPL5, RPL10A, RPL7A, RPS24, RPL26, RPS9, RPL27, RPL24, RPS6, RPS8, RPL29, RPS7, RPL18A, RPL23, RPL37A	1198	101	13528	5.47837	5.89682e-21	3.93121e-22	3.34205e-21
GOTERM_BP_FAT	GO:0007059~chromosome segregation	42	2.68886	2.06446e-22	RAD51C, KIFC1, NEK2, PTTG1, SPC25, NCAPH, RAD21, DDX11, HJURP, NCAPG, INCENP, SKA3, STAG3, NUP37, SKA1, CDCA5, TOP2A, BUB3, CENPO, DSN1, SGOL2, DLGAP5, SGOL1, KIF18A, NUF2, CENPF, NUSAP1, ESPL1, BIRC5, CENPE, NDC80, SMC2, BRCA1, NCAPD3, SMC4, CENPH, NCAPD2, MAD2L1, ZWINT, RRS1, NUP43, DSCC1	1198	81	13528	5.85519	6.60626e-19	4.12891e-20	3.74413e-19
GOTERM_BP_FAT	GO:0006396~RNA processing	118	7.55442	2.73583e-20	NAF1, RPL36A, PRPF4B, RBM15B, U2AF2, SNRPD3, SNRPD1, SYNCRIP, INTS8, CLP1, TARDBP, LSM5, LSM4, TFB2M, RPL11, LSM2, LUC7L3, RBMS1, SNRPA1, RPL35A, KRR1, GTPBP3, SF3B14, HNRNPA2B1, PTBP1, RRP9, HNRNPR, RNMTL1, HNRNPU, PA2G4, NOP2, RPS14, RPS15, SNRPB, SNRPA, SNRPE, SNRPG, FUS, PPIL1, PABPC4, BOP1, NAA38, HNRNPA3, HNRNPM, RPL7, HNRNPF, METTL1, HNRNPD, RPL5, HNRNPC, RPL10A, RPS24, CSTF2, LCMT2, MPHOS…	1198	547	13528	2.43597	8.75467e-17	5.1498e-18	4.96175e-17
GOTERM_BP_FAT	GO:0006412~translation	86	5.50576	3.55077e-20	RPL18, RPL17, RPL36A, RPL6P27, RPL13, RPL15, EIF2A, FDXACB1, RPS2, RPS3, RPS3A, NARS2, RPL39L, RPL10, RPL11, RPL12, MRPL34, EIF2B4, MRPL35, RPL35A, DARS, RPL13P12, DARS2, MRPS7, RPS4X, RPS2P5, RPS18, TRNAU1AP, RPL41, RPS14, EIF2S1, RPS15, FARSB, RPL15P3, RPS10, MRPL47, YARS2, MRPL45, MRPS17, MRPS16, NACA, PABPC4, MRPS11, RPL35, RPS15A, RPL36, RPL37, RPL38, RPL39, KARS, QRSL1, RPS26, EIF3D, MRPL13…	1198	331	13528	2.93391	1.13625e-16	6.31247e-18	6.43972e-17
GOTERM_BP_FAT	GO:0042254~ribosome biogenesis	47	3.00896	1.70988e-18	NAF1, GAR1, UTP15, ERI1, EIF2A, WBP11, BOP1, FCF1, EBNA1BP2, RRP1B, RPL7, NPM1, TFB2M, RPL5, RPL11, RPL7A, FTSJ2, GEMIN4, RPS24, KRR1, RPL35A, EXOSC8, EXOSC9, NIP7, MPHOSPH10, RPL26, EXOSC2, EXOSC3, RPL24, HEATR1, RRP9, RPS6, FBL, MRTO4, RPS7, EIF4A3, PA2G4, NOP2, NOLC1, RPS14, RPS15, NOP58, RRS1, NOP56, POP4, PES1, UTP14A	1198	122	13528	4.35026	5.4716e-15	2.87979e-16	3.10106e-15
GOTERM_BP_FAT	GO:0007051~spindle organization	28	1.79257	9.41053e-18	KIF23, HAUS4, HAUS6, HAUS5, PRC1, HAUS2, HAUS1, TTK, AURKA, RCC1, SPC25, TUBB, SAC3D1, FBXO5, RANBP1, TUBG1, KIF11, RAN, ESPL1, NDC80, UBE2C, TACC3, SPAG5, ZWINT, CKS2, BUB1B, HAUS7, STMN1	1198	45	13528	7.02623	3.01137e-14	1.50568e-15	1.70671e-14
GOTERM_BP_FAT	GO:0006364~rRNA processing	39	2.4968	4.43987e-17	NAF1, GAR1, UTP15, ERI1, WBP11, BOP1, FCF1, RRP1B, RPL7, TFB2M, RPL5, RPL11, FTSJ2, GEMIN4, RPS24, KRR1, RPL35A, EXOSC8, EXOSC9, RPL26, EXOSC2, MPHOSPH10, EXOSC3, HEATR1, RRP9, RPS6, FBL, RPS7, EIF4A3, PA2G4, NOP2, NOLC1, RPS14, RPS15, NOP58, NOP56, POP4, PES1, UTP14A	1198	92	13528	4.78689	1.42076e-13	6.76551e-15	8.05221e-14
GOTERM_BP_FAT	GO:0000226~microtubule cytoskeleton organization	50	3.20102	4.75708e-17	KIF23, PRC1, TTK, AURKA, KIF2C, RANBP1, TUBG1, TUBA1B, KIF11, STMN3, RAN, NUSAP1, ESPL1, TACC3, UBE2C, UXT, SASS6, SPAG5, FGFR1OP, ZWINT, BUB1B, HAUS7, STMN1, HAUS4, CAV1, HAUS6, HAUS5, NEK2, HAUS2, HAUS1, CETN3, ARPC4, RCC1, TUBGCP4, TUBGCP3, SPC25, TUBB, TUBGCP5, SAC3D1, CENPA, NPM1, FBXO5, CEP135, PSRC1, KIF18A, BRCA2, NDC80, CENPJ, BRCA1, CKS2	1198	147	13528	3.84087	1.52227e-13	6.91939e-15	8.62751e-14
GOTERM_BP_FAT	GO:0007017~microtubule-based process	68	4.35339	6.70464e-17	KIF23, KIF22, KIFC1, KIF24, PRC1, TTK, AURKA, GTSE1, KIF2C, TUBB6, RANBP1, TUBG1, TUBA1B, TUBA1C, KIF14, KIF11, STMN3, RAN, KIF5A, KIF5C, KIF15, NUSAP1, ESPL1, TACC3, UBE2C, UXT, SASS6, SPAG5, ZWINT, FGFR1OP, BUB1B, HAUS7, STMN1, KPNA2, DYNC1I2, HAUS4, KIF4A, CAV1, HAUS6, HAUS5, NEK2, HAUS2, HAUS1, CETN3, ARPC4, RCC1, TUBGCP4, SPC25, TUBGCP3, TUBB, TUBGCP5, SAC3D1, CENPA, NPM1, FBXO5, KIF3A, CEP1…	1198	253	13528	3.03505	3.55271e-13	1.54321e-14	1.9984e-13
GOTERM_BP_FAT	GO:0016072~rRNA metabolic process	39	2.4968	2.42322e-16	NAF1, GAR1, UTP15, ERI1, WBP11, BOP1, FCF1, RRP1B, RPL7, TFB2M, RPL5, RPL11, FTSJ2, GEMIN4, RPS24, KRR1, RPL35A, EXOSC8, EXOSC9, RPL26, EXOSC2, MPHOSPH10, EXOSC3, HEATR1, RRP9, RPS6, FBL, RPS7, EIF4A3, PA2G4, NOP2, NOLC1, RPS14, RPS15, NOP58, NOP56, POP4, PES1, UTP14A	1198	96	13528	4.58744	7.10543e-13	2.9643e-14	3.9968e-13
GOTERM_BP_FAT	GO:0006261~DNA-dependent DNA replication	30	1.92061	4.57689e-16	HMGB1, HMGB2, BLM, POLA1, TIPIN, CCNE2, PRIM1, RPA2, TFAM, CDC45, MCM7, POLE2, PRIM2, FEN1, BRCA2, WRN, MCM2, MCM3, HMGA1, MCM4, MCM5, RAD51, MCM6, POLD3, DNA2, RFC3, RFC4, RFC1, POLD1, POLD2	1198	58	13528	5.84077	1.42109e-12	5.68434e-14	8.10463e-13
GOTERM_BP_FAT	GO:0022613~ribonucleoprotein complex biogenesis	54	3.45711	1.32415e-15	NAF1, GAR1, SNRPD3, UTP15, SNRPD1, EIF2A, EBNA1BP2, RRP1B, CLP1, TFB2M, RPL11, FTSJ2, KRR1, RPL35A, EXOSC8, EXOSC9, NIP7, EXOSC2, EXOSC3, RRP9, MRTO4, EIF4A3, PA2G4, NOP2, RPS14, RPS15, SNRPB, SNRPE, SNRPG, ERI1, WBP11, BOP1, FCF1, RPL7, NPM1, RPL5, RPL7A, GEMIN6, GEMIN4, RPS24, MPHOSPH10, RPL26, HEATR1, RPL24, RPS6, FBL, RPS7, NOLC1, NOP58, RRS1, NOP56, POP4, PES1, UTP14A	1198	180	13528	3.38765	4.26326e-12	1.6398e-13	2.42029e-12
GOTERM_BP_FAT	GO:0051276~chromosome organization	98	6.27401	7.7386e-15	XRCC5, KIFC1, RAD51C, HMGN2, CBX3, H1FX, CBX2, PTTG1, CDCA8, H2AFV, DDX11, H2AFZ, STAG3, H2AFX, HIRIP3, CDCA5, SATB2, C11ORF30, SGOL2, RBL1, ARID1A, ESPL1, NCAPD3, NCAPD2, SUZ12, MAD2L1, RFC1, ZWINT, DSCC1, HMGB1, HMGB2, BLM, NEK2, MRE11A, SOX2, ACD, NCAPG2, NPM1, ASF1B, HELLS, YEATS4, SMCHD1, PHB, SUV39H1, BRCA2, NDC80, WHSC1, WRN, RAD54L, HDAC4, SUPT16H, DNMT1, RRS1, PARP1, CHAF1A, CHAF1B, PTGE…	1198	485	13528	2.28171	2.4869e-11	9.21041e-13	1.40998e-11
GOTERM_BP_FAT	GO:0000075~cell cycle checkpoint	36	2.30474	1.20394e-14	BLM, FAM175A, KNTC1, TIPIN, TTK, CHEK1, GTSE1, CDT1, CCNE2, CDC45, MDC1, BUB1, H2AFX, FANCG, ZWILCH, CCNA2, BUB3, CDK1, CDC6, MSH2, CENPF, BRIP1, BIRC5, CENPE, RPL24, BRCA1, RBBP8, RAD1, CCND1, MAD2L1, PSMG2, XPC, ZWINT, BUB1B, RBM38, MAD2L2	1198	91	13528	4.46723	3.83693e-11	1.37035e-12	2.17493e-11
GOTERM_BP_FAT	GO:0051726~regulation of cell cycle	75	4.80154	3.96891e-14	E2F2, AURKAIP1, FAM175A, KNTC1, PKMYT1, TTK, PTEN, GTSE1, CDT1, CCNE2, CDC45, CDKN2C, MTBP, TGFA, H2AFX, RANBP1, FANCG, FOSL1, CCNA2, CDC7, CDC6, CDK1, NUSAP1, ESPL1, TACC3, UBE2C, CDK2, RBBP8, RAD1, CCND1, XPC, MAD2L1, TIMELESS, ZWINT, BTG3, BUB1B, RBM38, MAD2L2, CKS1B, BLM, NEK2, TIPIN, RPS15A, BCCIP, ANLN, CHEK1, BOP1, RCC1, MDC1, BCL2, NPM1, BUB1, FBXO5, ZWILCH, BUB3, TAF6, MSH2, DLGAP5, GMNN…	1198	331	13528	2.55865	1.26832e-10	4.3735e-12	7.18869e-11
GOTERM_BP_FAT	GO:0006310~DNA recombination	38	2.43278	5.36467e-14	XRCC5, HMGB1, RAD51C, XRCC3, XRCC2, BLM, UNG, MRE11A, CHEK1, BANF1, RAD21, H2AFX, TRIP13, RECQL4, EXO1, MSH6, RAD51AP1, MSH2, MSH5, LIG1, EME1, BRCA2, MND1, SMC6, WRN, TSN, HMGA1, RAD54L, BRCA1, RAD51, RECQL, SFPQ, RUVBL2, RAD54B, RUVBL1, HSPD1, RBM14, DMC1	1198	105	13528	4.08668	1.71596e-10	5.71987e-12	9.72555e-11
GOTERM_BP_FAT	GO:0051321~meiotic cell cycle	36	2.30474	3.25811e-13	RAD51C, XRCC2, NEK2, MRE11A, CHEK1, RBM7, RAD21, HSPA2, FBXO43, STAG3, MNS1, FBXO5, H2AFX, TUBG1, CCNA1, FANCA, TRIP13, EXO1, MSH6, MKI67, SGOL2, MSH5, SGOL1, BRCA2, MND1, ESPL1, RAD54L, RAD51, RAD1, TEX15, FANCD2, PLK1, CKS2, RAD54B, ZNF318, DMC1	1198	100	13528	4.06518	1.04272e-09	3.36362e-11	5.90972e-10
GOTERM_BP_FAT	GO:0008380~RNA splicing	66	4.22535	4.72939e-13	RPL36A, PRPF4B, RBM15B, SNRPD3, U2AF2, CWC15, SNRPD1, SYNCRIP, PCBP1, TARDBP, CLP1, LSM5, LSM4, LSM2, TSEN2, LUC7L3, SNRPA1, SF3B14, PTBP1, HNRNPA2B1, PRPF3, HNRNPR, HNRNPU, TTF2, EIF4A3, SNRNP48, SNRPB, SNRPA, RBM38, CPSF3, SNRPE, CPSF2, THOC1, SNRPG, FUS, PPIL1, WBP11, SF3B5, SF3B4, NAA38, SF3B3, PRPF19, HNRNPA3, HNRNPM, HNRNPF, HNRNPD, DHX15, HNRNPC, GEMIN6, GEMIN4, CSTF2, MPHOSPH10, RNPS1, HN…	1198	284	13528	2.62423	1.51346e-09	4.72955e-11	8.57758e-10
GOTERM_BP_FAT	GO:0034470~ncRNA processing	51	3.26504	5.13049e-13	NAF1, GAR1, UTP15, ERI1, WBP11, BOP1, FDXACB1, FCF1, SRRT, INTS8, RPL7, RRP1B, CLP1, METTL1, TYW1, CTU2, TFB2M, RPL11, RPL5, TSEN2, FTSJ2, GEMIN4, RPS24, RPL35A, KRR1, TRMU, EXOSC8, EXOSC9, GTPBP3, LCMT2, RPL26, EXOSC2, MPHOSPH10, EXOSC3, HEATR1, RRP9, RPS6, FBL, RPS7, EIF4A3, PA2G4, NOP2, NOLC1, RPS14, RPS15, NOP58, NOP56, POP4, UTP14A, PES1, POP7	1198	187	13528	3.07968	1.64171e-09	4.97488e-11	9.30445e-10
GOTERM_BP_FAT	GO:0051327~M phase of meiotic cell cycle	35	2.24072	9.48849e-13	RAD51C, XRCC2, NEK2, MRE11A, CHEK1, RBM7, RAD21, HSPA2, FBXO43, STAG3, MNS1, FBXO5, H2AFX, CCNA1, FANCA, TRIP13, EXO1, MSH6, MKI67, SGOL2, MSH5, SGOL1, BRCA2, MND1, ESPL1, RAD54L, RAD51, RAD1, TEX15, FANCD2, PLK1, CKS2, RAD54B, ZNF318, DMC1	1198	98	13528	4.03291	3.03615e-09	8.92985e-11	1.72075e-09
GOTERM_BP_FAT	GO:0007126~meiosis	35	2.24072	9.48849e-13	RAD51C, XRCC2, NEK2, MRE11A, CHEK1, RBM7, RAD21, HSPA2, FBXO43, STAG3, MNS1, FBXO5, H2AFX, CCNA1, FANCA, TRIP13, EXO1, MSH6, MKI67, SGOL2, MSH5, SGOL1, BRCA2, MND1, ESPL1, RAD54L, RAD51, RAD1, TEX15, FANCD2, PLK1, CKS2, RAD54B, ZNF318, DMC1	1198	98	13528	4.03291	3.03615e-09	8.92985e-11	1.72075e-09
GOTERM_BP_FAT	GO:0000070~mitotic sister chromatid segregation	21	1.34443	1.36932e-12	KIFC1, NEK2, DLGAP5, KIF18A, NUSAP1, ESPL1, NDC80, CENPE, SMC2, NCAPD3, SMC4, NCAPD2, NCAPH, MAD2L1, DDX11, NCAPG, ZWINT, RRS1, CDCA5, BUB3, DSCC1	1198	36	13528	6.58709	4.38192e-09	1.25198e-10	2.48347e-09
GOTERM_BP_FAT	GO:0034660~ncRNA metabolic process	57	3.64917	1.40719e-12	NAF1, GAR1, UTP15, FDXACB1, INTS8, RRP1B, NARS2, CLP1, CTU2, TFB2M, RPL11, TSEN2, FTSJ2, KRR1, RPL35A, EXOSC8, GTPBP3, EXOSC9, DARS, EXOSC2, EXOSC3, RRP9, DARS2, EIF4A3, PA2G4, NOP2, RPS14, RPS15, FARSB, YARS2, ERI1, WBP11, BOP1, FCF1, KARS, RPL7, TYW1, METTL1, RPL5, GEMIN4, RPS24, TRMU, RARS2, LCMT2, MPHOSPH10, RPL26, HEATR1, RPS6, FBL, RPS7, NOLC1, NOP58, NOP56, POP4, PES1, UTP14A, POP7	1198	230	13528	2.79849	4.50306e-09	1.25085e-10	2.55214e-09
GOTERM_BP_FAT	GO:0000819~sister chromatid segregation	21	1.34443	2.73349e-12	KIFC1, NEK2, DLGAP5, KIF18A, NUSAP1, ESPL1, NDC80, CENPE, SMC2, NCAPD3, SMC4, NCAPD2, NCAPH, MAD2L1, DDX11, NCAPG, ZWINT, RRS1, CDCA5, BUB3, DSCC1	1198	37	13528	6.40906	8.74714e-09	2.36409e-10	4.95748e-09
GOTERM_BP_FAT	GO:0006397~mRNA processing	68	4.35339	1.82741e-11	RPL36A, PRPF4B, RBM15B, SNRPD3, U2AF2, CWC15, SNRPD1, SYNCRIP, PCBP1, TARDBP, CLP1, LSM5, LSM4, LSM2, TSEN2, LUC7L3, SNRPA1, SF3B14, PTBP1, HNRNPA2B1, PRPF3, HNRNPR, HNRNPU, TTF2, EIF4A3, SNRNP48, SNRPB, SNRPA, RBM38, CPSF4, CPSF3, SNRPE, CPSF2, THOC1, SNRPG, FUS, PPIL1, WBP11, SF3B5, SF3B4, NAA38, SF3B3, PRPF19, HNRNPA3, HNRNPM, HNRNPF, HNRNPD, DHX15, HNRNPC, GEMIN6, GEMIN4, CSTF2, RNPS1, HNRNPA…	1198	321	13528	2.39211	5.84773e-08	1.53888e-09	3.31423e-08
GOTERM_BP_FAT	GO:0006297~nucleotide-excision repair, DNA gap filling	14	0.896287	3.25508e-11	LIG1, POLE, RPA3, RFC5, POLD3, RPA2, RFC3, RFC4, RFC1, POLE2, RFC2, POLD1, POLD2, PCNA	1198	17	13528	9.29942	1.04163e-07	2.67084e-09	5.90347e-08
GOTERM_BP_FAT	GO:0016071~mRNA metabolic process	73	4.6735	9.77605e-11	RPL36A, PRPF4B, RBM15B, U2AF2, SNRPD3, CWC15, SNRPD1, SYNCRIP, YBX2, PCBP1, CLP1, TARDBP, LSM5, LSM4, LSM2, TSEN2, LUC7L3, SNRPA1, SF3B14, PTBP1, HNRNPA2B1, PRPF3, HNRNPR, HNRNPU, TTF2, EIF4A3, SNRNP48, SERBP1, SNRPB, SNRPA, RBM38, CPSF4, CPSF3, SNRPE, CPSF2, THOC1, SNRPG, FUS, PPIL1, WBP11, SF3B5, SF3B4, NAA38, SF3B3, HNRNPA3, PRPF19, HNRNPM, EIF3E, HNRNPF, HNRNPD, DHX15, HNRNPC, GEMIN6, GEMIN4,…	1198	370	13528	2.22791	3.12833e-07	7.82084e-09	1.773e-07
GOTERM_BP_FAT	GO:0000398~nuclear mRNA splicing, via spliceosome	41	2.62484	2.31561e-10	FUS, RPL36A, SNRPD3, U2AF2, CWC15, SNRPD1, SF3B5, SF3B4, NAA38, SF3B3, HNRNPA3, HNRNPM, PCBP1, HNRNPF, CLP1, HNRNPD, HNRNPC, LSM2, GEMIN6, GEMIN4, SNRPA1, CSTF2, SF3B14, PTBP1, HNRNPA2B1, PRPF3, RNPS1, HNRNPA1, RBMX, HNRNPR, HNRNPA0, HNRNPU, HNRNPH3, SNRPB, SNRPA, PHF5A, HNRNPH1, CPSF3, SNRPE, CPSF2, SNRPG	1198	153	13528	3.026	7.40994e-07	1.8073e-08	4.19962e-07
GOTERM_BP_FAT	GO:0000377~RNA splicing, via transesterification reactions with bulged adenosine as nucleophile	41	2.62484	2.31561e-10	FUS, RPL36A, SNRPD3, U2AF2, CWC15, SNRPD1, SF3B5, SF3B4, NAA38, SF3B3, HNRNPA3, HNRNPM, PCBP1, HNRNPF, CLP1, HNRNPD, HNRNPC, LSM2, GEMIN6, GEMIN4, SNRPA1, CSTF2, SF3B14, PTBP1, HNRNPA2B1, PRPF3, RNPS1, HNRNPA1, RBMX, HNRNPR, HNRNPA0, HNRNPU, HNRNPH3, SNRPB, SNRPA, PHF5A, HNRNPH1, CPSF3, SNRPE, CPSF2, SNRPG	1198	153	13528	3.026	7.40994e-07	1.8073e-08	4.19962e-07
GOTERM_BP_FAT	GO:0000375~RNA splicing, via transesterification reactions	41	2.62484	2.31561e-10	FUS, RPL36A, SNRPD3, U2AF2, CWC15, SNRPD1, SF3B5, SF3B4, NAA38, SF3B3, HNRNPA3, HNRNPM, PCBP1, HNRNPF, CLP1, HNRNPD, HNRNPC, LSM2, GEMIN6, GEMIN4, SNRPA1, CSTF2, SF3B14, PTBP1, HNRNPA2B1, PRPF3, RNPS1, HNRNPA1, RBMX, HNRNPR, HNRNPA0, HNRNPU, HNRNPH3, SNRPB, SNRPA, PHF5A, HNRNPH1, CPSF3, SNRPE, CPSF2, SNRPG	1198	153	13528	3.026	7.40994e-07	1.8073e-08	4.19962e-07
GOTERM_BP_FAT	GO:0034621~cellular macromolecular complex subunit organization	70	4.48143	3.3082e-10	OXA1L, COX11, SNRPD3, SNRPD1, EIF2A, H1FX, NDUFAF3, KIF2C, H2AFV, CLP1, GTF2A2, H2AFZ, VMA21, TUBB6, H2AFX, TUBG1, COX18, NRG1, TUBA1B, TUBA1C, HSP90AA1, NIP7, TAZ, ARID1A, MCM2, HMGA1, FLNA, TTF2, PFDN6, TBCA, RPS14, RPS15, SNRPB, TOMM22, STMN1, SNRPE, SNRPG, CAV1, HMGB2, EID2, ANLN, ARPC4, PXN, TFAM, TUBB, SET, HJURP, CENPA, NPM1, FBXO5, HSPA4, ASF1B, GEMIN6, HELLS, GEMIN4, TCP1, NASP, HIST1H2B…	1198	357	13528	2.21415	1.05862e-06	2.52054e-08	5.9998e-07
GOTERM_BP_FAT	GO:0007346~regulation of mitotic cell cycle	40	2.56082	7.05486e-10	AURKAIP1, NEK2, KNTC1, TTK, PKMYT1, ANLN, RCC1, GTSE1, CDT1, BCL2, BUB1, MTBP, TGFA, FBXO5, RANBP1, ZWILCH, CCNA2, BUB3, CDK1, CDC6, DLGAP5, CENPF, NUSAP1, BRCA2, RPL24, CENPE, BIRC5, ESPL1, CDC25C, UBE2C, CDK2, CCND1, MAD2L1, PSMG2, ZWINT, BTG3, KIF20B, BUB1B, RBM38, MAD2L2	1198	152	13528	2.97162	2.25755e-06	5.25013e-08	1.27948e-06
GOTERM_BP_FAT	GO:0051297~centrosome organization	17	1.08835	1.9657e-09	HAUS4, HAUS6, HAUS5, KIF11, CEP135, NEK2, HAUS2, HAUS1, CETN3, BRCA2, CENPJ, BRCA1, UXT, SASS6, SAC3D1, NPM1, HAUS7	1198	32	13528	5.99896	6.29023e-06	1.4296e-07	3.56503e-06
GOTERM_BP_FAT	GO:0010564~regulation of cell cycle process	33	2.11268	2.15022e-09	AURKAIP1, NEK2, KNTC1, TIPIN, TTK, PKMYT1, ANLN, RCC1, GTSE1, CDT1, NPM1, BUB1, FBXO5, TGFA, RANBP1, CDC7, DLGAP5, CENPF, BRCA2, NUSAP1, ESPL1, BIRC5, CENPE, UBE2C, CDC25C, BRCA1, PLK4, MAD2L1, PSMG2, TIMELESS, KIF20B, RBM38, MAD2L2	1198	114	13528	3.26878	6.88067e-06	1.52904e-07	3.89966e-06
GOTERM_BP_FAT	GO:0006289~nucleotide-excision repair	22	1.40845	2.89146e-09	NEIL3, LIG1, POLE, BRCA2, GTF2H5, RPA3, RFC5, POLD3, RPA2, RFC3, DCLRE1A, GTF2H2C, XPC, RFC4, POLE2, RFC1, RFC2, POLD1, POLD2, DDB2, PCNA, NTHL1	1198	55	13528	4.51686	9.25263e-06	2.01145e-07	5.244e-06
GOTERM_BP_FAT	GO:0031023~microtubule organizing center organization	17	1.08835	1.02751e-08	HAUS4, HAUS6, HAUS5, KIF11, CEP135, NEK2, HAUS2, HAUS1, CETN3, BRCA2, CENPJ, BRCA1, UXT, SASS6, SAC3D1, NPM1, HAUS7	1198	35	13528	5.48476	3.28799e-05	6.99584e-07	1.86351e-05
GOTERM_BP_FAT	GO:0034622~cellular macromolecular complex assembly	61	3.90525	1.22754e-08	OXA1L, COX11, SNRPD3, SNRPD1, EIF2A, H1FX, NDUFAF3, H2AFV, CLP1, GTF2A2, H2AFZ, VMA21, TUBB6, H2AFX, TUBG1, COX18, NRG1, TUBA1B, TUBA1C, HSP90AA1, NIP7, TAZ, MCM2, FLNA, PFDN6, TBCA, RPS14, RPS15, SNRPB, TOMM22, SNRPE, SNRPG, HMGB2, CAV1, EID2, ANLN, ARPC4, PXN, TFAM, TUBB, SET, HJURP, CENPA, NPM1, FBXO5, HSPA4, ASF1B, GEMIN6, GEMIN4, HELLS, TCP1, HIST1H2BH, CENPF, CENPE, RPL24, CENPJ, COG4, PSMG…	1198	318	13528	2.1661	3.92804e-05	8.18357e-07	2.22628e-05
GOTERM_BP_FAT	GO:0006302~double-strand break repair	22	1.40845	3.45767e-08	RECQL4, XRCC5, RAD51AP1, XRCC2, BLM, MSH2, FAM175A, MRE11A, POLA1, BRIP1, BRCA2, RAD54L, BRCA1, XRCC6BP1, RAD51, RECQL, RAD21, TDP1, H2AFX, RAD54B, FEN1, TRIP13	1198	62	13528	4.00689	0.000110639	2.25806e-06	6.27087e-05
GOTERM_BP_FAT	GO:0007093~mitotic cell cycle checkpoint	18	1.15237	5.09036e-08	CDK1, KNTC1, CENPF, TTK, RPL24, CENPE, GTSE1, CCND1, PSMG2, MAD2L1, ZWINT, BUB1, BUB1B, RBM38, ZWILCH, MAD2L2, CCNA2, BUB3	1198	43	13528	4.72695	0.000162878	3.25783e-06	9.23195e-05
GOTERM_BP_FAT	GO:0006284~base-excision repair	14	0.896287	1.17792e-07	HMGB1, HMGB2, UNG, NEIL3, MBD4, WRN, DNA2, POLD1, PRMT6, PCNA, PARP1, APEX1, NTHL1, PARP2	1198	27	13528	5.85519	0.000376863	7.39083e-06	0.000213629
GOTERM_BP_FAT	GO:0051329~interphase of mitotic cell cycle	28	1.79257	1.81446e-07	PPP2R3B, BLM, DBF4, POLA1, CHEK1, RCC1, GTSE1, DDX11, CDKN2C, BCL2, MTBP, CDCA5, CUL1, CDC7, CDC6, POLE, CENPF, BIRC5, CDC25C, CDKN3, CDK2, RBBP8, CCNB1, CCND1, CUL4A, GSPT1, POLD1, KPNA2	1198	103	13528	3.06971	0.000580459	1.11659e-05	0.000329073
GOTERM_BP_FAT	GO:0031570~DNA integrity checkpoint	19	1.21639	2.25447e-07	CDC6, CDK1, BLM, MSH2, FAM175A, TIPIN, BRIP1, CHEK1, BRCA1, GTSE1, CDT1, RAD1, CCND1, CDC45, XPC, MDC1, RBM38, H2AFX, CCNA2	1198	52	13528	4.12598	0.000721169	1.36118e-05	0.000408873
GOTERM_BP_FAT	GO:0051325~interphase	28	1.79257	3.41269e-07	PPP2R3B, BLM, DBF4, POLA1, CHEK1, RCC1, GTSE1, DDX11, CDKN2C, BCL2, MTBP, CDCA5, CUL1, CDC7, CDC6, POLE, CENPF, BIRC5, CDC25C, CDKN3, CDK2, RBBP8, CCNB1, CCND1, CUL4A, GSPT1, POLD1, KPNA2	1198	106	13528	2.98283	0.00109147	2.02232e-05	0.000618929
GOTERM_BP_FAT	GO:0043933~macromolecular complex subunit organization	102	6.53009	8.76849e-07	OXA1L, SNRPD3, SNRPD1, KNTC1, H1FX, GTF2H2C, H2AFV, CLP1, VMA21, H2AFZ, H2AFX, TUBG1, DCTPP1, DARS, TAZ, ARID1A, RPS14, RPS15, SNRPB, VAMP3, STMN1, SNRPE, SNRPG, PPP5C, TRAF2, EID2, CAV1, HMGB2, BLM, TAF9B, ANLN, ARPC4, PDSS1, PXN, PDSS2, TUBB, NPM1, FBXO5, ASF1B, HELLS, TAF6, SKI, LIN7A, PPIH, SUPT16H, HSPD1, CHAF1A, CHAF1B, E2F2, COX11, EIF2A, NDUFAF3, KIF2C, GTF2A2, TUBB6, NRG1, COX18, TUBA1B,…	1198	710	13528	1.62225	0.00280199	5.10154e-05	0.00159025
GOTERM_BP_FAT	GO:0000731~DNA synthesis during DNA repair	8	0.512164	1.28176e-06	POLD3, RFC3, POLH, POLD1, WRNIP1, POLE, POLA1, WRN	1198	9	13528	10.0375	0.00409324	7.32409e-05	0.0023246
GOTERM_BP_FAT	GO:0007127~meiosis I	16	1.02433	1.45599e-06	RAD51C, MSH6, MRE11A, MSH5, CHEK1, ESPL1, RAD51, RAD1, RAD21, TEX15, FANCD2, CKS2, STAG3, RAD54B, DMC1, TRIP13	1198	42	13528	4.30177	0.00464834	8.17367e-05	0.00264058
GOTERM_BP_FAT	GO:0042273~ribosomal large subunit biogenesis	8	0.512164	3.94435e-06	RPL35A, RPL7, NPM1, RPL26, RPL5, RPL11, RPL24, PES1	1198	10	13528	9.03372	0.0125426	0.000217596	0.00715328
GOTERM_BP_FAT	GO:0065003~macromolecular complex assembly	94	6.01793	4.94782e-06	E2F2, COX11, OXA1L, SNRPD3, KNTC1, SNRPD1, EIF2A, H1FX, NDUFAF3, GTF2H2C, H2AFV, CLP1, GTF2A2, H2AFZ, VMA21, TUBB6, H2AFX, TUBG1, NRG1, COX18, FANCA, TUBA1B, TUBA1C, DCTPP1, IRAK1, HSP90AA1, DARS, NIP7, TAZ, PFKP, MCM2, HMGA1, FLNA, CARD10, RAD51, PFDN6, UQCRH, TBCA, RRM2, RPS14, RRM1, RPS15, SNRPB, TOMM22, VAMP3, KPNA3, SNRPE, PPP5C, SNRPG, TRAF2, EID2, CAV1, HMGB2, BLM, TAF9B, ANLN, ARPC4, HPRT…	1198	665	13528	1.59618	0.0157084	0.000268321	0.00897305
GOTERM_BP_FAT	GO:0006323~DNA packaging	27	1.72855	8.69146e-06	HMGB2, HAT1, H1FX, NCAPH, SET, H2AFV, CENPA, NCAPG2, NCAPG, HJURP, NPM1, H2AFZ, H2AFX, ASF1B, CDCA5, TOP2A, HELLS, HIST1H2BH, NUSAP1, MCM2, SMC2, NCAPD3, SMC4, NCAPD2, NCAPH2, CHAF1A, CHAF1B	1198	117	13528	2.60588	0.0274296	0.000463439	0.0157618
GOTERM_BP_FAT	GO:0000077~DNA damage checkpoint	16	1.02433	9.70578e-06	CDK1, BLM, MSH2, FAM175A, TIPIN, BRIP1, CHEK1, BRCA1, GTSE1, RAD1, CCND1, XPC, MDC1, RBM38, H2AFX, CCNA2	1198	48	13528	3.76405	0.0305813	0.000509028	0.0176011
GOTERM_BP_FAT	GO:0007098~centrosome cycle	10	0.640205	1.31508e-05	SASS6, KIF11, SAC3D1, NEK2, CEP135, NPM1, CETN3, BRCA2, CENPJ, BRCA1	1198	19	13528	5.94324	0.0412095	0.000678523	0.0238477
GOTERM_BP_FAT	GO:0007052~mitotic spindle organization	9	0.576184	1.34118e-05	KIF23, SPC25, KIF11, PRC1, RAN, TTK, NDC80, STMN1, RCC1	1198	15	13528	6.77529	0.0420102	0.000681008	0.0243211
GOTERM_BP_FAT	GO:0051052~regulation of DNA metabolic process	26	1.66453	1.64078e-05	BLM, FAM175A, MRE11A, WRNIP1, TIPIN, RPS3, CDT1, GLI1, CDC45, ACD, H2AFX, CDC6, MSH6, POLH, MSH2, PIF1, GMNN, USP1, BRCA2, CDK2, BRCA1, RAD51, DNA2, TEX15, PCNA, KPNA2	1198	114	13528	2.5754	0.0511507	0.000820059	0.0297532
GOTERM_BP_FAT	GO:0051783~regulation of nuclear division	17	1.08835	1.76526e-05	AURKAIP1, NEK2, DLGAP5, CENPF, NUSAP1, PKMYT1, TTK, ESPL1, CENPE, CDC25C, RCC1, PSMG2, MAD2L1, BUB1, KIF20B, TGFA, MAD2L2	1198	56	13528	3.42798	0.0549229	0.00086868	0.0320101
GOTERM_BP_FAT	GO:0007088~regulation of mitosis	17	1.08835	1.76526e-05	AURKAIP1, NEK2, DLGAP5, CENPF, NUSAP1, PKMYT1, TTK, ESPL1, CENPE, CDC25C, RCC1, PSMG2, MAD2L1, BUB1, KIF20B, TGFA, MAD2L2	1198	56	13528	3.42798	0.0549229	0.00086868	0.0320101
GOTERM_BP_FAT	GO:0051784~negative regulation of nuclear division	8	0.512164	2.21942e-05	MAD2L1, PSMG2, AURKAIP1, BUB1, CENPF, TTK, CENPE, MAD2L2	1198	12	13528	7.5281	0.0685587	0.00107551	0.040244
GOTERM_BP_FAT	GO:0045839~negative regulation of mitosis	8	0.512164	2.21942e-05	MAD2L1, PSMG2, AURKAIP1, BUB1, CENPF, TTK, CENPE, MAD2L2	1198	12	13528	7.5281	0.0685587	0.00107551	0.040244
GOTERM_BP_FAT	GO:0031577~spindle checkpoint	8	0.512164	2.21942e-05	MAD2L1, PSMG2, BUB1, CENPF, TTK, BIRC5, CENPE, MAD2L2	1198	12	13528	7.5281	0.0685587	0.00107551	0.040244
GOTERM_BP_FAT	GO:0006270~DNA replication initiation	9	0.576184	2.4742e-05	CCNE2, CDC45, MCM7, POLA1, MCM2, MCM3, MCM4, MCM5, MCM6	1198	16	13528	6.35184	0.0761222	0.00118103	0.044863
GOTERM_BP_FAT	GO:0030261~chromosome condensation	11	0.704225	2.6845e-05	NCAPH, NCAPG2, NCAPG, NUSAP1, NCAPH2, CDCA5, TOP2A, SMC2, NCAPD3, NCAPD2, SMC4	1198	25	13528	4.96855	0.0823187	0.00126251	0.0486752
GOTERM_BP_FAT	GO:0043623~cellular protein complex assembly	32	2.04866	3.07054e-05	COX11, EID2, CAV1, OXA1L, ARPC4, ANLN, PXN, NDUFAF3, TFAM, TUBB, VMA21, TUBB6, FBXO5, HSPA4, TUBG1, NRG1, COX18, TUBA1B, TUBA1C, TCP1, HSP90AA1, TAZ, CENPF, CENPE, CENPJ, FLNA, COG4, PSMG2, TBCA, PFDN6, TOMM22, HSPD1	1198	162	13528	2.23055	0.0935857	0.00142303	0.0556731
GOTERM_BP_FAT	GO:0033043~regulation of organelle organization	39	2.4968	3.36694e-05	CAV1, AURKAIP1, NEK2, TTK, PKMYT1, CTCFL, ARF6, ARPC5, RCC1, ACD, SET, NPM1, BUB1, SKA3, TGFA, RANBP1, SKA1, STMN3, MAP1A, PIF1, DLGAP5, PSRC1, CENPF, NUSAP1, CRIPAK, ESPL1, TMSB10, CENPE, CDC25C, BRCA1, PLK4, CORO1A, MAD2L1, PSMG2, CFL1, KIF20B, DNMT1, MAD2L2, ADD2	1198	217	13528	2.02947	0.102142	0.00153801	0.0610457
GOTERM_BP_FAT	GO:0007010~cytoskeleton organization	65	4.16133	3.50942e-05	KIF23, PRC1, TTK, AURKA, ACTG1, KIF2C, RANBP1, TUBG1, TUBA1B, KIF11, STMN3, RAN, NUSAP1, TMSB10, ESPL1, TACC3, UBE2C, FLNA, UXT, PLCE1, SASS6, SPAG5, ZWINT, FGFR1OP, CFL1, BUB1B, HAUS7, STMN1, ADD2, HAUS4, CAV1, HAUS6, HAUS5, NEK2, HAUS2, HAUS1, CETN3, ANLN, ARPC4, ARF6, ARPC5, RCC1, TUBGCP4, PFN1, SPC25, TUBGCP3, TUBB, TUBGCP5, SAC3D1, RAC3, CENPA, BCL2, NPM1, FBXO5, NPHP1, CEP135, PSRC1, KIF18A…	1198	436	13528	1.68346	0.106227	0.00158049	0.0636283
GOTERM_BP_FAT	GO:0051225~spindle assembly	9	0.576184	4.31122e-05	HAUS4, HAUS6, TUBB, HAUS5, SAC3D1, HAUS2, HAUS1, FBXO5, HAUS7	1198	17	13528	5.9782	0.128868	0.0019143	0.07816
GOTERM_BP_FAT	GO:0007076~mitotic chromosome condensation	8	0.512164	4.44082e-05	NCAPH, NCAPG, NUSAP1, CDCA5, SMC2, NCAPD3, NCAPD2, SMC4	1198	13	13528	6.94902	0.132474	0.00194481	0.0805087
GOTERM_BP_FAT	GO:0010212~response to ionizing radiation	17	1.08835	4.51893e-05	CAV1, XRCC2, BLM, MSH2, FAM175A, BRCA2, TOPBP1, XRRA1, RAD54L, BRCA1, CASP6, CCND1, FANCD2, BAX, BCL2, H2AFX, RAD54B	1198	60	13528	3.19944	0.134639	0.00195227	0.0819242
GOTERM_BP_FAT	GO:0042770~DNA damage response, signal transduction	20	1.28041	5.26012e-05	MSH6, CDK1, BLM, MSH2, FAM175A, TIPIN, BRIP1, BRCA2, MBD4, CHEK1, BRCA1, TP73, GTSE1, RAD1, CCND1, XPC, MDC1, RBM38, H2AFX, CCNA2	1198	80	13528	2.82304	0.154924	0.00224186	0.0953554
GOTERM_BP_FAT	GO:0032508~DNA duplex unwinding	9	0.576184	7.15931e-05	RECQL4, HMGB1, HMGB2, MCM7, MCM2, MCM4, HMGA1, MCM6, RAD51	1198	18	13528	5.64608	0.204756	0.00301002	0.129763
GOTERM_BP_FAT	GO:0032392~DNA geometric change	9	0.576184	7.15931e-05	RECQL4, HMGB1, HMGB2, MCM7, MCM2, MCM4, HMGA1, MCM6, RAD51	1198	18	13528	5.64608	0.204756	0.00301002	0.129763
GOTERM_BP_FAT	GO:0006268~DNA unwinding during replication	8	0.512164	8.20304e-05	HMGB1, HMGB2, MCM7, MCM2, MCM4, HMGA1, MCM6, RAD51	1198	14	13528	6.45266	0.23088	0.00340339	0.148667
GOTERM_BP_FAT	GO:0000725~recombinational repair	9	0.576184	0.000114097	XRCC2, RAD51AP1, BLM, BRCA2, H2AFX, RAD54B, RAD54L, BRCA1, RAD51	1198	19	13528	5.34891	0.305894	0.00467022	0.206725
GOTERM_BP_FAT	GO:0000724~double-strand break repair via homologous recombination	9	0.576184	0.000114097	XRCC2, RAD51AP1, BLM, BRCA2, H2AFX, RAD54B, RAD54L, BRCA1, RAD51	1198	19	13528	5.34891	0.305894	0.00467022	0.206725
GOTERM_BP_FAT	GO:0045841~negative regulation of mitotic metaphase/anaphase transition	7	0.448143	0.000148242	MAD2L1, PSMG2, BUB1, CENPF, TTK, CENPE, MAD2L2	1198	11	13528	7.18592	0.377747	0.00598717	0.268512
GOTERM_BP_FAT	GO:0007094~mitotic cell cycle spindle assembly checkpoint	7	0.448143	0.000148242	MAD2L1, PSMG2, BUB1, CENPF, TTK, CENPE, MAD2L2	1198	11	13528	7.18592	0.377747	0.00598717	0.268512
GOTERM_BP_FAT	GO:0010948~negative regulation of cell cycle process	10	0.640205	0.000178396	MAD2L1, PSMG2, AURKAIP1, BUB1, CENPF, TTK, CENPE, ESPL1, MAD2L2, BRCA1	1198	25	13528	4.51686	0.434994	0.00711108	0.323048
GOTERM_BP_FAT	GO:0008283~cell proliferation	62	3.96927	0.000209467	XRCC5, FGF5, STIL, DTYMK, E2F8, PTEN, KIF2C, MCM7, TGFA, NRG1, IMPDH2, CUL1, ASPM, KIF15, TPX2, TACC3, MMP14, PA2G4, PLCE1, UHRF1, CDK11A, TXN, BUB1B, EMP2, EMP1, TMX1, CKS1B, CDV3, POLA1, BCL2L2, BOP1, HPRT1, TCF7L2, TRAIP, PRPF19, SRRT, BCL2, BUB1, POU3F2, NUDC, BUB3, HELLS, TFDP1, GINS1, ERF, MKI67, NASP, DLGAP5, CENPF, BRCA2, CSRP2, RACGAP1, CDC25C, CDC27, HOXB4, PLK1, BAX, PCNA, CKS2, TCF19,…	1198	436	13528	1.60576	0.488479	0.00824197	0.379212
GOTERM_BP_FAT	GO:0045005~maintenance of fidelity during DNA-dependent DNA replication	5	0.320102	0.000283558	BLM, POLD1, TIPIN, BRCA2, WRN	1198	5	13528	11.2922	0.596474	0.0110062	0.513018
GOTERM_BP_FAT	GO:0006271~DNA strand elongation during DNA replication	5	0.320102	0.000283558	DNA2, RFC3, RFC4, POLA1, FEN1	1198	5	13528	11.2922	0.596474	0.0110062	0.513018
GOTERM_BP_FAT	GO:0007018~microtubule-based movement	23	1.47247	0.000324373	KIF23, KIF14, KIFC1, KIF22, KIF4A, KIF24, KIF11, KIF3A, KIF5A, KIF15, KIF5C, KIF18A, KIF18B, CENPE, KIF2C, UXT, TUBB, KIF20B, TUBB6, TUBA1B, TUBA1C, DYNC1I2, KIF20A	1198	113	13528	2.2984	0.645895	0.0124301	0.586655
GOTERM_BP_FAT	GO:0009262~deoxyribonucleotide metabolic process	10	0.640205	0.000347966	TYMS, NUDT1, NT5M, RRM2, DTYMK, RRM1, MBD4, AK5, NTHL1, DUT	1198	27	13528	4.18228	0.671654	0.0131707	0.629199
GOTERM_BP_FAT	GO:0030071~regulation of mitotic metaphase/anaphase transition	9	0.576184	0.000379377	MAD2L1, PSMG2, DLGAP5, BUB1, CENPF, TTK, CENPE, ESPL1, MAD2L2	1198	22	13528	4.61952	0.703063	0.0141836	0.685811
GOTERM_BP_FAT	GO:0007005~mitochondrion organization	26	1.66453	0.000419168	OXA1L, GRPEL1, HSP90AA1, SLC25A4, TIMM17A, TAZ, TIMM17B, TIMM10, TOMM40, TIMM13, PMAIP1, MIPEP, TP73, NDUFAF3, DNA2, TFAM, MRPL12, HTRA2, BAX, BCL2, TIMM9, TFB2M, HSPA4, TOMM22, FANCG, COX18	1198	138	13528	2.12751	0.738578	0.0154792	0.757485
GOTERM_BP_FAT	GO:0070271~protein complex biogenesis	68	4.35339	0.000484189	E2F2, OXA1L, COX11, KNTC1, NDUFAF3, GTF2H2C, GTF2A2, VMA21, TUBB6, TUBG1, COX18, NRG1, FANCA, TUBA1B, DCTPP1, TUBA1C, IRAK1, HSP90AA1, DARS, TAZ, PFKP, HMGA1, FLNA, CARD10, RAD51, PFDN6, UQCRH, TBCA, RRM2, RRM1, TOMM22, VAMP3, KPNA3, PPP5C, TRAF2, CAV1, EID2, BLM, TAF9B, ANLN, ARPC4, HPRT1, PDSS1, SF3B3, PDSS2, PXN, GCH1, TUBGCP4, TFAM, TUBB, NPM1, FBXO5, HSPA4, SHMT1, TCP1, TAF6, CENPF, CENPE, S…	1198	505	13528	1.52053	0.787705	0.0176558	0.874499
GOTERM_BP_FAT	GO:0006461~protein complex assembly	68	4.35339	0.000484189	E2F2, OXA1L, COX11, KNTC1, NDUFAF3, GTF2H2C, GTF2A2, VMA21, TUBB6, TUBG1, COX18, NRG1, FANCA, TUBA1B, DCTPP1, TUBA1C, IRAK1, HSP90AA1, DARS, TAZ, PFKP, HMGA1, FLNA, CARD10, RAD51, PFDN6, UQCRH, TBCA, RRM2, RRM1, TOMM22, VAMP3, KPNA3, PPP5C, TRAF2, CAV1, EID2, BLM, TAF9B, ANLN, ARPC4, HPRT1, PDSS1, SF3B3, PDSS2, PXN, GCH1, TUBGCP4, TFAM, TUBB, NPM1, FBXO5, HSPA4, SHMT1, TCP1, TAF6, CENPF, CENPE, S…	1198	505	13528	1.52053	0.787705	0.0176558	0.874499
GOTERM_BP_FAT	GO:0009156~ribonucleoside monophosphate biosynthetic process	9	0.576184	0.000536934	ADSS, UMPS, ADAL, DHODH, PAICS, PRPS2, PFAS, IMPDH2, GART	1198	23	13528	4.41867	0.820692	0.0193406	0.969324
GOTERM_BP_FAT	GO:0000910~cytokinesis	12	0.768246	0.000652486	PRC1, STX2, PLK1, INCENP, CFL1, NUSAP1, BRCA2, BIRC5, ANLN, ESPL1, AURKB, RACGAP1	1198	41	13528	3.30502	0.876144	0.0231946	1.17677
GOTERM_BP_FAT	GO:0010639~negative regulation of organelle organization	18	1.15237	0.000712696	AURKAIP1, MAP1A, CENPF, TTK, CENPE, TMSB10, ESPL1, BRCA1, CORO1A, PSMG2, SET, MAD2L1, ACD, NPM1, BUB1, DNMT1, MAD2L2, ADD2	1198	82	13528	2.47877	0.897863	0.0250307	1.28469
GOTERM_BP_FAT	GO:0007131~reciprocal meiotic recombination	9	0.576184	0.000743482	RAD51C, RAD21, MRE11A, MSH5, CHEK1, RAD54B, DMC1, TRIP13, RAD51	1198	24	13528	4.23456	0.907452	0.0258151	1.33983
GOTERM_BP_FAT	GO:0022616~DNA strand elongation	5	0.320102	0.000790828	DNA2, RFC3, RFC4, POLA1, FEN1	1198	6	13528	9.41013	0.920472	0.0271428	1.42458
GOTERM_BP_FAT	GO:0015931~nucleobase, nucleoside, nucleotide and nucleic acid transport	22	1.40845	0.00083387	NXT1, NUP153, SLC25A4, RAN, HNRNPA2B1, SMG1, NUP85, NUP155, NUPL1, HNRNPA1, VDAC3, NXT2, SLC29A1, EIF4A3, NUP62, NPM1, NUP50, NUP37, NUP107, NUP35, NUP43, THOC1	1198	113	13528	2.19847	0.930713	0.0282962	1.50156
GOTERM_BP_FAT	GO:0006220~pyrimidine nucleotide metabolic process	11	0.704225	0.000848043	TYMS, UMPS, NT5M, DTYMK, DHODH, MBD4, AK5, NTHL1, NME7, DUT, NME6	1198	36	13528	3.45038	0.933788	0.0284687	1.5269
GOTERM_BP_FAT	GO:0051656~establishment of organelle localization	16	1.02433	0.000859636	SNAP29, DLGAP5, KIF18A, CENPF, NUSAP1, NDC80, CENPE, BIRC5, ESPL1, UXT, CENPA, RPS15, NPM1, RRS1, CDCA5, NUDC	1198	69	13528	2.61847	0.936201	0.0285531	1.54762
GOTERM_BP_FAT	GO:0006839~mitochondrial transport	16	1.02433	0.000859636	GRPEL1, HSP90AA1, TIMM17A, TIMM17B, TIMM10, TOMM40, TIMM13, MIPEP, SLC25A30, UCP2, BAX, BCL2, SLC25A10, TIMM9, TOMM22, SLC25A15	1198	69	13528	2.61847	0.936201	0.0285531	1.54762
GOTERM_BP_FAT	GO:0042255~ribosome assembly	6	0.384123	0.000927886	NIP7, RPS14, RPS15, NPM1, EIF2A, RPL24	1198	10	13528	6.77529	0.948728	0.03047	1.66952
GOTERM_BP_FAT	GO:0009161~ribonucleoside monophosphate metabolic process	9	0.576184	0.00100941	ADSS, UMPS, ADAL, DHODH, PAICS, PRPS2, PFAS, IMPDH2, GART	1198	25	13528	4.06518	0.960511	0.0327679	1.81492
GOTERM_BP_FAT	GO:0051640~organelle localization	19	1.21639	0.00103247	SNAP29, NIN, DLGAP5, KIF18A, CENPF, NUSAP1, ESPL1, NDC80, CENPE, BIRC5, TACC3, UXT, CENPA, RPS15, NPM1, RRS1, CDCA5, ASPM, NUDC	1198	92	13528	2.33208	0.963323	0.0331681	1.85603
GOTERM_BP_FAT	GO:0051303~establishment of chromosome localization	7	0.448143	0.00117746	DLGAP5, KIF18A, CENPF, RRS1, BIRC5, CENPE, CDCA5	1198	15	13528	5.26967	0.97695	0.0373657	2.11405
GOTERM_BP_FAT	GO:0050000~chromosome localization	7	0.448143	0.00117746	DLGAP5, KIF18A, CENPF, RRS1, BIRC5, CENPE, CDCA5	1198	15	13528	5.26967	0.97695	0.0373657	2.11405
GOTERM_BP_FAT	GO:0007006~mitochondrial membrane organization	10	0.640205	0.00139022	HSP90AA1, BCL2, BAX, TAZ, TIMM9, TIMM10, HSPA4, TOMM22, TIMM13, COX18	1198	32	13528	3.5288	0.988342	0.0435416	2.49152
GOTERM_BP_FAT	GO:0009314~response to radiation	32	2.04866	0.00146729	CAV1, XRCC2, BLM, HMGCR, FAM175A, CASP6, GTF2H2C, BCL2, H2AFX, FANCG, FEN1, NPHP1, MSH6, POLH, MAT2A, MSH2, USP1, ATP1A3, BRCA2, TOPBP1, MBD4, WRN, XRRA1, RAD54L, BRCA1, CCND1, XPC, FANCD2, POLD1, BAX, DDB2, RAD54B	1198	200	13528	1.80674	0.990893	0.0454568	2.6279
GOTERM_BP_FAT	GO:0042274~ribosomal small subunit biogenesis	6	0.384123	0.00157759	RPS14, RPS15, NPM1, RPS6, RPS7, RPS24	1198	11	13528	6.15936	0.993605	0.0483254	2.82279
GOTERM_BP_FAT	GO:0009394~2'-deoxyribonucleotide metabolic process	8	0.512164	0.00159861	TYMS, NUDT1, NT5M, DTYMK, MBD4, AK5, NTHL1, DUT	1198	21	13528	4.30177	0.994022	0.0484902	2.85989
GOTERM_BP_FAT	GO:0007140~male meiosis	8	0.512164	0.00159861	RAD51C, TEX15, HSPA2, BRCA2, DMC1, CCNA1, FANCA, TRIP13	1198	21	13528	4.30177	0.994022	0.0484902	2.85989
GOTERM_BP_FAT	GO:0009411~response to UV	14	0.896287	0.00163667	MSH6, POLH, MSH2, USP1, BRCA2, WRN, CCND1, XPC, GTF2H2C, BAX, BCL2, POLD1, DDB2, FEN1	1198	59	13528	2.67949	0.994708	0.0491513	2.92703
GOTERM_BP_FAT	GO:0051053~negative regulation of DNA metabolic process	11	0.704225	0.00166171	MSH6, CDC6, CDC45, ACD, BLM, MSH2, GMNN, TIPIN, BRCA2, RPS3, CDT1	1198	39	13528	3.18497	0.995116	0.0494216	2.97117
GOTERM_BP_FAT	GO:0051236~establishment of RNA localization	19	1.21639	0.00193665	NXT1, NUP153, RAN, HNRNPA2B1, SMG1, NUP85, NUP155, NUPL1, HNRNPA1, NXT2, EIF4A3, NUP62, NPM1, NUP50, NUP37, NUP107, NUP35, NUP43, THOC1	1198	97	13528	2.21187	0.997977	0.056842	3.45465
GOTERM_BP_FAT	GO:0050658~RNA transport	19	1.21639	0.00193665	NXT1, NUP153, RAN, HNRNPA2B1, SMG1, NUP85, NUP155, NUPL1, HNRNPA1, NXT2, EIF4A3, NUP62, NPM1, NUP50, NUP37, NUP107, NUP35, NUP43, THOC1	1198	97	13528	2.21187	0.997977	0.056842	3.45465
GOTERM_BP_FAT	GO:0050657~nucleic acid transport	19	1.21639	0.00193665	NXT1, NUP153, RAN, HNRNPA2B1, SMG1, NUP85, NUP155, NUPL1, HNRNPA1, NXT2, EIF4A3, NUP62, NPM1, NUP50, NUP37, NUP107, NUP35, NUP43, THOC1	1198	97	13528	2.21187	0.997977	0.056842	3.45465
GOTERM_BP_FAT	GO:0000079~regulation of cyclin-dependent protein kinase activity	13	0.832266	0.00226094	CCNE2, CKS1B, CDC6, CCND1, BLM, CDKN2C, CKS2, PKMYT1, CHEK1, BCCIP, CDKN3, CDC25C, PTEN	1198	54	13528	2.71848	0.999285	0.065453	4.02199
GOTERM_BP_FAT	GO:0065004~protein-DNA complex assembly	18	1.15237	0.00237068	HMGB2, HIST1H2BH, CENPF, CENPE, H1FX, MCM2, SET, H2AFV, HJURP, CENPA, GTF2A2, NPM1, H2AFZ, H2AFX, ASF1B, CHAF1A, CHAF1B, HELLS	1198	91	13528	2.23361	0.999497	0.0679099	4.21327
GOTERM_BP_FAT	GO:0009219~pyrimidine deoxyribonucleotide metabolic process	6	0.384123	0.00250852	TYMS, NT5M, DTYMK, MBD4, NTHL1, DUT	1198	12	13528	5.64608	0.999677	0.0710841	4.45301
GOTERM_BP_FAT	GO:0006403~RNA localization	19	1.21639	0.002747	NXT1, NUP153, RAN, HNRNPA2B1, SMG1, NUP85, NUP155, NUPL1, HNRNPA1, NXT2, EIF4A3, NUP62, NPM1, NUP50, NUP37, NUP107, NUP35, NUP43, THOC1	1198	100	13528	2.14551	0.99985	0.0769047	4.86646
GOTERM_BP_FAT	GO:0032200~telomere organization	9	0.576184	0.00291317	PTGES3, XRCC5, ACD, BLM, RFC1, WRAP53, MRE11A, WRN, PARP1	1198	29	13528	3.50446	0.999912	0.0806661	5.15354
GOTERM_BP_FAT	GO:0034728~nucleosome organization	18	1.15237	0.00300895	HMGB2, NASP, HIST1H2BH, ARID1A, H1FX, MCM2, HMGA1, SET, H2AFV, CENPA, HJURP, NPM1, SUPT16H, H2AFZ, H2AFX, CHAF1A, ASF1B, CHAF1B	1198	93	13528	2.18558	0.999935	0.0824971	5.31864
GOTERM_BP_FAT	GO:0000082~G1/S transition of mitotic cell cycle	13	0.832266	0.00312297	CDC7, CCND1, GSPT1, CUL4A, CDKN2C, DBF4, BCL2, POLE, CDKN3, RCC1, CDCA5, CUL1, RBBP8	1198	56	13528	2.62139	0.999955	0.0847669	5.51483
GOTERM_BP_FAT	GO:0009263~deoxyribonucleotide biosynthetic process	5	0.320102	0.00319183	TYMS, RRM2, DTYMK, RRM1, AK5	1198	8	13528	7.0576	0.999964	0.0858298	5.63312
GOTERM_BP_FAT	GO:0051129~negative regulation of cellular component organization	24	1.53649	0.00323993	HMGB1, AURKAIP1, PTPRF, MAP1A, CENPF, TTK, ARF6, ESPL1, CENPE, TMSB10, MMP14, PTEN, BRCA1, CORO1A, RNF6, PSMG2, ACD, SET, MAD2L1, NPM1, BUB1, DNMT1, MAD2L2, ADD2	1198	142	13528	1.90853	0.999969	0.0863437	5.71567
GOTERM_BP_FAT	GO:0006333~chromatin assembly or disassembly	22	1.40845	0.00372551	HMGB2, HIST1H2BH, SUV39H1, CBX3, CBX2, H1FX, MCM2, HMGA1, CHD7, SET, H2AFV, CENPA, HJURP, NPM1, SUPT16H, H2AFZ, H2AFX, HIRIP3, CHAF1A, ASF1B, CHAF1B, HELLS	1198	127	13528	1.95612	0.999994	0.0978411	6.54522
GOTERM_BP_FAT	GO:0031109~microtubule polymerization or depolymerization	6	0.384123	0.00378176	KIF2C, CAV1, KIF18A, FBXO5, STMN1, CENPJ	1198	13	13528	5.21176	0.999995	0.0984402	6.64088
GOTERM_BP_FAT	GO:0006325~chromatin organization	50	3.20102	0.00414846	HMGN2, FAM175A, EZH2, CBX3, H1FX, CBX2, H2AFV, PRMT6, H2AFZ, H2AFX, HIRIP3, SATB2, C11ORF30, RBL1, ARID1A, MCM2, HMGA2, HMGA1, SUZ12, RUVBL2, RUVBL1, HMGB1, HMGB2, SOX2, CTCFL, HAT1, ARID2, CHD7, SET, HJURP, CENPA, NPM1, ACTL6A, ASF1B, HELLS, KAT2A, YEATS4, NASP, PHB, HIST1H2BH, SUV39H1, WHSC1, SIRT1, GSG2, HDAC4, SUPT16H, DNMT1, CHAF1A, RBM14, CHAF1B	1198	378	13528	1.49367	0.999998	0.106612	7.26216
GOTERM_BP_FAT	GO:0006298~mismatch repair	8	0.512164	0.00483127	POLD3, EXO1, MSH6, MSH2, MSH5, PCNA, PMS1, TP73	1198	25	13528	3.61349	1	0.122108	8.40861
GOTERM_BP_FAT	GO:0051298~centrosome duplication	5	0.320102	0.005345	SASS6, SAC3D1, CEP135, BRCA2, CENPJ	1198	9	13528	6.27342	1	0.133173	9.26234
GOTERM_BP_FAT	GO:0030174~regulation of DNA replication initiation	5	0.320102	0.005345	CDC6, CDC45, WRNIP1, TIPIN, CDT1	1198	9	13528	6.27342	1	0.133173	9.26234
GOTERM_BP_FAT	GO:0007141~male meiosis I	5	0.320102	0.005345	RAD51C, BRCA2, DMC1, CCNA1, TRIP13	1198	9	13528	6.27342	1	0.133173	9.26234
GOTERM_BP_FAT	GO:0046112~nucleobase biosynthetic process	6	0.384123	0.00545868	SHMT1, UMPS, DHODH, HPRT1, PAICS, GART	1198	14	13528	4.83949	1	0.134768	9.45024
GOTERM_BP_FAT	GO:0000726~non-recombinational repair	6	0.384123	0.00545868	RECQL4, XRCC5, RECQL, MRE11A, POLA1, XRCC6BP1	1198	14	13528	4.83949	1	0.134768	9.45024
GOTERM_BP_FAT	GO:0022411~cellular component disassembly	12	0.768246	0.005905	KIF2C, SET, DFFA, BAX, CYCS, SUPT16H, KIF18A, STMN1, PMAIP1, NRG1, HMGA1, TTF2	1198	53	13528	2.55671	1	0.14388	10.1844
GOTERM_BP_FAT	GO:0031573~intra-S DNA damage checkpoint	4	0.256082	0.00602879	XPC, MDC1, MSH2, TIPIN	1198	5	13528	9.03372	1	0.145571	10.387
GOTERM_BP_FAT	GO:0000089~mitotic metaphase	4	0.256082	0.00602879	CDCA8, FBXO5, CENPE, PES1	1198	5	13528	9.03372	1	0.145571	10.387
GOTERM_BP_FAT	GO:0034623~cellular macromolecular complex disassembly	8	0.512164	0.00611524	KIF2C, SET, SUPT16H, KIF18A, STMN1, NRG1, HMGA1, TTF2	1198	26	13528	3.47451	1	0.146404	10.5283
GOTERM_BP_FAT	GO:0032984~macromolecular complex disassembly	8	0.512164	0.00611524	KIF2C, SET, SUPT16H, KIF18A, STMN1, NRG1, HMGA1, TTF2	1198	26	13528	3.47451	1	0.146404	10.5283
GOTERM_BP_FAT	GO:0022618~ribonucleoprotein complex assembly	14	0.896287	0.00685189	NIP7, SNRPD3, SNRPD1, RPL24, EIF2A, CLP1, RPS14, NPM1, RPS15, SNRPB, GEMIN6, SNRPE, GEMIN4, SNRPG	1198	69	13528	2.29116	1	0.161392	11.7233
GOTERM_BP_FAT	GO:0006275~regulation of DNA replication	13	0.832266	0.00739275	CDC6, BLM, GMNN, WRNIP1, TIPIN, BRCA2, CDK2, CDT1, GLI1, DNA2, CDC45, ACD, PCNA	1198	62	13528	2.36771	1	0.171758	12.5912
GOTERM_BP_FAT	GO:0010165~response to X-ray	6	0.384123	0.00759929	CCND1, XRCC2, BLM, MSH2, BRCA2, XRRA1	1198	15	13528	4.51686	1	0.174866	12.9205
GOTERM_BP_FAT	GO:0070585~protein localization in mitochondrion	9	0.576184	0.00829705	GRPEL1, TIMM17A, TIMM9, TIMM17B, TIMM10, TOMM40, TOMM22, TIMM13, MIPEP	1198	34	13528	2.9891	1	0.18803	14.0242
GOTERM_BP_FAT	GO:0006626~protein targeting to mitochondrion	9	0.576184	0.00829705	GRPEL1, TIMM17A, TIMM9, TIMM17B, TIMM10, TOMM40, TOMM22, TIMM13, MIPEP	1198	34	13528	2.9891	1	0.18803	14.0242
GOTERM_BP_FAT	GO:0006986~response to unfolded protein	14	0.896287	0.00874134	HSP90AA1, MSH5, DERL3, HSPH1, CCND1, HSPA2, DNAJA1, HSPA4L, HSPB1, HSPE1, HSPA4, CREB3L4, HSPD1, ERO1L	1198	71	13528	2.22662	1	0.195708	14.7201
GOTERM_BP_FAT	GO:0008156~negative regulation of DNA replication	8	0.512164	0.00942171	CDC6, CDC45, ACD, BLM, GMNN, TIPIN, BRCA2, CDT1	1198	28	13528	3.22633	1	0.207861	15.7754
GOTERM_BP_FAT	GO:0000723~telomere maintenance	8	0.512164	0.00942171	PTGES3, XRCC5, ACD, BLM, RFC1, MRE11A, WRN, PARP1	1198	28	13528	3.22633	1	0.207861	15.7754
GOTERM_BP_FAT	GO:0032886~regulation of microtubule-based process	11	0.704225	0.00957485	PLK4, CAV1, MAP1A, NPM1, PSRC1, SKA3, RANBP1, CENPE, SKA1, TACC3, BRCA1	1198	49	13528	2.53497	1	0.209442	16.0113
GOTERM_BP_FAT	GO:0048015~phosphoinositide-mediated signaling	16	1.02433	0.00990154	PIK3CG, HMGB2, PIK3CB, AURKA, NDC80, UBE2C, TYMS, PLCE1, RFC4, SPAG5, ZWINT, PCNA, CKS2, BUB1B, TOP2A, FEN1	1198	88	13528	2.05312	1	0.214342	16.5123
GOTERM_BP_FAT	GO:0070507~regulation of microtubule cytoskeleton organization	10	0.640205	0.00992056	PLK4, CAV1, MAP1A, NPM1, PSRC1, SKA3, RANBP1, CENPE, SKA1, BRCA1	1198	42	13528	2.68861	1	0.213279	16.5414
GOTERM_BP_FAT	GO:0001649~osteoblast differentiation	10	0.640205	0.00992056	SMO, SATB2, SMAD5, GABBR1, FHL2, ZNRD1, WWOX, CBFB, GLI1, BMP6	1198	42	13528	2.68861	1	0.213279	16.5414
GOTERM_BP_FAT	GO:0006282~regulation of DNA repair	7	0.448143	0.0102577	TEX15, POLH, FAM175A, USP1, H2AFX, BRCA1, RPS3	1198	22	13528	3.59296	1	0.218254	17.0553
GOTERM_BP_FAT	GO:0006221~pyrimidine nucleotide biosynthetic process	7	0.448143	0.0102577	TYMS, UMPS, DTYMK, DHODH, AK5, NME7, NME6	1198	22	13528	3.59296	1	0.218254	17.0553
GOTERM_BP_FAT	GO:0034508~centromere complex assembly	4	0.256082	0.0112668	HJURP, CENPF, CENPE, HELLS	1198	6	13528	7.5281	1	0.235536	18.5756
GOTERM_BP_FAT	GO:0007089~traversing start control point of mitotic cell cycle	4	0.256082	0.0112668	CDC6, MTBP, CDC25C, CDK2	1198	6	13528	7.5281	1	0.235536	18.5756
GOTERM_BP_FAT	GO:0010605~negative regulation of macromolecule metabolic process	84	5.37772	0.0112898	RBM15B, CBX3, CBX2, RLIM, RPS3, CDT1, YBX2, KCNIP3, SAP30, CDC45, CLP1, TIA1, PRMT6, RAB23, PSMD3, LRRFIP1, NRG1, EIF2B4, CDC6, SATB2, RBL1, LEF1, UBE2C, FLNA, MXD3, SUZ12, EIF4A3, PA2G4, MSX1, MAD2L1, TIMELESS, RPS14, ASB1, BUB1B, GLIS3, HMGB1, CAV1, HMGB2, EID2, ENPP1, BLM, SOX2, TAF9B, TIPIN, HAT1, ERI1, SRRT, RPS26, ACD, TNRC6C, SET, DRAP1, EIF3E, NPM1, FBXO5, HELLS, BUB3, ENO1, HNRNPAB, MSH6…	1198	734	13528	1.29229	1	0.234444	18.61
GOTERM_BP_FAT	GO:0051310~metaphase plate congression	5	0.320102	0.0121253	KIF18A, CENPF, RRS1, CENPE, CDCA5	1198	11	13528	5.1328	1	0.247947	19.8483
GOTERM_BP_FAT	GO:0051789~response to protein stimulus	18	1.15237	0.0125788	F12, HSP90AA1, MSH5, DEK, DERL3, HSPH1, CCND1, MSX1, HSPA2, BCL2, DNAJA1, HSPA4L, HSPB1, CREB3L4, HSPA4, HSPE1, HSPD1, ERO1L	1198	107	13528	1.89961	1	0.254374	20.513
GOTERM_BP_FAT	GO:0010332~response to gamma radiation	7	0.448143	0.0128612	CASP6, CAV1, XRCC2, FANCD2, BCL2, BAX, BRCA2	1198	23	13528	3.43674	1	0.257703	20.9244
GOTERM_BP_FAT	GO:0009112~nucleobase metabolic process	7	0.448143	0.0128612	MAPK1, SHMT1, UMPS, DHODH, HPRT1, PAICS, GART	1198	23	13528	3.43674	1	0.257703	20.9244
GOTERM_BP_FAT	GO:0048873~homeostasis of number of cells within a tissue	6	0.384123	0.0134965	CORO1A, TEX15, IL7, BCL2, BAX, FH	1198	17	13528	3.98547	1	0.266987	21.8422
GOTERM_BP_FAT	GO:0006399~tRNA metabolic process	19	1.21639	0.0155653	TRMU, GTPBP3, RARS2, DARS, LCMT2, DARS2, FDXACB1, FBL, KARS, CLP1, METTL1, NARS2, TYW1, CTU2, FARSB, YARS2, POP4, TSEN2, POP7	1198	118	13528	1.81823	1	0.299551	24.7621
GOTERM_BP_FAT	GO:0045137~development of primary sexual characteristics	20	1.28041	0.0160241	HMGB2, HMGCR, MSH2, SOX2, BRCA2, BCL2L2, VGF, MMP14, SIRT1, CENPI, CCND1, TEX15, CHD7, BAX, BCL2, ASB1, FANCG, DMC1, FANCA, EIF2B4	1198	127	13528	1.77829	1	0.30513	25.3955
GOTERM_BP_FAT	GO:0009168~purine ribonucleoside monophosphate biosynthetic process	6	0.384123	0.0173544	ADSS, ADAL, PAICS, PFAS, IMPDH2, GART	1198	18	13528	3.76405	1	0.324133	27.2037
GOTERM_BP_FAT	GO:0009127~purine nucleoside monophosphate biosynthetic process	6	0.384123	0.0173544	ADSS, ADAL, PAICS, PFAS, IMPDH2, GART	1198	18	13528	3.76405	1	0.324133	27.2037
GOTERM_BP_FAT	GO:0051323~metaphase	4	0.256082	0.0184299	CDCA8, FBXO5, CENPE, PES1	1198	7	13528	6.45266	1	0.338586	28.6353
GOTERM_BP_FAT	GO:0051319~G2 phase	4	0.256082	0.0184299	BLM, CENPF, KPNA2, GTSE1	1198	7	13528	6.45266	1	0.338586	28.6353
GOTERM_BP_FAT	GO:0051131~chaperone-mediated protein complex assembly	4	0.256082	0.0184299	HSP90AA1, PFDN6, HSPA4, HSPD1	1198	7	13528	6.45266	1	0.338586	28.6353
GOTERM_BP_FAT	GO:0032297~negative regulation of DNA replication initiation	4	0.256082	0.0184299	CDC6, CDC45, TIPIN, CDT1	1198	7	13528	6.45266	1	0.338586	28.6353
GOTERM_BP_FAT	GO:0000085~G2 phase of mitotic cell cycle	4	0.256082	0.0184299	BLM, CENPF, KPNA2, GTSE1	1198	7	13528	6.45266	1	0.338586	28.6353
GOTERM_BP_FAT	GO:0000076~DNA replication checkpoint	4	0.256082	0.0184299	CDC6, CDC45, TIPIN, CDT1	1198	7	13528	6.45266	1	0.338586	28.6353
GOTERM_BP_FAT	GO:0010608~posttranscriptional regulation of gene expression	29	1.85659	0.0196645	SYNCRIP, AURKA, EIF2A, PTEN, YBX2, SRRT, TNRC6C, TIA1, MTPN, BCL2, CLP1, EIF3E, HNRNPD, EIF2B4, IREB2, RPS4X, HNRNPU, FLNA, EIF4A3, MAPK1, TRNAU1AP, PA2G4, EIF2S1, SERBP1, NGDN, HSPB1, RBM38, HSPD1, MIF4GD	1198	211	13528	1.552	1	0.354867	30.2457
GOTERM_BP_FAT	GO:0051028~mRNA transport	15	0.960307	0.0200506	NUP153, SMG1, NUP85, NUP155, NUPL1, HNRNPA1, NXT2, EIF4A3, NUP62, NUP50, NUP37, NUP107, NUP35, NUP43, THOC1	1198	87	13528	1.94692	1	0.358491	30.7423
GOTERM_BP_FAT	GO:0031497~chromatin assembly	15	0.960307	0.0200506	HMGB2, HIST1H2BH, H1FX, MCM2, SET, H2AFV, HJURP, CENPA, NPM1, H2AFZ, H2AFX, ASF1B, CHAF1A, CHAF1B, HELLS	1198	87	13528	1.94692	1	0.358491	30.7423
GOTERM_BP_FAT	GO:0017038~protein import	20	1.28041	0.0216537	GRPEL1, RAN, TIMM17A, TIMM17B, TIMM10, TOMM40, POLA2, TIMM13, MIPEP, MAPK1, PPIH, CEP57, RPL23, TIMM9, KPNA6, NOP58, TOMM22, PEX12, KPNA3, KPNA2	1198	131	13528	1.72399	1	0.379079	32.7686
GOTERM_BP_FAT	GO:0048478~replication fork protection	3	0.192061	0.0220876	BLM, TIPIN, BRCA2	1198	3	13528	11.2922	1	0.383022	33.3072
GOTERM_BP_FAT	GO:0045842~positive regulation of mitotic metaphase/anaphase transition	3	0.192061	0.0220876	DLGAP5, CENPE, ESPL1	1198	3	13528	11.2922	1	0.383022	33.3072
GOTERM_BP_FAT	GO:0043516~regulation of DNA damage response, signal transduction by p53 class mediator	3	0.192061	0.0220876	EEF1E1, NPM1, SIRT1	1198	3	13528	11.2922	1	0.383022	33.3072
GOTERM_BP_FAT	GO:0042257~ribosomal subunit assembly	3	0.192061	0.0220876	RPS14, RPS15, RPL24	1198	3	13528	11.2922	1	0.383022	33.3072
GOTERM_BP_FAT	GO:0006273~lagging strand elongation	3	0.192061	0.0220876	DNA2, POLA1, FEN1	1198	3	13528	11.2922	1	0.383022	33.3072
GOTERM_BP_FAT	GO:0022900~electron transport chain	18	1.15237	0.022542	UQCRC2, NDUFA4, TMX1, NDUFB6, TMX4, CYCS, TAZ, FDXR, CYB5B, UQCRFS1, NDUFB1, UQCRH, TXN, SDHD, ERO1L, NDUFS3, STEAP2, STEAP1	1198	114	13528	1.78297	1	0.387168	33.8671
GOTERM_BP_FAT	GO:0031572~G2/M transition DNA damage checkpoint	5	0.320102	0.0227789	CDK1, BLM, FAM175A, CCNA2, BRCA1	1198	13	13528	4.34314	1	0.388335	34.1572
GOTERM_BP_FAT	GO:0001556~oocyte maturation	5	0.320102	0.0227789	CCNB1, BRCA2, FBXO5, DMC1, TRIP13	1198	13	13528	4.34314	1	0.388335	34.1572
GOTERM_BP_FAT	GO:0007548~sex differentiation	22	1.40845	0.0251007	HMGB2, HMGCR, MSH2, SOX2, SMAD5, BRCA2, BCL2L2, VGF, MMP14, SIRT1, TCF7L2, CENPI, CCND1, TEX15, CHD7, BAX, BCL2, ASB1, FANCG, DMC1, FANCA, EIF2B4	1198	151	13528	1.64521	1	0.416508	36.9373
GOTERM_BP_FAT	GO:0033261~regulation of S phase	6	0.384123	0.0271	CDC7, TIMELESS, TIPIN, BRCA2, RCC1, CDT1	1198	20	13528	3.38765	1	0.439205	39.2421
GOTERM_BP_FAT	GO:0009167~purine ribonucleoside monophosphate metabolic process	6	0.384123	0.0271	ADSS, ADAL, PAICS, PFAS, IMPDH2, GART	1198	20	13528	3.38765	1	0.439205	39.2421
GOTERM_BP_FAT	GO:0009126~purine nucleoside monophosphate metabolic process	6	0.384123	0.0271	ADSS, ADAL, PAICS, PFAS, IMPDH2, GART	1198	20	13528	3.38765	1	0.439205	39.2421
GOTERM_BP_FAT	GO:0046605~regulation of centrosome cycle	4	0.256082	0.0275728	PLK4, NPM1, RANBP1, BRCA1	1198	8	13528	5.64608	1	0.442775	39.7753
GOTERM_BP_FAT	GO:0045132~meiotic chromosome segregation	4	0.256082	0.0275728	RAD51C, SGOL2, SGOL1, ESPL1	1198	8	13528	5.64608	1	0.442775	39.7753
GOTERM_BP_FAT	GO:0040001~establishment of mitotic spindle localization	4	0.256082	0.0275728	CENPA, NUSAP1, ESPL1, NDC80	1198	8	13528	5.64608	1	0.442775	39.7753
GOTERM_BP_FAT	GO:0006596~polyamine biosynthetic process	4	0.256082	0.0275728	SRM, AZIN1, AMD1, SMS	1198	8	13528	5.64608	1	0.442775	39.7753
GOTERM_BP_FAT	GO:0006091~generation of precursor metabolites and energy	39	2.4968	0.0278526	UQCRC2, TMX1, OXA1L, LDHA, NDUFB6, ENPP1, TMX4, PGAM1, UQCRFS1, VGF, ATP5G3, NDUFB1, PPP1R3B, ERO1L, NDUFS3, COX17, FH, ENO1, NDUFA4, ACO2, SLC25A4, MSH2, SUCLG1, TAZ, COX8A, CYCS, FDXR, PFKP, CYB5B, DLAT, ATP6V1C1, KIAA0100, UQCRH, PYGL, TXN, SDHD, ATP5C1, STEAP2, STEAP1	1198	313	13528	1.40701	1	0.443989	40.0888
GOTERM_BP_FAT	GO:0048610~reproductive cellular process	23	1.47247	0.0283535	STX2, HMGCR, RAN, MSH2, SMAD5, BRCA2, CTCFL, CASC5, BCL2L2, SPA17, CENPI, YBX2, CCNB1, CCND1, HSPA2, CEP57, BAX, BCL2, FBXO5, FANCG, STRBP, DMC1, TRIP13	1198	162	13528	1.60321	1	0.447787	40.6462
GOTERM_BP_FAT	GO:0009124~nucleoside monophosphate biosynthetic process	10	0.640205	0.0295954	TYMS, ADSS, UMPS, ADAL, DHODH, PAICS, PRPS2, PFAS, IMPDH2, GART	1198	50	13528	2.25843	1	0.460035	42.0071
GOTERM_BP_FAT	GO:0009060~aerobic respiration	8	0.512164	0.0311859	UQCRC2, KIAA0100, OXA1L, ACO2, UQCRH, SUCLG1, SDHD, FH	1198	35	13528	2.58106	1	0.475736	43.707
GOTERM_BP_FAT	GO:0007281~germ cell development	16	1.02433	0.0318577	RAN, MSH2, SMAD5, CASC5, BRCA2, YBX2, CCNB1, HSPA2, CEP57, BAX, BCL2, FBXO5, FANCG, STRBP, DMC1, TRIP13	1198	101	13528	1.78886	1	0.480932	44.4107
GOTERM_BP_FAT	GO:0007276~gamete generation	47	3.00896	0.0322077	RAD51C, HMGB2, HMGCR, CTCFL, BCL2L2, CHEK1, PTTG1, PAQR5, DAZAP1, YBX2, GLI1, CEP57, HSPA2, HSF2, BCL2, RPL39L, DNAJA1, FBXO5, ODF2, H2AFX, CREB3L4, STRBP, FANCG, PAFAH1B2, ASF1B, CCNA1, SPATA5, SPIN4, TRIP13, MSH2, RAN, MSH5, SMAD5, CASC5, BRCA2, RACGAP1, SPA17, SIRT1, CCNB1, NOTCH1, GMCL1, TEX15, FANCD2, BAX, RUVBL1, DMC1, PNMA1	1198	395	13528	1.34362	1	0.482566	44.774
GOTERM_BP_FAT	GO:0006334~nucleosome assembly	14	0.896287	0.0326233	HMGB2, HIST1H2BH, H1FX, MCM2, SET, H2AFV, HJURP, CENPA, NPM1, H2AFZ, H2AFX, ASF1B, CHAF1A, CHAF1B	1198	84	13528	1.88203	1	0.484875	45.2025
GOTERM_BP_FAT	GO:0000387~spliceosomal snRNP biogenesis	7	0.448143	0.0328954	SNRPD3, SNRPD1, SNRPB, GEMIN6, SNRPE, GEMIN4, SNRPG	1198	28	13528	2.82304	1	0.485632	45.4814
GOTERM_BP_FAT	GO:0043280~positive regulation of caspase activity	11	0.704225	0.0329426	SIVA1, CASP8AP2, GSPT1, BAX, CYCS, MTCH1, HSPE1, HSPD1, PMAIP1, NLRP2, RPS3	1198	59	13528	2.10532	1	0.484015	45.5297
GOTERM_BP_FAT	GO:0010952~positive regulation of peptidase activity	11	0.704225	0.0329426	SIVA1, CASP8AP2, GSPT1, BAX, CYCS, MTCH1, HSPE1, HSPD1, PMAIP1, NLRP2, RPS3	1198	59	13528	2.10532	1	0.484015	45.5297
GOTERM_BP_FAT	GO:0055123~digestive system development	6	0.384123	0.0330528	NOTCH1, STX2, BCL2, HLX, TCF7L2, TP73	1198	21	13528	3.22633	1	0.483073	45.6421
GOTERM_BP_FAT	GO:0048599~oocyte development	6	0.384123	0.0330528	CCNB1, BCL2, BRCA2, FBXO5, DMC1, TRIP13	1198	21	13528	3.22633	1	0.483073	45.6421
GOTERM_BP_FAT	GO:0048546~digestive tract morphogenesis	6	0.384123	0.0330528	NOTCH1, STX2, BCL2, HLX, TCF7L2, TP73	1198	21	13528	3.22633	1	0.483073	45.6421
GOTERM_BP_FAT	GO:0009628~response to abiotic stimulus	44	2.8169	0.0357013	CAV1, XRCC2, BLM, HMGCR, FAM175A, SOX2, TTPA, VGF, CASP6, GTF2H2C, BCL2, HSPA4, H2AFX, ERO1L, STRBP, FANCG, FOSL1, EIF2B4, FEN1, NPHP1, MSH6, POLH, MAT2A, MSH2, USP1, ATP1A3, BRCA2, TOPBP1, MBD4, WRN, XRRA1, MMP14, RAD54L, BRCA1, CCND1, XPC, TIMELESS, FANCD2, POLD1, BAX, DDB2, HSPB1, RAD54B, CA2	1198	368	13528	1.35015	1	0.508036	48.2799
GOTERM_BP_FAT	GO:0051172~negative regulation of nitrogen compound metabolic process	59	3.77721	0.0368465	RBM15B, CBX3, CBX2, RLIM, CDT1, KCNIP3, RPS3, SAP30, CDC45, PRMT6, LRRFIP1, NRG1, CDC6, SATB2, RBL1, LEF1, MXD3, SUZ12, PA2G4, MSX1, TIMELESS, RPS14, HMGB1, GLIS3, HMGB2, CAV1, EID2, BLM, SOX2, TAF9B, TIPIN, HAT1, RPS26, ACD, DRAP1, NPM1, HELLS, ENO1, HNRNPAB, MSH6, CREBZF, MSH2, GMNN, PHB, TRIM28, FZD1, CENPF, BRCA2, ILF3, SKI, SIRT1, STAT3, BRCA1, HOXB4, HDAC4, DR1, PHB2, DNMT1, BARD1	1198	519	13528	1.28369	1	0.517173	49.3827
GOTERM_BP_FAT	GO:0010941~regulation of cell death	88	5.6338	0.0369014	XRCC5, ITGB3BP, XRCC2, PMAIP1, PTEN, RPS3, KCNIP3, CASP6, G2E3, HTRA2, CASP8AP2, RPS3A, CDKN2C, TIA1, RPL11, NDUFS3, NRG1, TOP2A, FOSL1, CUL1, WWOX, NET1, PIK3CG, CDK1, IRAK1, SLC25A4, PTPRF, DFFA, CYCS, MBD4, ECT2, NLRP2, CARD10, NME6, MAPK1, SMO, MSX1, KRT18, CFL1, HSPB1, CTSB, SIVA1, TMX1, TRAF2, HMGB1, TAF9B, RRAGA, BCL2L2, MST4, TRAIP, TCF7L2, GCH1, TUBB, PLEKHG2, BCL2, NPM1, MTCH1, HSPE1, G…	1198	815	13528	1.21928	1	0.515583	49.4349
GOTERM_BP_FAT	GO:0009220~pyrimidine ribonucleotide biosynthetic process	5	0.320102	0.0377461	UMPS, DHODH, AK5, NME7, NME6	1198	15	13528	3.76405	1	0.521588	50.2333
GOTERM_BP_FAT	GO:0033205~cytokinesis during cell cycle	4	0.256082	0.0386867	PLK1, NUSAP1, BRCA2, RACGAP1	1198	9	13528	5.01873	1	0.528352	51.1082
GOTERM_BP_FAT	GO:0016446~somatic hypermutation of immunoglobulin genes	4	0.256082	0.0386867	EXO1, MSH6, MSH2, UNG	1198	9	13528	5.01873	1	0.528352	51.1082
GOTERM_BP_FAT	GO:0009113~purine base biosynthetic process	4	0.256082	0.0386867	SHMT1, HPRT1, PAICS, GART	1198	9	13528	5.01873	1	0.528352	51.1082
GOTERM_BP_FAT	GO:0007080~mitotic metaphase plate congression	4	0.256082	0.0386867	KIF18A, RRS1, CENPE, CDCA5	1198	9	13528	5.01873	1	0.528352	51.1082
GOTERM_BP_FAT	GO:0007020~microtubule nucleation	4	0.256082	0.0386867	TUBGCP4, TUBGCP3, TUBGCP5, CENPJ	1198	9	13528	5.01873	1	0.528352	51.1082
GOTERM_BP_FAT	GO:0007007~inner mitochondrial membrane organization	4	0.256082	0.0386867	TAZ, TIMM9, TIMM10, TIMM13	1198	9	13528	5.01873	1	0.528352	51.1082
GOTERM_BP_FAT	GO:0002566~somatic diversification of immune receptors via somatic mutation	4	0.256082	0.0386867	EXO1, MSH6, MSH2, UNG	1198	9	13528	5.01873	1	0.528352	51.1082
GOTERM_BP_FAT	GO:0046660~female sex differentiation	12	0.768246	0.038941	CHD7, BCL2, BAX, BRCA2, FANCG, DMC1, MMP14, VGF, FANCA, SIRT1, CENPI, EIF2B4	1198	69	13528	1.96385	1	0.528617	51.3422
GOTERM_BP_FAT	GO:0046545~development of primary female sexual characteristics	12	0.768246	0.038941	CHD7, BCL2, BAX, BRCA2, FANCG, DMC1, MMP14, VGF, FANCA, SIRT1, CENPI, EIF2B4	1198	69	13528	1.96385	1	0.528617	51.3422
GOTERM_BP_FAT	GO:0009994~oocyte differentiation	6	0.384123	0.0397572	CCNB1, BCL2, BRCA2, FBXO5, DMC1, TRIP13	1198	22	13528	3.07968	1	0.534039	52.0862
GOTERM_BP_FAT	GO:0045934~negative regulation of nucleobase, nucleoside, nucleotide and nucleic acid metabolic process	58	3.71319	0.0405475	RBM15B, CBX3, CBX2, RLIM, CDT1, KCNIP3, RPS3, SAP30, CDC45, PRMT6, LRRFIP1, NRG1, CDC6, SATB2, RBL1, LEF1, MXD3, SUZ12, PA2G4, MSX1, TIMELESS, RPS14, HMGB1, GLIS3, HMGB2, EID2, BLM, SOX2, TAF9B, TIPIN, HAT1, RPS26, ACD, DRAP1, NPM1, HELLS, ENO1, HNRNPAB, MSH6, CREBZF, MSH2, GMNN, PHB, TRIM28, FZD1, CENPF, BRCA2, ILF3, SKI, SIRT1, BRCA1, STAT3, HDAC4, HOXB4, DR1, PHB2, DNMT1, BARD1	1198	512	13528	1.27919	1	0.53911	52.7964
GOTERM_BP_FAT	GO:0006944~membrane fusion	10	0.640205	0.0413646	SNAP29, CD9, CORO1A, RAB8A, STX2, VAPA, VAMP7, BAX, VAMP3, GCA	1198	53	13528	2.1306	1	0.54431	53.5202
GOTERM_BP_FAT	GO:0070096~mitochondrial outer membrane translocase complex assembly	3	0.192061	0.0415935	HSP90AA1, HSPA4, TOMM22	1198	4	13528	8.46912	1	0.544253	53.721
GOTERM_BP_FAT	GO:0051383~kinetochore organization	3	0.192061	0.0415935	CENPF, CENPE, CENPH	1198	4	13528	8.46912	1	0.544253	53.721
GOTERM_BP_FAT	GO:0051261~protein depolymerization	3	0.192061	0.0415935	KIF2C, KIF18A, STMN1	1198	4	13528	8.46912	1	0.544253	53.721
GOTERM_BP_FAT	GO:0043497~regulation of protein heterodimerization activity	3	0.192061	0.0415935	BCL2, BAX, NRG1	1198	4	13528	8.46912	1	0.544253	53.721
GOTERM_BP_FAT	GO:0009186~deoxyribonucleoside diphosphate metabolic process	3	0.192061	0.0415935	RRM2, DTYMK, AK5	1198	4	13528	8.46912	1	0.544253	53.721
GOTERM_BP_FAT	GO:0009130~pyrimidine nucleoside monophosphate biosynthetic process	3	0.192061	0.0415935	TYMS, UMPS, DHODH	1198	4	13528	8.46912	1	0.544253	53.721
GOTERM_BP_FAT	GO:0009129~pyrimidine nucleoside monophosphate metabolic process	3	0.192061	0.0415935	TYMS, UMPS, DHODH	1198	4	13528	8.46912	1	0.544253	53.721
GOTERM_BP_FAT	GO:0007019~microtubule depolymerization	3	0.192061	0.0415935	KIF2C, KIF18A, STMN1	1198	4	13528	8.46912	1	0.544253	53.721
GOTERM_BP_FAT	GO:0007008~outer mitochondrial membrane organization	3	0.192061	0.0415935	HSP90AA1, HSPA4, TOMM22	1198	4	13528	8.46912	1	0.544253	53.721
GOTERM_BP_FAT	GO:0006422~aspartyl-tRNA aminoacylation	3	0.192061	0.0415935	DARS, NARS2, DARS2	1198	4	13528	8.46912	1	0.544253	53.721
GOTERM_BP_FAT	GO:0000212~meiotic spindle organization	3	0.192061	0.0415935	FBXO5, ESPL1, TUBG1	1198	4	13528	8.46912	1	0.544253	53.721
GOTERM_BP_FAT	GO:0046907~intracellular transport	72	4.60948	0.0427169	GRPEL1, NRBP1, AP4E1, TIMM17A, RBM15B, TIMM17B, AP3S1, MIPEP, CCHCR1, LONP2, TIMM9, RPL11, RANBP1, ARL1, HSP90AA1, STX2, RAN, FLNA, SLC25A30, MAPK1, UXT, KRT18, ATG4C, VAMP7, RPS15, KPNA6, TOMM22, NUP107, KPNA3, STEAP2, MRPL45, KPNA2, VPS26A, THOC1, TRAPPC2, NXT1, TMX1, KIF4A, AP1M1, TIMM10, TIMM13, POLA2, ACD, SET, CEP57, STX17, BCL2, NPM1, NUP50, BLOC1S1, PEX12, STX10, RAB8A, SMG1, TOMM40, NUP1…	1198	657	13528	1.2375	1	0.551959	54.695
GOTERM_BP_FAT	GO:0006919~activation of caspase activity	10	0.640205	0.0459014	SIVA1, CASP8AP2, GSPT1, BAX, CYCS, MTCH1, HSPE1, HSPD1, PMAIP1, RPS3	1198	54	13528	2.09114	1	0.576505	57.3518
GOTERM_BP_FAT	GO:0048477~oogenesis	8	0.512164	0.0465457	CCNB1, BCL2, BRCA2, FBXO5, DMC1, TRIP13, PAQR5, YBX2	1198	38	13528	2.3773	1	0.579627	57.8711
GOTERM_BP_FAT	GO:0051439~regulation of ubiquitin-protein ligase activity during mitotic cell cycle	12	0.768246	0.0466159	CCNB1, CDK1, MAD2L1, PLK1, BUB1B, PSMD3, FBXO5, CDC20, UBE2C, CDC27, BUB3, CUL1	1198	71	13528	1.90853	1	0.578126	57.9274
GOTERM_BP_FAT	GO:0031576~G2/M transition checkpoint	5	0.320102	0.0469079	CDK1, BLM, FAM175A, CCNA2, BRCA1	1198	16	13528	3.5288	1	0.578404	58.1605
GOTERM_BP_FAT	GO:0009218~pyrimidine ribonucleotide metabolic process	5	0.320102	0.0469079	UMPS, DHODH, AK5, NME7, NME6	1198	16	13528	3.5288	1	0.578404	58.1605
GOTERM_BP_FAT	GO:0042981~regulation of apoptosis	86	5.50576	0.0471363	XRCC5, ITGB3BP, XRCC2, PMAIP1, PTEN, RPS3, KCNIP3, CASP6, G2E3, HTRA2, CASP8AP2, RPS3A, CDKN2C, TIA1, RPL11, NDUFS3, NRG1, FOSL1, TOP2A, CUL1, WWOX, NET1, PIK3CG, CDK1, IRAK1, PTPRF, DFFA, CYCS, MBD4, ECT2, NLRP2, CARD10, NME6, MAPK1, SMO, MSX1, KRT18, CFL1, HSPB1, CTSB, SIVA1, TMX1, TRAF2, HMGB1, TAF9B, BCL2L2, MST4, TRAIP, TCF7L2, GCH1, TUBB, PLEKHG2, BCL2, NPM1, MTCH1, HSPE1, GLO1, TRAF5, HELL…	1198	804	13528	1.20787	1	0.578176	58.3419
GOTERM_BP_FAT	GO:0051098~regulation of binding	21	1.34443	0.049692	SIVA1, IRAK1, CREBZF, TAF6, BLM, SKI, SIRT1, FLNA, RPS3, YBX2, HDAC4, SMO, ACD, BAX, BCL2, GTF2A2, NPM1, CALM3, NRG1, APEX1, ADD2, CALM1	1198	153	13528	1.5499	1	0.59591	60.3224
GOTERM_BP_FAT	GO:0051653~spindle localization	4	0.256082	0.0517139	CENPA, NUSAP1, ESPL1, NDC80	1198	10	13528	4.51686	1	0.608891	61.8259
GOTERM_BP_FAT	GO:0051293~establishment of spindle localization	4	0.256082	0.0517139	CENPA, NUSAP1, ESPL1, NDC80	1198	10	13528	4.51686	1	0.608891	61.8259
GOTERM_BP_FAT	GO:0006303~double-strand break repair via nonhomologous end joining	4	0.256082	0.0517139	XRCC5, MRE11A, POLA1, XRCC6BP1	1198	10	13528	4.51686	1	0.608891	61.8259
GOTERM_BP_FAT	GO:0008585~female gonad development	11	0.704225	0.0534906	BCL2, BAX, BRCA2, FANCG, DMC1, MMP14, VGF, FANCA, SIRT1, CENPI, EIF2B4	1198	64	13528	1.94084	1	0.619619	63.1024
GOTERM_BP_FAT	GO:0043067~regulation of programmed cell death	86	5.50576	0.0551016	XRCC5, ITGB3BP, XRCC2, PMAIP1, PTEN, RPS3, KCNIP3, CASP6, G2E3, HTRA2, CASP8AP2, RPS3A, CDKN2C, TIA1, RPL11, NDUFS3, NRG1, FOSL1, TOP2A, CUL1, WWOX, NET1, PIK3CG, CDK1, IRAK1, PTPRF, DFFA, CYCS, MBD4, ECT2, NLRP2, CARD10, NME6, MAPK1, SMO, MSX1, KRT18, CFL1, HSPB1, CTSB, SIVA1, TMX1, TRAF2, HMGB1, TAF9B, BCL2L2, MST4, TRAIP, TCF7L2, GCH1, TUBB, PLEKHG2, BCL2, NPM1, MTCH1, HSPE1, GLO1, TRAF5, HELL…	1198	812	13528	1.19597	1	0.628828	64.2249
GOTERM_BP_FAT	GO:0016444~somatic cell DNA recombination	6	0.384123	0.055474	EXO1, MSH6, MSH2, UNG, LIG1, HSPD1	1198	24	13528	2.82304	1	0.629372	64.4797
GOTERM_BP_FAT	GO:0002562~somatic diversification of immune receptors via germline recombination within a single locus	6	0.384123	0.055474	EXO1, MSH6, MSH2, UNG, LIG1, HSPD1	1198	24	13528	2.82304	1	0.629372	64.4797
GOTERM_BP_FAT	GO:0034654~nucleobase, nucleoside, nucleotide and nucleic acid biosynthetic process	25	1.60051	0.0556497	SHMT1, ADSS, ADAL, MSH2, DTYMK, ATP1A3, AK5, HPRT1, ATP5G3, PFAS, NME7, NME6, GART, MTHFD1, ATP6V1C1, TYMS, UMPS, DHFR, RRM2, RRM1, DHODH, ATP5C1, PAICS, PRPS2, IMPDH2	1198	193	13528	1.46271	1	0.628576	64.5994
GOTERM_BP_FAT	GO:0034404~nucleobase, nucleoside and nucleotide biosynthetic process	25	1.60051	0.0556497	SHMT1, ADSS, ADAL, MSH2, DTYMK, ATP1A3, AK5, HPRT1, ATP5G3, PFAS, NME7, NME6, GART, MTHFD1, ATP6V1C1, TYMS, UMPS, DHFR, RRM2, RRM1, DHODH, ATP5C1, PAICS, PRPS2, IMPDH2	1198	193	13528	1.46271	1	0.628576	64.5994
GOTERM_BP_FAT	GO:0006338~chromatin remodeling	10	0.640205	0.0559393	KAT2A, HDAC4, SATB2, HJURP, NASP, CBX3, ACTL6A, ARID1A, SIRT1, HELLS	1198	56	13528	2.01646	1	0.628558	64.7958
GOTERM_BP_FAT	GO:0034613~cellular protein localization	47	3.00896	0.0564204	NXT1, OXA1L, AP1M1, GRPEL1, AP4E1, TIMM17A, TIMM17B, TIMM10, AP3S1, TIMM13, MIPEP, AURKB, POLA2, CCHCR1, LONP2, ACD, CEP57, STX17, NPM1, TIMM9, RPL11, PEX12, COX18, STX10, STX2, RAN, TOMM40, YWHAE, FLNA, MAPK1, PPIH, TEX15, KRT18, RPL23, ATG4C, CHML, AP2A1, BAX, PCNA, KPNA6, NOP58, SEC13, TOMM22, GOSR1, KPNA3, MRPL45, KPNA2	1198	411	13528	1.29132	1	0.629828	65.1197
GOTERM_BP_FAT	GO:0048547~gut morphogenesis	5	0.320102	0.0571884	NOTCH1, STX2, BCL2, HLX, TCF7L2	1198	17	13528	3.32122	1	0.632989	65.631
GOTERM_BP_FAT	GO:0043624~cellular protein complex disassembly	5	0.320102	0.0571884	KIF2C, KIF18A, STMN1, NRG1, TTF2	1198	17	13528	3.32122	1	0.632989	65.631
GOTERM_BP_FAT	GO:0043241~protein complex disassembly	5	0.320102	0.0571884	KIF2C, KIF18A, STMN1, NRG1, TTF2	1198	17	13528	3.32122	1	0.632989	65.631
GOTERM_BP_FAT	GO:0003006~reproductive developmental process	32	2.04866	0.0583594	HMGB2, HMGCR, SOX2, BCL2L2, VGF, TCF7L2, YBX2, CHD7, CEP57, HSPA2, BCL2, FBXO5, STRBP, FANCG, FANCA, EIF2B4, TRIP13, RAN, MSH2, SMAD5, CASC5, BRCA2, MMP14, SIRT1, CENPI, CCNB1, CCND1, TEX15, SFRP1, BAX, ASB1, DMC1	1198	262	13528	1.37919	1	0.63872	66.397
GOTERM_BP_FAT	GO:0021537~telencephalon development	11	0.704225	0.0584311	BAX, LHX2, SOX2, RPGRIP1L, LEF1, LRP8, POU3F2, HPRT1, TACC3, YWHAE, TP73	1198	65	13528	1.91098	1	0.637244	66.4434
GOTERM_BP_FAT	GO:0006913~nucleocytoplasmic transport	21	1.34443	0.0586712	NXT1, RAN, RBM15B, SMG1, POLA2, NUP155, HNRNPA1, MAPK1, CCHCR1, PPIH, SET, CEP57, RPL23, RPS15, NPM1, KPNA6, NOP58, NUP107, KPNA3, KPNA2, THOC1	1198	156	13528	1.5201	1	0.636868	66.5983
GOTERM_BP_FAT	GO:0010638~positive regulation of organelle organization	13	0.832266	0.0607691	CAV1, DLGAP5, PSRC1, NUSAP1, CENPE, ESPL1, ARF6, PLK4, NPM1, CFL1, TGFA, DNMT1, RANBP1	1198	83	13528	1.76865	1	0.648272	67.9228
GOTERM_BP_FAT	GO:0048515~spermatid differentiation	10	0.640205	0.0614515	HSPA2, CEP57, RAN, BAX, CASC5, FANCG, STRBP, DMC1, TRIP13, YBX2	1198	57	13528	1.98108	1	0.650599	68.3429
GOTERM_BP_FAT	GO:0045787~positive regulation of cell cycle	10	0.640205	0.0614515	CCND1, DLGAP5, TGFA, NUSAP1, BRCA2, RPS15A, BIRC5, CENPE, ESPL1, FOSL1	1198	57	13528	1.98108	1	0.650599	68.3429
GOTERM_BP_FAT	GO:0070727~cellular macromolecule localization	47	3.00896	0.0623601	NXT1, OXA1L, AP1M1, GRPEL1, AP4E1, TIMM17A, TIMM17B, TIMM10, AP3S1, TIMM13, MIPEP, AURKB, POLA2, CCHCR1, LONP2, ACD, CEP57, STX17, NPM1, TIMM9, RPL11, PEX12, COX18, STX10, STX2, RAN, TOMM40, YWHAE, FLNA, MAPK1, PPIH, TEX15, KRT18, RPL23, ATG4C, CHML, AP2A1, BAX, PCNA, KPNA6, NOP58, SEC13, TOMM22, GOSR1, KPNA3, MRPL45, KPNA2	1198	414	13528	1.28196	1	0.654268	68.8941
GOTERM_BP_FAT	GO:0009165~nucleotide biosynthetic process	24	1.53649	0.0631205	ADSS, ADAL, MSH2, DTYMK, ATP1A3, AK5, HPRT1, ATP5G3, PFAS, NME7, NME6, GART, ATP6V1C1, MTHFD1, TYMS, UMPS, DHFR, RRM2, RRM1, ATP5C1, DHODH, PAICS, IMPDH2, PRPS2	1198	186	13528	1.45705	1	0.656977	69.3485
GOTERM_BP_FAT	GO:0009123~nucleoside monophosphate metabolic process	11	0.704225	0.06366	TYMS, ADSS, UMPS, ADAL, PDE4A, DHODH, PAICS, PRPS2, PFAS, IMPDH2, GART	1198	66	13528	1.88203	1	0.658328	69.667
GOTERM_BP_FAT	GO:0051258~protein polymerization	9	0.576184	0.0641093	CAV1, TUBB, TUBB6, FBXO5, ARPC4, TUBG1, CENPJ, TUBA1B, TUBA1C	1198	49	13528	2.07407	1	0.659128	69.9299
GOTERM_BP_FAT	GO:0006213~pyrimidine nucleoside metabolic process	6	0.384123	0.0644954	UMPS, DTYMK, DHODH, NME7, DUT, NME6	1198	25	13528	2.71012	1	0.659549	70.1541
GOTERM_BP_FAT	GO:0051169~nuclear transport	21	1.34443	0.0652525	NXT1, RAN, RBM15B, SMG1, POLA2, NUP155, HNRNPA1, MAPK1, CCHCR1, PPIH, SET, CEP57, RPL23, RPS15, NPM1, KPNA6, NOP58, NUP107, KPNA3, KPNA2, THOC1	1198	158	13528	1.50086	1	0.662127	70.5891
GOTERM_BP_FAT	GO:0051320~S phase	3	0.192061	0.0653033	DDX11, POLD1, POLA1	1198	5	13528	6.77529	1	0.660585	70.6181
GOTERM_BP_FAT	GO:0009265~2'-deoxyribonucleotide biosynthetic process	3	0.192061	0.0653033	TYMS, DTYMK, AK5	1198	5	13528	6.77529	1	0.660585	70.6181
GOTERM_BP_FAT	GO:0006356~regulation of transcription from RNA polymerase I promoter	3	0.192061	0.0653033	TFAM, UBTF, HMGN5	1198	5	13528	6.77529	1	0.660585	70.6181
GOTERM_BP_FAT	GO:0000084~S phase of mitotic cell cycle	3	0.192061	0.0653033	DDX11, POLD1, POLA1	1198	5	13528	6.77529	1	0.660585	70.6181
GOTERM_BP_FAT	GO:0001541~ovarian follicle development	8	0.512164	0.0660382	BCL2, BAX, FANCG, DMC1, MMP14, VGF, CENPI, EIF2B4	1198	41	13528	2.20335	1	0.663002	71.0343
GOTERM_BP_FAT	GO:0006595~polyamine metabolic process	4	0.256082	0.0665597	SRM, AZIN1, AMD1, SMS	1198	11	13528	4.10624	1	0.664167	71.3262
GOTERM_BP_FAT	GO:0007569~cell aging	7	0.448143	0.0665827	NUP62, BCL2, NPM1, SERPINE1, BRCA2, WRN, SIRT1	1198	33	13528	2.39531	1	0.662488	71.339
GOTERM_BP_FAT	GO:0019953~sexual reproduction	51	3.26504	0.0683818	RAD51C, HMGCR, PTTG1, VGF, GLI1, YBX2, HSF2, RPL39L, CREB3L4, H2AFX, FANCG, CCNA1, SPIN4, STX2, RAN, SPA17, FANCD2, RUVBL1, DMC1, PNMA1, HMGB2, CTCFL, BCL2L2, CHEK1, PAQR5, DAZAP1, CD9, CEP57, HSPA2, BCL2, DNAJA1, FBXO5, ODF2, PAFAH1B2, STRBP, ASF1B, SPATA5, TRIP13, MSH2, MSH5, SMAD5, CASC5, BRCA2, RACGAP1, SIRT1, STAT3, CCNB1, NOTCH1, TEX15, GMCL1, BAX	1198	458	13528	1.25742	1	0.670801	72.3245
GOTERM_BP_FAT	GO:0016447~somatic recombination of immunoglobulin gene segments	5	0.320102	0.0685695	EXO1, MSH6, MSH2, UNG, HSPD1	1198	18	13528	3.13671	1	0.670052	72.4255
GOTERM_BP_FAT	GO:0000080~G1 phase of mitotic cell cycle	5	0.320102	0.0685695	CDC6, PPP2R3B, MTBP, CDC25C, CDK2	1198	18	13528	3.13671	1	0.670052	72.4255
GOTERM_BP_FAT	GO:0008406~gonad development	16	1.02433	0.0686116	HMGB2, HMGCR, MSH2, BRCA2, BCL2L2, VGF, MMP14, SIRT1, CENPI, CCND1, BAX, BCL2, FANCG, DMC1, FANCA, EIF2B4	1198	112	13528	1.61316	1	0.668504	72.4481
GOTERM_BP_FAT	GO:0006730~one-carbon metabolic process	16	1.02433	0.0686116	SHMT1, MAT2A, EZH2, SUV39H1, CTCFL, SUZ12, MTHFD1, DHFR, GSPT1, PRMT6, DNMT1, TFB2M, AHCYL1, CA2, FTSJ2, HELLS	1198	112	13528	1.61316	1	0.668504	72.4481
GOTERM_BP_FAT	GO:0008033~tRNA processing	12	0.768246	0.0701239	TRMU, GTPBP3, CLP1, LCMT2, TYW1, METTL1, CTU2, POP4, FDXACB1, TSEN2, FBL, POP7	1198	76	13528	1.78297	1	0.674999	73.2482
GOTERM_BP_FAT	GO:0048232~male gamete generation	36	2.30474	0.0736153	RAD51C, HMGB2, BCL2L2, PTTG1, DAZAP1, YBX2, GLI1, CEP57, HSPA2, HSF2, RPL39L, DNAJA1, ODF2, CREB3L4, H2AFX, STRBP, FANCG, PAFAH1B2, ASF1B, CCNA1, SPATA5, TRIP13, RAN, MSH2, BRCA2, CASC5, RACGAP1, SPA17, SIRT1, NOTCH1, GMCL1, TEX15, BAX, RUVBL1, DMC1, PNMA1	1198	308	13528	1.31986	1	0.691611	75.0124
GOTERM_BP_FAT	GO:0007283~spermatogenesis	36	2.30474	0.0736153	RAD51C, HMGB2, BCL2L2, PTTG1, DAZAP1, YBX2, GLI1, CEP57, HSPA2, HSF2, RPL39L, DNAJA1, ODF2, CREB3L4, H2AFX, STRBP, FANCG, PAFAH1B2, ASF1B, CCNA1, SPATA5, TRIP13, RAN, MSH2, BRCA2, CASC5, RACGAP1, SPA17, SIRT1, NOTCH1, GMCL1, TEX15, BAX, RUVBL1, DMC1, PNMA1	1198	308	13528	1.31986	1	0.691611	75.0124
GOTERM_BP_FAT	GO:0000018~regulation of DNA recombination	6	0.384123	0.0742872	MSH6, TEX15, BLM, MSH2, MRE11A, KPNA2	1198	26	13528	2.60588	1	0.693297	75.3391
GOTERM_BP_FAT	GO:0052547~regulation of peptidase activity	13	0.832266	0.0755374	SIVA1, CAV1, CASP8AP2, GSPT1, BAX, CYCS, MTCH1, BIRC5, HSPE1, HSPD1, PMAIP1, NLRP2, RPS3	1198	86	13528	1.70695	1	0.697853	75.9362
GOTERM_BP_FAT	GO:0043627~response to estrogen stimulus	15	0.960307	0.0788962	CAV1, BRCA2, AURKA, CRIPAK, MMP14, PTEN, STAT3, BRCA1, CASP6, MAPK1, CCND1, BCL2, SERPINA1, CA2, CCNA2	1198	105	13528	1.61316	1	0.712453	77.4734
GOTERM_BP_FAT	GO:0006308~DNA catabolic process	10	0.640205	0.0800053	RPA2, XPC, GTF2H2C, DFFA, BAX, CYCS, DDB2, MBD4, NTHL1, RPA3	1198	60	13528	1.88203	1	0.71597	77.9603
GOTERM_BP_FAT	GO:0051438~regulation of ubiquitin-protein ligase activity	12	0.768246	0.0813301	CCNB1, CDK1, MAD2L1, PLK1, BUB1B, PSMD3, FBXO5, CDC20, UBE2C, CDC27, BUB3, CUL1	1198	78	13528	1.73725	1	0.720406	78.5288
GOTERM_BP_FAT	GO:0010558~negative regulation of macromolecule biosynthetic process	59	3.77721	0.0830275	RBM15B, CBX3, CBX2, RLIM, CDT1, YBX2, KCNIP3, SAP30, CDC45, TIA1, PRMT6, LRRFIP1, NRG1, EIF2B4, CDC6, SATB2, RBL1, LEF1, MXD3, SUZ12, EIF4A3, PA2G4, MSX1, TIMELESS, RPS14, ASB1, HMGB1, GLIS3, HMGB2, EID2, BLM, ENPP1, SOX2, TAF9B, TIPIN, HAT1, ACD, DRAP1, EIF3E, HELLS, ENO1, HNRNPAB, CREBZF, GMNN, PHB, TRIM28, FZD1, CENPF, BRCA2, ILF3, SKI, SIRT1, STAT3, BRCA1, HOXB4, HDAC4, DR1, PHB2, DNMT1	1198	547	13528	1.21798	1	0.726408	79.2371
GOTERM_BP_FAT	GO:0051324~prophase	4	0.256082	0.0831017	RAD1, MSH5, DMC1, TRIP13	1198	12	13528	3.76405	1	0.725085	79.2675
GOTERM_BP_FAT	GO:0045190~isotype switching	4	0.256082	0.0831017	EXO1, MSH6, MSH2, HSPD1	1198	12	13528	3.76405	1	0.725085	79.2675
GOTERM_BP_FAT	GO:0043968~histone H2A acetylation	4	0.256082	0.0831017	YEATS4, ACTL6A, RUVBL2, RUVBL1	1198	12	13528	3.76405	1	0.725085	79.2675
GOTERM_BP_FAT	GO:0033108~mitochondrial respiratory chain complex assembly	4	0.256082	0.0831017	TFAM, OXA1L, TAZ, NDUFAF3	1198	12	13528	3.76405	1	0.725085	79.2675
GOTERM_BP_FAT	GO:0010039~response to iron ion	4	0.256082	0.0831017	CASP6, CCND1, TFRC, BCL2	1198	12	13528	3.76405	1	0.725085	79.2675
GOTERM_BP_FAT	GO:0007143~female meiosis	4	0.256082	0.0831017	RAD51C, PLK1, FBXO5, TRIP13	1198	12	13528	3.76405	1	0.725085	79.2675
GOTERM_BP_FAT	GO:0007096~regulation of exit from mitosis	4	0.256082	0.0831017	KNTC1, BIRC5, ANLN, UBE2C	1198	12	13528	3.76405	1	0.725085	79.2675
GOTERM_BP_FAT	GO:0002208~somatic diversification of immunoglobulins during immune response	4	0.256082	0.0831017	EXO1, MSH6, MSH2, HSPD1	1198	12	13528	3.76405	1	0.725085	79.2675
GOTERM_BP_FAT	GO:0002204~somatic recombination of immunoglobulin genes during immune response	4	0.256082	0.0831017	EXO1, MSH6, MSH2, HSPD1	1198	12	13528	3.76405	1	0.725085	79.2675
GOTERM_BP_FAT	GO:0060249~anatomical structure homeostasis	15	0.960307	0.0838796	PTGES3, XRCC5, BLM, IL7, MRE11A, WRN, CORO1A, TEX15, ACD, RFC1, BAX, BCL2, PARP1, FH, BARD1	1198	106	13528	1.59795	1	0.726892	79.5842
GOTERM_BP_FAT	GO:0002200~somatic diversification of immune receptors	6	0.384123	0.0848376	EXO1, MSH6, MSH2, UNG, LIG1, HSPD1	1198	27	13528	2.50937	1	0.72946	79.9679
GOTERM_BP_FAT	GO:0045333~cellular respiration	14	0.896287	0.0853647	UQCRC2, NDUFA4, OXA1L, NDUFB6, ACO2, SUCLG1, TAZ, CYCS, NDUFB1, KIAA0100, UQCRH, SDHD, NDUFS3, FH	1198	97	13528	1.6298	1	0.730125	80.1762
GOTERM_BP_FAT	GO:0043281~regulation of caspase activity	12	0.768246	0.0873275	SIVA1, CASP8AP2, GSPT1, BAX, CYCS, MTCH1, BIRC5, HSPE1, HSPD1, PMAIP1, NLRP2, RPS3	1198	79	13528	1.71526	1	0.736896	80.9337
GOTERM_BP_FAT	GO:0048609~reproductive process in a multicellular organism	53	3.39309	0.0886095	RAD51C, HMGCR, PTTG1, VGF, GLI1, YBX2, HSF2, RPL39L, CREB3L4, H2AFX, FANCG, CCNA1, APLN, EIF2B4, SPIN4, RAN, MMP14, SPA17, FANCD2, RUVBL1, DMC1, PNMA1, CAV1, HMGB2, CTCFL, BCL2L2, CHEK1, PAQR5, DAZAP1, CEP57, HSPA2, BCL2, DNAJA1, FBXO5, ODF2, PAFAH1B2, STRBP, ASF1B, SPATA5, TRIP13, MSH2, MSH5, SMAD5, CASC5, BRCA2, RACGAP1, SIRT1, CENPI, CCNB1, NOTCH1, GMCL1, TEX15, BAX	1198	487	13528	1.22892	1	0.740651	81.4136
GOTERM_BP_FAT	GO:0032504~multicellular organism reproduction	53	3.39309	0.0886095	RAD51C, HMGCR, PTTG1, VGF, GLI1, YBX2, HSF2, RPL39L, CREB3L4, H2AFX, FANCG, CCNA1, APLN, EIF2B4, SPIN4, RAN, MMP14, SPA17, FANCD2, RUVBL1, DMC1, PNMA1, CAV1, HMGB2, CTCFL, BCL2L2, CHEK1, PAQR5, DAZAP1, CEP57, HSPA2, BCL2, DNAJA1, FBXO5, ODF2, PAFAH1B2, STRBP, ASF1B, SPATA5, TRIP13, MSH2, MSH5, SMAD5, CASC5, BRCA2, RACGAP1, SIRT1, CENPI, CCNB1, NOTCH1, GMCL1, TEX15, BAX	1198	487	13528	1.22892	1	0.740651	81.4136
GOTERM_BP_FAT	GO:0048608~reproductive structure development	17	1.08835	0.0897373	HMGB2, HMGCR, MSH2, BRCA2, BCL2L2, VGF, MMP14, SIRT1, CENPI, CCND1, SFRP1, BAX, BCL2, FANCG, DMC1, FANCA, EIF2B4	1198	126	13528	1.52354	1	0.7437	81.8264
GOTERM_BP_FAT	GO:0031327~negative regulation of cellular biosynthetic process	60	3.84123	0.0911512	RBM15B, CBX3, CBX2, RLIM, CDT1, YBX2, KCNIP3, SAP30, CDC45, TIA1, PRMT6, LRRFIP1, NRG1, EIF2B4, CDC6, SATB2, RBL1, LEF1, MXD3, SUZ12, EIF4A3, PA2G4, MSX1, TIMELESS, RPS14, ASB1, HMGB1, GLIS3, CAV1, HMGB2, EID2, BLM, ENPP1, SOX2, TAF9B, TIPIN, HAT1, ACD, DRAP1, EIF3E, HELLS, ENO1, HNRNPAB, CREBZF, PHB, GMNN, TRIM28, FZD1, CENPF, BRCA2, ILF3, SKI, SIRT1, STAT3, BRCA1, HOXB4, HDAC4, DR1, PHB2, DNMT1	1198	561	13528	1.20772	1	0.747837	82.3316
GOTERM_BP_FAT	GO:0051493~regulation of cytoskeleton organization	18	1.15237	0.0919638	CAV1, STMN3, MAP1A, PSRC1, ARF6, CENPE, TMSB10, CRIPAK, ARPC5, BRCA1, PLK4, CORO1A, NPM1, CFL1, SKA3, RANBP1, SKA1, ADD2	1198	136	13528	1.49455	1	0.74951	82.6159
GOTERM_BP_FAT	GO:0051983~regulation of chromosome segregation	3	0.192061	0.0923215	KIF2C, CENPE, ESPL1	1198	6	13528	5.64608	1	0.749372	82.7397
GOTERM_BP_FAT	GO:0046040~IMP metabolic process	3	0.192061	0.0923215	PAICS, PFAS, GART	1198	6	13528	5.64608	1	0.749372	82.7397
GOTERM_BP_FAT	GO:0045039~protein import into mitochondrial inner membrane	3	0.192061	0.0923215	TIMM9, TIMM10, TIMM13	1198	6	13528	5.64608	1	0.749372	82.7397
GOTERM_BP_FAT	GO:0032986~protein-DNA complex disassembly	3	0.192061	0.0923215	SET, SUPT16H, HMGA1	1198	6	13528	5.64608	1	0.749372	82.7397
GOTERM_BP_FAT	GO:0031498~chromatin disassembly	3	0.192061	0.0923215	SET, SUPT16H, HMGA1	1198	6	13528	5.64608	1	0.749372	82.7397
GOTERM_BP_FAT	GO:0010824~regulation of centrosome duplication	3	0.192061	0.0923215	PLK4, NPM1, BRCA1	1198	6	13528	5.64608	1	0.749372	82.7397
GOTERM_BP_FAT	GO:0010225~response to UV-C	3	0.192061	0.0923215	POLH, BRCA2, WRN	1198	6	13528	5.64608	1	0.749372	82.7397
GOTERM_BP_FAT	GO:0007099~centriole replication	3	0.192061	0.0923215	SASS6, CEP135, CENPJ	1198	6	13528	5.64608	1	0.749372	82.7397
GOTERM_BP_FAT	GO:0006390~transcription from mitochondrial promoter	3	0.192061	0.0923215	TFAM, MRPL12, TFB2M	1198	6	13528	5.64608	1	0.749372	82.7397
GOTERM_BP_FAT	GO:0006337~nucleosome disassembly	3	0.192061	0.0923215	SET, SUPT16H, HMGA1	1198	6	13528	5.64608	1	0.749372	82.7397
GOTERM_BP_FAT	GO:0006189~'de novo' IMP biosynthetic process	3	0.192061	0.0923215	PAICS, PFAS, GART	1198	6	13528	5.64608	1	0.749372	82.7397
GOTERM_BP_FAT	GO:0006188~IMP biosynthetic process	3	0.192061	0.0923215	PAICS, PFAS, GART	1198	6	13528	5.64608	1	0.749372	82.7397
GOTERM_BP_FAT	GO:0033365~protein localization in organelle	19	1.21639	0.0938124	GRPEL1, RAN, TIMM17A, TIMM17B, TIMM10, TOMM40, POLA2, TIMM13, MIPEP, MAPK1, PPIH, CEP57, RPL23, TIMM9, KPNA6, NOP58, TOMM22, KPNA3, KPNA2	1198	146	13528	1.46953	1	0.753653	83.2466
GOTERM_BP_FAT	GO:0043484~regulation of RNA splicing	5	0.320102	0.0945011	RPS26, HNRNPF, RBM15B, NPM1, RBM38	1198	20	13528	2.82304	1	0.754776	83.4761
GOTERM_BP_FAT	GO:0006605~protein targeting	26	1.66453	0.0958167	NXT1, GRPEL1, RAN, TIMM17A, TIMM17B, TIMM10, TOMM40, TIMM13, MIPEP, POLA2, YWHAE, MAPK1, CCHCR1, PPIH, LONP2, RPL23, ATG4C, CEP57, TIMM9, KPNA6, NOP58, TOMM22, RPL11, PEX12, KPNA3, KPNA2	1198	215	13528	1.36556	1	0.758258	83.9061
GOTERM_BP_FAT	GO:0032774~RNA biosynthetic process	34	2.1767	0.0975858	E2F2, GTF3A, FOXM1, TCOF1, TAF9B, MYEF2, PTTG1, CBFB, YBX2, PRIM1, FUBP1, TFAM, GTF2H2C, TCERG1, MRPL12, HSF2, TARDBP, PRIM2, GTF2A2, BTF3, TFB2M, APEX1, FOSL1, TRIP13, KAT2A, BATF3, TAF6, POLR1E, KLF13, TTF2, CD3EAP, SUPT16H, PARP1, ZNF768	1198	296	13528	1.29707	1	0.763344	84.4677
GOTERM_BP_FAT	GO:0042440~pigment metabolic process	8	0.512164	0.0986416	BLVRA, SHMT1, BCL2, SOX2, IREB2, HPRT1, PAICS, GART	1198	45	13528	2.00749	1	0.765714	84.794
Up regualted genes
Category	Term	Count	%	PValue	Genes	List Total	Pop Hits	Pop Total	Fold Enrichment	Bonferroni	Benjamini	FDR
KEGG_PATHWAY	hsa04142:Lysosome	57	2.19907	9.13e-19	ARSB, SGSH, HGSNAT, CLTB, AP1G1, ARSG, LGMN, ATP6AP1, HEXA, HEXB, AP3S2, CLTC, ASAH1, GLB1, IDS, TPP1, AP3B2, MAN2B1, IDUA, CTSZ, CD164, M6PR, GNS, NPC1, IGF2R, CTSO, GAA, CTSD, SORT1, NEU1, CLN5, CTSF, NAGLU, ACP2, CTSA, GNPTAB, GALNS, GALC, AP3D1, ENTPD4, GBA, LIPA, PLA2G15, LAPTM4A, PSAP, CD63, FUCA1, MANBA, DNASE2, LAMP1, LAMP2, SLC17A5, SMPD1, ATP6V0A1, CTNS, CLTCL1, GGA3	723	117	5085	3.42643	1.72e-16	1.72e-16	1.13e-15
KEGG_PATHWAY	hsa00511:Other glycan degradation	10	0.385802	0.0001	MAN2B2, HEXA, HEXB, NEU1, MAN2B1, FUCA2, FUCA1, MANBA, GLB1, GBA	723	16	5085	4.39575	0.0186624	0.00937512	0.124247
KEGG_PATHWAY	hsa00531:Glycosaminoglycan degradation	11	0.424383	0.00025	ARSB, SGSH, HGSNAT, GNS, NAGLU, IDS, HEXA, HEXB, GALNS, GLB1, IDUA	723	21	5085	3.68405	0.0459915	0.0155717	0.310235
KEGG_PATHWAY	hsa04512:ECM-receptor interaction	25	0.964506	0.000428	TNXB, TNC, ITGA1, HSPG2, ITGA2, ITGA3, COL5A2, COL5A1, SDC3, CD47, LAMB3, LAMA4, LAMA3, LAMB2, LAMC3, ITGA5, LAMA5, COL6A2, COL6A1, LAMC2, AGRN, LAMC1, LAMB1, COL11A1, FN1	723	84	5085	2.09321	0.077279	0.0199063	0.529374
KEGG_PATHWAY	hsa04510:Focal adhesion	47	1.81327	0.000489	MYL5, XIAP, TLN2, DIAPH1, TNC, ERBB2, SRC, MYL9, IGF1R, LAMB3, PTK2, LAMB2, DOCK1, SOS1, SOS2, COL6A2, PIK3CA, COL6A1, LAMB1, PIK3R3, COL11A1, FN1, TNXB, BRAF, ROCK2, ITGA1, ITGA2, ITGA3, BAD, MAPK10, COL5A2, COL5A1, LAMA4, LAMA3, CCND3, CCND2, LAMC3, FYN, LAMA5, ITGA5, ROCK1P1, GSK3B, VEGFA, PDGFRB, LAMC2, LAMC1, PARVA	723	201	5085	1.64458	0.0879187	0.0182369	0.605478
KEGG_PATHWAY	hsa04130:SNARE interactions in vesicular transport	14	0.540123	0.00150095	STX6, STX5, STX1A, STX3, VTI1B, VTI1A, STX12, VAMP8, STX16, BET1L, SEC22B, GOSR2, SNAP23, SNAP25	723	38	5085	2.59118	0.246021	0.0459748	1.84636
KEGG_PATHWAY	hsa00600:Sphingolipid metabolism	14	0.540123	0.00196489	SGPL1, SPTLC2, SPHK2, PPAP2C, ACER2, ASAH1, GLB1, SMPD1, GALC, NEU1, CERK, B4GALT6, PPAP2A, GBA	723	39	5085	2.52474	0.309102	0.0514523	2.41068
KEGG_PATHWAY	hsa00604:Glycosphingolipid biosynthesis	8	0.308642	0.00257215	ST6GALNAC6, ST3GAL2, ST3GAL5, SLC33A1, HEXA, B3GALT4, HEXB, GLB1	723	15	5085	3.75104	0.383802	0.0587282	3.14484
KEGG_PATHWAY	hsa04360:Axon guidance	31	1.19599	0.00351148	DCC, PLXNA3, GNAI2, PLXNA1, EFNA1, EPHB1, PTK2, SEMA7A, SEMA3E, SEMA3D, ROBO2, NFATC4, PPP3CA, UNC5C, SEMA3A, LIMK1, ROCK2, PLXNB2, ARHGEF12, SLIT3, EPHA5, SEMA6A, EPHA4, SEMA4G, ROCK1P1, FYN, GSK3B, SRGAP3, SEMA4C, SEMA4B, SEMA4D	723	129	5085	1.69015	0.48383	0.0708452	4.27045
KEGG_PATHWAY	hsa04520:Adherens junction	21	0.810185	0.00434438	PTPRB, PTPRJ, FGFR1, PARD3, PTPRM, WASF3, BAIAP2, WASF1, ERBB2, TGFBR2, CTNNA1, ACP1, SRC, IGF1R, ACVR1B, TJP1, EP300, FYN, PVRL2, WASL, PTPN1	723	77	5085	1.91814	0.558917	0.0785918	5.25846
KEGG_PATHWAY	hsa05222:Small cell lung cancer	21	0.810185	0.0120321	XIAP, RXRB, ITGA2, ITGA3, MAX, LAMB3, PTK2, LAMA4, LAMA3, LAMB2, CDKN1B, CDKN2B, CASP9, LAMC3, LAMA5, PIK3CA, LAMC2, LAMC1, LAMB1, PIK3R3, FN1	723	84	5085	1.7583	0.89728	0.186888	13.9452
KEGG_PATHWAY	hsa00562:Inositol phosphate metabolism	15	0.578704	0.015986	ALDH6A1, MINPP1, INPPL1, SYNJ1, PI4KA, PI4KB, OCRL, PLCG1, INPP5K, PIKFYVE, PLCD3, PIK3CA, PLCB1, IPPK, INPP5B	723	54	5085	1.95367	0.951667	0.223121	18.1219
KEGG_PATHWAY	hsa04710:Circadian rhythm	6	0.231481	0.0273605	CRY2, PER2, PER1, BHLHE40, ARNTL, BHLHE41	723	13	5085	3.24609	0.994568	0.330476	29.1205
KEGG_PATHWAY	hsa00532:Chondroitin sulfate biosynthesis	8	0.308642	0.027859	CSGALNACT1, B3GAT3, XYLT2, CHPF, UST, CHST11, CHST3, DSE	723	22	5085	2.55753	0.995067	0.315739	29.5699
KEGG_PATHWAY	hsa02010:ABC transporters	12	0.462963	0.0396145	ABCA7, ABCC9, ABCD1, ABCC3, ABCD2, ABCC10, ABCD4, ABCC1, ABCA1, ABCC2, ABCC5, ABCC6	723	44	5085	1.91814	0.999499	0.397462	39.4374
KEGG_PATHWAY	hsa04120:Ubiquitin mediated proteolysis	28	1.08025	0.0444898	SYVN1, UBE2Z, XIAP, UBE3B, BTRC, UBE2R2, CUL5, FBXW7, FBXW8, CUL7, MGRN1, UBE2D1, UBE4B, FBXO2, BIRC6, CDC23, HERC2, UBE2H, PARK2, UBE2B, UBE2Q1, UBE2O, RNF7, HUWE1, UBE2K, UBR5, TRIM32, UBE2W	723	137	5085	1.43744	0.999808	0.414179	43.1433
KEGG_PATHWAY	hsa04070:Phosphatidylinositol signaling system	17	0.655864	0.0526189	INPPL1, SYNJ1, PI4KA, PI4KB, OCRL, CDS1, ITPR1, ITPR2, PLCG1, INPP5K, PIKFYVE, PLCD3, PIK3CA, PLCB1, IPPK, PIK3R3, INPP5B	723	74	5085	1.61573	0.999961	0.449964	48.8619
KEGG_PATHWAY	hsa04810:Regulation of actin cytoskeleton	40	1.54321	0.0590387	FGFR1, FGD1, FGFR4, ENAH, MYL5, SSH1, DIAPH1, SSH3, WASF1, MRAS, SSH2, ITGAM, MYL9, PTK2, DOCK1, ARPC3, GSN, SOS1, SOS2, PIKFYVE, PIK3CA, PIK3R3, FGF1, FN1, GIT1, BRAF, LIMK1, ROCK2, BAIAP2, ARHGEF6, ITGA1, ITGA2, ITGA3, ARHGEF12, ITGA5, ROCK1P1, PDGFRB, WASL, MYH14, SLC9A1	723	215	5085	1.3085	0.999989	0.470371	52.9989
KEGG_PATHWAY	hsa04144:Endocytosis	35	1.35031	0.0598993	ARFGAP2, PARD3, FGFR4, CLTB, LDLR, RAB5B, VPS37A, ASAP2, ASAP1, CLTC, SRC, CHMP2B, IGF1R, ACVR1B, AP2B1, RNF103, SH3GLB1, PIKFYVE, IQSEC2, GIT1, PARD6B, TGFBR2, RUFY1, HLA-A, HLA-C, HLA-B, HLA-E, HLA-F, RAB11FIP5, CHMP1B, RABEP1, RAB22A, ARAP3, CLTCL1, EPN2, RNF41	723	184	5085	1.33784	0.999991	0.45729	53.5295
KEGG_PATHWAY	hsa04330:Notch signaling pathway	12	0.462963	0.0607209	NOTCH3, NCSTN, HES1, CIR1, EP300, KAT2B, PSEN1, DTX3L, DTX3, NUMB, ADAM17, JAG1	723	47	5085	1.79571	0.999992	0.445029	54.0308
KEGG_PATHWAY	hsa04010:MAPK signaling pathway	48	1.85185	0.0637951	FGFR1, FGFR4, MAPKAPK5, MRAS, MKNK2, CACNB1, CACNB3, MAPKAPK2, NFKB2, CACNB4, TGFB2, MAX, ACVR1B, CASP3, RASGRP3, SOS1, SOS2, DUSP16, NFATC4, PPP3CA, PRKACB, FGF1, RAPGEF2, MAP2K5, CACNA2D1, BRAF, TAOK2, TAOK1, RELB, NF1, TAOK3, TGFBR2, PTPRR, MAPK10, STK3, DDIT3, MAP4K3, RPS6KA5, DUSP5, MAP4K4, DUSP3, DUSP1, MAPK13, MAPK8IP3, PDGFRB, GADD45B, GADD45A, MAP3K11	723	267	5085	1.26439	0.999996	0.445755	55.8631
KEGG_PATHWAY	hsa05223:Non-small cell lung cancer	13	0.501543	0.0723077	BRAF, RXRB, ERBB2, FOXO3, BAD, CDKN2A, PLCG1, CASP9, RASSF1, SOS1, SOS2, PIK3CA, FOXO3B, PIK3R3	723	54	5085	1.69318	0.999999	0.473435	60.592
KEGG_PATHWAY	hsa05200:Pathways in cancer	57	2.19907	0.074484	NFKB2, MMP2, TGFB2, ACVR1B, MAX, CASP3, CDKN2A, CASP9, CDKN2B, CASP8, RALB, PIK3CA, FGF1, BCR, BRAF, RXRB, CTNNA1, JUP, EP300, LAMC3, VEGFA, PDGFRB, LAMC2, LAMC1, DCC, FGFR1, XIAP, ERBB2, SUFU, IGF1R, LAMB3, PTK2, LAMB2, SOS1, SOS2, PIK3R3, LAMB1, FN1, EPAS1, TGFBR2, ITGA2, ITGA3, BAD, MAPK10, FZD2, RALGDS, WNT2B, LAMA4, LAMA3, CDKN1B, PLCG1, LAMA5, GSK3B, RASSF1, JAK1, PTCH2, MTOR	723	328	5085	1.22223	1	0.46884	61.7237
KEGG_PATHWAY	hsa05212:Pancreatic cancer	16	0.617284	0.0777896	BRAF, ERBB2, ARHGEF6, TGFBR2, MAPK10, BAD, RALGDS, TGFB2, ACVR1B, CDKN2A, CASP9, VEGFA, RALB, JAK1, PIK3CA, PIK3R3	723	72	5085	1.56293	1	0.469724	63.3858
KEGG_PATHWAY	hsa05210:Colorectal cancer	18	0.694444	0.0792126	DCC, BRAF, TGFBR2, BAD, FZD2, MAPK10, RALGDS, TGFB2, ACVR1B, IGF1R, CASP3, CASP9, GSK3B, SOS1, SOS2, PDGFRB, PIK3CA, PIK3R3	723	84	5085	1.50711	1	0.462376	64.0806
KEGG_PATHWAY	hsa05120:Epithelial cell signaling in Helicobacter pylori infection	15	0.578704	0.0934539	GIT1, F11R, CASP3, TJP1, ATP6V0E1, ADAM10, PLCG1, MAPK13, ATP6AP1, ATP6V0A1, ADAM17, MAPK10, ATP6V1G1, CCL5, SRC	723	68	5085	1.55144	1	0.508078	70.3966
KEGG_PATHWAY	hsa04115:p53 signaling pathway	15	0.578704	0.0934539	SESN2, SESN1, CASP3, CDKN2A, TNFRSF10B, CCND3, CASP9, CCND2, BBC3, CD82, SHISA5, CASP8, TSC2, GADD45B, GADD45A	723	68	5085	1.55144	1	0.508078	70.3966
GOTERM_BP_FAT	GO:0016192~vesicle-mediated transport	149	5.74846	2.07e-14	SEC31A, AP1G2, RAB9B, SRCIN1, AP1G1, SLC9A3, VPS54, ITSN2, TAPBP, GBF1, APOE, SAR1A, FTL, SCAMP5, SCAMP2, LRP1B, VTI1B, CECR2, MFGE8, VPS41, OPTN, PCLO, VTI1A, ERGIC3, NPC1, LAT2, RAB18, LRP10, VAMP8, LYST, PI4K2A, OPHN1, BIN1, ERC1, UNC13B, AKAP3, ABCA7, ARFGAP2, RAB7A, NAPG, CDC42SE1, NAPA, SNX4, ABCA1, NAPB, CCL5, ARFGEF1, SRC, LLGL2, MIA3, DOCK1, STX12, STX16, TMED10, RHOBTB3, CUBN, HTT, SPTB…	1893	576	13528	1.84862	8.26e-11	8.26e-11	3.84e-11
GOTERM_BP_FAT	GO:0006897~endocytosis	59	2.27623	7.91e-07	LDLR, HIP1R, AP1G1, SLC9A3, SORL1, SYNJ1, EPS15L1, ITSN2, APOE, ZFYVE9, DLG4, AP3B2, SYNRG, ICAM5, LRP1B, STXBP1, ARHGAP27, MFGE8, PI4KB, M6PR, ELMO2, ZDHHC15, NPC1, LRP10, RAB18, IGF2R, SORT1, TOM1, OPHN1, BIN1, EPN2, RIN3, ABCA7, RAB7A, CDC42SE1, SNX4, ABCA1, SCARF1, DOCK1, PIKFYVE, PTX3, TRIP10, LRSAM1, CUBN, MRC2, TGFBR2, RUFY1, SH3BP4, LMBR1L, FNBP1, LRP1, RABEP1, ULK1, RAB22A, TSC2, LRP6, C…	1893	220	13528	1.91652	0.00316154	0.00158202	0.00147079
GOTERM_BP_FAT	GO:0010324~membrane invagination	59	2.27623	7.91e-07	LDLR, HIP1R, AP1G1, SLC9A3, SORL1, SYNJ1, EPS15L1, ITSN2, APOE, ZFYVE9, DLG4, AP3B2, SYNRG, ICAM5, LRP1B, STXBP1, ARHGAP27, MFGE8, PI4KB, M6PR, ELMO2, ZDHHC15, NPC1, LRP10, RAB18, IGF2R, SORT1, TOM1, OPHN1, BIN1, EPN2, RIN3, ABCA7, RAB7A, CDC42SE1, SNX4, ABCA1, SCARF1, DOCK1, PIKFYVE, PTX3, TRIP10, LRSAM1, CUBN, MRC2, TGFBR2, RUFY1, SH3BP4, LMBR1L, FNBP1, LRP1, RABEP1, ULK1, RAB22A, TSC2, LRP6, C…	1893	220	13528	1.91652	0.00316154	0.00158202	0.00147079
GOTERM_BP_FAT	GO:0016265~death	147	5.6713	1.67e-06	MEF2A, MICB, MICA, GRIK2, ATP6AP1, TNFSF15, FOXO3, TGFB2, MAGED1, IGHMBP2, CDKN2A, ATXN10, DAP, UNC5C, FOXO3B, SGPL1, SLC33A1, MADD, PTPRH, HRK, CECR2, OPTN, LIG4, BCL2L13, BCL2L11, STK3, DDIT4, RNF130, EP300, FGD1, ADAMTSL4, CLU, AKAP13, RFFL, RRAGC, PRUNE2, FIS1, PEA15, DOCK1, ECE1, TTBK2, ATN1, TRAF7, SPIN2B, FGD4, ABR, TAOK2, TM2D1, HTT, GARS, NR4A2, RYBP, DUSP22, TRIO, DNASE2, SEMA6A, DNASE1…	1893	724	13528	1.45098	0.00665511	0.00222331	0.00310147
GOTERM_BP_FAT	GO:0008219~cell death	146	5.63272	1.81e-06	MEF2A, MICB, MICA, GRIK2, ATP6AP1, TNFSF15, FOXO3, TGFB2, MAGED1, IGHMBP2, CDKN2A, ATXN10, DAP, UNC5C, FOXO3B, SGPL1, SLC33A1, MADD, PTPRH, HRK, CECR2, OPTN, LIG4, BCL2L13, BCL2L11, STK3, DDIT4, RNF130, EP300, FGD1, ADAMTSL4, CLU, AKAP13, RFFL, RRAGC, PRUNE2, FIS1, PEA15, DOCK1, ECE1, TTBK2, ATN1, TRAF7, SPIN2B, FGD4, ABR, TAOK2, TM2D1, HTT, GARS, RYBP, DUSP22, TRIO, DNASE2, SEMA6A, DNASE1, SYNE1…	1893	719	13528	1.45113	0.00719641	0.00180398	0.00335464
GOTERM_BP_FAT	GO:0008104~protein localization	172	6.6358	2.76e-06	GNPTG, RAB3GAP2, SRP14, RAB9A, SEC31A, LTBP2, AP1G2, RAB9B, GRIK2, AP1G1, ATP6AP1, VPS54, VPS53, MXI1, TGFB2, KIF13A, CRY2, VPS13C, ANK3, VPS13D, HOMER3, WNK4, AAGAB, VPS13B, SAR1A, KIF13B, SCAMP5, SCAMP2, LRP1B, VTI1B, VPS41, OPTN, ARNTL, VTI1A, TNKS2, PITPNM1, RAB18, LCA5, LYST, RAB15, RAB12, ERC1, AKAP3, BBS4, RAB7A, ARFGAP2, NAPG, NFKBIE, SNX8, NFKBIB, CACNB1, NAPA, CCDC91, SNX4, AKAP10, CTSA…	1893	882	13528	1.39362	0.0109868	0.00220708	0.00513129
GOTERM_BP_FAT	GO:0006468~protein amino acid phosphorylation	136	5.24691	3.43e-06	RNASEL, STK38, EFNA1, DSTYK, PRKG2, TGFB2, PSKH1, COL4A3BP, WNK4, CLK4, PIK3CA, PRKACB, FRS2, MAP2K5, TNIK, BCR, CSNK1G1, BRAF, MADD, ROCK2, MYLK4, WNK3, MARK4, CDKL5, STK3, MAP4K3, MAP4K4, RIOK3, TESK1, BMP2K, ROR1, PDGFRB, TESK2, LRRK2, ERC1, FGFR1, FGFR4, GNAI2, MAPKAPK5, STK10, ERBB2, BMPR2, MAPKAPK2, EPHB1, SRC, PTK2, TTBK2, TNKS, STK19, STK38L, FGD4, TEC, TAOK2, SMAD7, TAOK1, TAOK3, TGFBR2,…	1893	667	13528	1.45712	0.0136427	0.00228681	0.00638021
GOTERM_BP_FAT	GO:0016044~membrane organization	86	3.3179	5.55e-06	COPA, SEC31A, SEC24A, LDLR, HIP1R, AP1G1, SLC9A3, SYNJ1, SORL1, PEX5, EPS15L1, ITSN2, CLTC, DYSF, GBF1, APOE, ZFYVE9, DLG4, AP3B2, SEC24D, FTL, VCPIP1, STX6, SYNRG, STX3, ICAM5, LRP1B, STXBP1, VTI1B, ARHGAP27, MFGE8, PI4KB, M6PR, ELMO2, ZDHHC15, NPC1, NDEL1, LRP10, RAB18, VAMP8, IGF2R, ARCN1, SORT1, TOM1, OPHN1, BIN1, CLN8, COPE, RIN3, EPN2, ABCA7, RAB7A, NAPG, CDC42SE1, NAPA, SNX4, ABCA1, SCARF1…	1893	381	13528	1.61308	0.0219615	0.00316729	0.0103139
GOTERM_BP_FAT	GO:0030198~extracellular matrix organization	33	1.27315	7.97e-06	MPZL3, ADAMTSL4, NFKB2, SERPINH1, SPINK5, APLP2, TGFB2, PTK2, P4HA1, SERAC1, TGFBI, COL6A2, BCL3, VWA1, COL11A1, RECK, COL18A1, TNXB, LGALS3, ADAMTS20, NF1, CST3, CCDC80, HSPG2, NID1, COL5A2, COL5A1, CSGALNACT1, ATP7A, KAZALD1, LAMC1, ENG, SMARCA4	1893	104	13528	2.26759	0.031399	0.00397987	0.0148171
GOTERM_BP_FAT	GO:0006793~phosphorus metabolic process	183	7.06019	1.31e-05	RNASEL, STK38, EFNA1, ATP6AP1, PTPN23, DSTYK, PTPN21, PRKG2, TGFB2, PSKH1, WNK4, COL4A3BP, CLK4, PIK3CA, PRKACB, FRS2, MAP2K5, PTPRJ, PTPRM, BCR, TNIK, CSNK1G1, BRAF, MADD, ROCK2, PTPRH, MYLK4, PTPRR, WNK3, PTPDC1, MARK4, CDKL5, STK3, MAP4K3, MAP4K4, RIOK3, ROR1, BMP2K, TESK1, PDGFRB, TESK2, LRRK2, ERC1, STYXL1, FGFR1, FGFR4, GNAI2, MVD, SSH1, ERBB2, MAPKAPK5, SSH3, STK10, SSH2, BMPR2, MAPKAPK2, …	1893	973	13528	1.34407	0.0509019	0.00578798	0.0242631
GOTERM_BP_FAT	GO:0006796~phosphate metabolic process	183	7.06019	1.31e-05	RNASEL, STK38, EFNA1, ATP6AP1, PTPN23, DSTYK, PTPN21, PRKG2, TGFB2, PSKH1, WNK4, COL4A3BP, CLK4, PIK3CA, PRKACB, FRS2, MAP2K5, PTPRJ, PTPRM, BCR, TNIK, CSNK1G1, BRAF, MADD, ROCK2, PTPRH, MYLK4, PTPRR, WNK3, PTPDC1, MARK4, CDKL5, STK3, MAP4K3, MAP4K4, RIOK3, ROR1, BMP2K, TESK1, PDGFRB, TESK2, LRRK2, ERC1, STYXL1, FGFR1, FGFR4, GNAI2, MVD, SSH1, ERBB2, MAPKAPK5, SSH3, STK10, SSH2, BMPR2, MAPKAPK2, …	1893	973	13528	1.34407	0.0509019	0.00578798	0.0242631
GOTERM_BP_FAT	GO:0045184~establishment of protein localization	148	5.70988	3.03e-05	GNPTG, RAB3GAP2, SRP14, RAB9A, SEC31A, LTBP2, AP1G2, RAB9B, AP1G1, GRIK2, ATP6AP1, VPS54, VPS53, TGFB2, KIF13A, CRY2, ANK3, HOMER3, AAGAB, VPS13B, SAR1A, KIF13B, SCAMP5, SCAMP2, LRP1B, VTI1B, VPS41, OPTN, ARNTL, VTI1A, PITPNM1, RAB18, LCA5, LYST, RAB15, RAB12, ERC1, ARFGAP2, RAB7A, NAPG, SNX8, CACNB1, NAPA, CCDC91, SNX4, CTSA, LMAN2, ABCA1, NAPB, RFFL, RAB40B, CHMP2B, MIA3, STX12, STX16, DUSP16, …	1893	769	13528	1.37537	0.114055	0.012037	0.0562334
GOTERM_BP_FAT	GO:0012501~programmed cell death	121	4.66821	5.01e-05	MEF2A, GRIK2, TNFSF15, FOXO3, MAGED1, CDKN2A, DAP, UNC5C, FOXO3B, SGPL1, MADD, PTPRH, HRK, CECR2, LIG4, BCL2L13, BCL2L11, STK3, DDIT4, RNF130, EP300, FGD1, ADAMTSL4, CLU, AKAP13, RFFL, RRAGC, PEA15, FIS1, PRUNE2, DOCK1, ECE1, TRAF7, SPIN2B, FGD4, ABR, TM2D1, TAOK2, HTT, RYBP, DUSP22, TRIO, DNASE2, DNASE1, SEMA6A, CDKN1B, VCP, RABEP1, BBC3, CSRNP1, IFI6, DAP3, HTATIP2, GJA1, ZNF346, PDCD4, TMEM173…	1893	611	13528	1.41523	0.181561	0.0180493	0.0930188
GOTERM_BP_FAT	GO:0006915~apoptosis	119	4.59105	6.27e-05	MEF2A, GRIK2, TNFSF15, FOXO3, MAGED1, CDKN2A, DAP, UNC5C, FOXO3B, SGPL1, MADD, PTPRH, HRK, CECR2, LIG4, BCL2L13, BCL2L11, STK3, DDIT4, RNF130, EP300, FGD1, ADAMTSL4, CLU, AKAP13, RFFL, RRAGC, PEA15, FIS1, PRUNE2, DOCK1, ECE1, TRAF7, SPIN2B, FGD4, ABR, TM2D1, TAOK2, HTT, RYBP, DUSP22, TRIO, DNASE2, DNASE1, SEMA6A, VCP, RABEP1, BBC3, CSRNP1, IFI6, DAP3, HTATIP2, GJA1, ZNF346, PDCD4, TMEM173, CASP3,…	1893	602	13528	1.41265	0.221932	0.0206947	0.11649
GOTERM_BP_FAT	GO:0015031~protein transport	145	5.59414	6.44e-05	GNPTG, RAB3GAP2, SRP14, RAB9A, SEC31A, LTBP2, AP1G2, RAB9B, AP1G1, GRIK2, ATP6AP1, VPS54, VPS53, TGFB2, KIF13A, CRY2, HOMER3, AAGAB, VPS13B, SAR1A, KIF13B, SCAMP5, SCAMP2, LRP1B, VTI1B, VPS41, OPTN, ARNTL, VTI1A, PITPNM1, RAB18, LCA5, LYST, RAB15, RAB12, ERC1, ARFGAP2, RAB7A, NAPG, SNX8, CACNB1, NAPA, CCDC91, SNX4, CTSA, LMAN2, ABCA1, NAPB, RFFL, RAB40B, CHMP2B, MIA3, STX12, STX16, DUSP16, TMED10…	1893	762	13528	1.35987	0.227095	0.0196203	0.119579
GOTERM_BP_FAT	GO:0044257~cellular protein catabolic process	119	4.59105	6.75e-05	BTRC, IDE, RNF217, MYLIP, KLHL3, ERLEC1, CNOT4, USP53, CUL5, CUL7, ISG15, CUL9, RBCK1, ERAP1, RNF149, UBR4, BRAP, DCUN1D2, KDM2A, HUWE1, UBR5, FBXO18, TRIM32, FBXL5, FBXO10, SYVN1, ASB13, RFFL, RAB40B, FBXW7, FBXW8, FBXW5, PSMB1, OTUD7B, FBXO44, RNF11, FBXO41, TRAF7, UBE2D1, HECTD1, NPLOC4, FBXO2, CDC23, TULP4, RNF7, VCP, FBXO31, FBXO32, UCHL1, UFC1, OS9, LONP1, MGRN1, MAP1LC3B, CASP8, KLHL21, FB…	1893	603	13528	1.4103	0.236691	0.0191074	0.125375
GOTERM_BP_FAT	GO:0030163~protein catabolic process	122	4.70679	7.19e-05	BTRC, IDE, RNF217, MYLIP, KLHL3, ERLEC1, CNOT4, USP53, CUL5, CUL7, ISG15, CUL9, RBCK1, ERAP1, RNF149, UBR4, BRAP, DCUN1D2, KDM2A, HUWE1, UBR5, FBXO18, TRIM32, FBXL5, FBXO10, SYVN1, ASB13, RFFL, RAB40B, FBXW7, FBXW8, FBXW5, PSMB1, OTUD7B, FBXO44, RNF11, FBXO41, TRAF7, UBE2D1, HECTD1, NPLOC4, FBXO2, CDC23, TULP4, RNF7, VCP, FBXO31, FBXO32, MTOR, UCHL1, UFC1, OS9, LONP1, MGRN1, TPP1, MAP1LC3B, CASP8…	1893	622	13528	1.40169	0.24992	0.0189891	0.133485
GOTERM_BP_FAT	GO:0051603~proteolysis involved in cellular protein catabolic process	118	4.55247	8.42e-05	BTRC, IDE, RNF217, MYLIP, KLHL3, ERLEC1, CNOT4, USP53, CUL5, CUL7, ISG15, CUL9, RBCK1, ERAP1, RNF149, UBR4, BRAP, DCUN1D2, KDM2A, HUWE1, UBR5, FBXO18, TRIM32, FBXL5, FBXO10, SYVN1, ASB13, RFFL, RAB40B, FBXW7, FBXW8, FBXW5, PSMB1, OTUD7B, FBXO44, RNF11, FBXO41, TRAF7, UBE2D1, HECTD1, NPLOC4, FBXO2, CDC23, TULP4, RNF7, VCP, FBXO31, FBXO32, UCHL1, UFC1, OS9, LONP1, MGRN1, MAP1LC3B, CASP8, KLHL21, FB…	1893	600	13528	1.40544	0.28602	0.0208361	0.156362
GOTERM_BP_FAT	GO:0007167~enzyme linked receptor protein signaling pathway	74	2.85494	0.000113	MPZL1, LTBP2, EFNA1, GRIK2, LTBP3, ATP6AP1, RHOQ, FSTL1, DDR2, TGFB2, ACVR1B, EIF4EBP2, FNTA, CTGF, ZFYVE9, FGF1, FRS2, GNG7, PTPRJ, SGPL1, BAIAP2, DDR1, ACVR2A, ACVR2B, DOK4, VEGFA, ROR1, PDGFRB, SORT1, ADAM17, PPM1L, AKAP3, ACVR1, FGFR1, ZFAND5, FGFR4, CTF1, ERBB2, USP9X, BMPR2, EPHB1, SRC, IGF1R, PTK2, RGMB, PTK2B, SOS1, AGRN, PIK3R3, UBE2D1, GIGYF1, CAMLG, PTPN2, SMAD7, SMAD6, KLF10, MYO1E, T…	1893	342	13528	1.54628	0.363718	0.0262444	0.209778
GOTERM_BP_FAT	GO:0044265~cellular macromolecule catabolic process	137	5.28549	0.000147	BTRC, IDE, RNF217, MYLIP, KLHL3, ERLEC1, DNASE1L1, ISG20, CNOT4, CUL5, USP53, CDKN2A, CUL7, ISG15, APOE, CUL9, ERAP1, RBCK1, RNF149, ZHX2, UBR4, CECR2, BRAP, DCUN1D2, KDM2A, HUWE1, UBR5, FBXO18, TRIM32, FBXL5, FBXO10, SYVN1, ASB13, OAS2, RFFL, LIN28B, RAB40B, FBXW7, FBXW8, FBXW5, PSMB1, OTUD7B, FBXO44, RNF11, FBXO41, TRAF7, UBE2D1, HECTD1, NPLOC4, FBXO2, CDC23, DNASE2, DNASE1, TULP4, RNF7, VCP, D…	1893	725	13528	1.35041	0.443583	0.0320441	0.271927
GOTERM_BP_FAT	GO:0009057~macromolecule catabolic process	146	5.63272	0.000147	BTRC, IDE, RNF217, MYLIP, KLHL3, ERLEC1, DNASE1L1, CNOT4, ISG20, CUL5, USP53, CDKN2A, CUL7, ISG15, APOE, CUL9, ERAP1, RBCK1, RNF149, ZHX2, UBR4, CECR2, BRAP, GNS, DCUN1D2, KDM2A, HUWE1, UBR5, FBXO18, TRIM32, FBXL5, FBXO10, SYVN1, ASB13, OAS2, RFFL, LIN28B, RAB40B, FBXW7, FBXW8, FBXW5, PSMB1, OTUD7B, FBXO44, RNF11, FBXO41, TRAF7, UBE2D1, HECTD1, NPLOC4, FBXO2, CDC23, DNASE2, DNASE1, TULP4, RNF7, V…	1893	781	13528	1.33593	0.4444	0.0304584	0.272607
GOTERM_BP_FAT	GO:0002474~antigen processing and presentation of peptide antigen via MHC class I	10	0.385802	0.000169	MICA, HLA-A, ERAP1, HLA-C, ERAP2, HLA-B, MR1, HLA-E, TAPBP, B2M, HLA-F	1893	17	13528	4.20372	0.490779	0.0331807	0.312976
GOTERM_BP_FAT	GO:0043062~extracellular structure organization	41	1.58179	0.000211	MPZL3, ADAMTSL4, TNC, ERBB2, NFKB2, CDH2, CACNB4, SERPINH1, SPINK5, APLP2, TGFB2, PTK2, ANK3, P4HA1, SERAC1, TGFBI, COL6A2, BCL3, AGRN, VWA1, COL11A1, RECK, COL18A1, TNXB, LGALS3, ADAMTS20, NF1, NFASC, CCDC80, CST3, HSPG2, NID1, NLGN3, COL5A2, COL5A1, CSGALNACT1, ATP7A, KAZALD1, LAMC1, ENG, SMARCA4	1893	163	13528	1.79754	0.571	0.0394987	0.39232
GOTERM_BP_FAT	GO:0030155~regulation of cell adhesion	36	1.38889	0.000225	SRCIN1, ERBB2, CSF1, SIPA1, ONECUT2, CYTH3, FXYD5, SRC, RELL2, CITED2, TGFB2, CD47, MIA3, CDKN2A, GSN, TGFBI, TGM2, FGF1, ARHGDIB, ICAM1, ADAM10, SMAD7, NF1, CCDC80, ITGA2, NID1, CD164, SERPINI1, DDR1, LAMA4, LAMA3, LAMA5, FBLN2, TSC2, ADAM22, ENG	1893	137	13528	1.87787	0.593968	0.0401414	0.417774
GOTERM_BP_FAT	GO:0051056~regulation of small GTPase mediated signal transduction	57	2.19907	0.000234	RASGEF1C, ITSN2, RGL1, RGL2, TBC1D17, GBF1, TBC1D13, RAPGEF2, ARHGEF3, BCR, ARHGEF6, ARHGEF5, ARHGAP27, ARHGEF17, ARHGEF12, RALGAPA1, NDEL1, TBC1D8B, FGD1, ARFGAP2, RABGAP1, TBC1D9, AGFG2, CSF1, ERBB2, SIPA1, ASAP2, AKAP13, ASAP1, CYTH3, CDH2, ARFGEF1, FICD, GMIP, RASGRP3, PTK2B, SOS1, PLEKHG5, SOS2, RASA4, FGD4, TBC1D2, IQSEC2, GIT1, TBC1D2B, ABR, NF1, TRIO, RICTOR, RALGDS, GRTP1, TSC2, EVI5L, M…	1893	252	13528	1.61643	0.608718	0.0399759	0.434888
GOTERM_BP_FAT	GO:0007040~lysosome organization	12	0.462963	0.000261	ARSB, TPP1, HEXA, HEXB, GAA, HPS1, ACP2, ABCA1, CLN8, CLN5, IDUA, GBA	1893	25	13528	3.43024	0.648438	0.0426221	0.484379
GOTERM_BP_FAT	GO:0006665~sphingolipid metabolic process	23	0.887346	0.000425	SGPL1, PLA2G15, SPHK2, SPTLC2, PSAP, HEXA, ACER2, CREM, HEXB, ASAH1, SAMD8, ST6GALNAC6, GBA2, ST3GAL5, SMPDL3A, SERINC1, COL4A3BP, SMPD1, GALC, CERK, NSMAF, CLN8, GBA	1893	75	13528	2.19154	0.817778	0.065834	0.787676
GOTERM_BP_FAT	GO:0042147~retrograde transport, endosome to Golgi	8	0.308642	0.00043	STX5, VPS54, STX16, PIKFYVE, BET1L, ERC1, VTI1A, RHOBTB3	1893	12	13528	4.76422	0.820898	0.0640059	0.795635
GOTERM_BP_FAT	GO:0048193~Golgi vesicle transport	34	1.31173	0.000442	COPA, SEC24A, SEC31A, RAB9B, NAPG, AP1G1, NAPA, CLTC, TAPBP, GBF1, STX16, AP3B2, SEC22B, TMED10, SNAP23, SAR1A, SEC24D, GOLGA3, FTL, STX6, SCAMP2, HTT, VTI1B, VPS41, OPTN, WIPI1, SCFD1, VCP, VAMP8, ARCN1, SORT1, GOSR2, CUX1, COPE	1893	131	13528	1.85477	0.829258	0.0633698	0.817659
GOTERM_BP_FAT	GO:0046942~carboxylic acid transport	37	1.42747	0.000446	PPARA, CPT2, SLC38A9, NFKBIE, SLC38A7, SLC38A6, SLC38A10, CACNB4, SLC26A1, SLC7A5, SLCO2A1, SLC1A4, SERINC1, SLC25A22, ATP8B1, SLC22A4, SLC25A26, ARL6IP5, SLC43A2, PRAF2, HTT, SLC6A14, SLC3A2, CELSR3, SLC7A11, SLC16A2, SLC16A5, SLC17A5, SLC6A9, SLC25A13, PSEN1, SLC16A6, ABCC3, FABP3, CTNS, CLN8, CROT	1893	147	13528	1.79874	0.832126	0.0617452	0.825464
GOTERM_BP_FAT	GO:0016310~phosphorylation	146	5.63272	0.000446	RNASEL, STK38, EFNA1, ATP6AP1, DSTYK, PRKG2, TGFB2, PSKH1, COL4A3BP, WNK4, CLK4, PIK3CA, PRKACB, FRS2, MAP2K5, BCR, TNIK, CSNK1G1, BRAF, MADD, ROCK2, MYLK4, WNK3, MARK4, CDKL5, STK3, MAP4K3, MAP4K4, RIOK3, ROR1, TESK1, BMP2K, PDGFRB, TESK2, LRRK2, ERC1, FGFR1, FGFR4, GNAI2, MVD, MAPKAPK5, STK10, ERBB2, BMPR2, MAPKAPK2, SDHAF2, EPHB1, SRC, PTK2, TTBK2, TNKS, STK19, STK38L, FGD4, TEC, TAOK2, SMAD7,…	1893	800	13528	1.3042	0.832459	0.0597452	0.826378
GOTERM_BP_FAT	GO:0015849~organic acid transport	37	1.42747	0.000511	PPARA, CPT2, SLC38A9, NFKBIE, SLC38A7, SLC38A6, SLC38A10, CACNB4, SLC26A1, SLC7A5, SLCO2A1, SLC1A4, SERINC1, SLC25A22, ATP8B1, SLC22A4, SLC25A26, ARL6IP5, SLC43A2, PRAF2, HTT, SLC6A14, SLC3A2, CELSR3, SLC7A11, SLC16A2, SLC16A5, SLC17A5, SLC6A9, SLC25A13, PSEN1, SLC16A6, ABCC3, FABP3, CTNS, CLN8, CROT	1893	148	13528	1.78658	0.870864	0.065954	0.946238
GOTERM_BP_FAT	GO:0051270~regulation of cell motion	45	1.73611	0.000594	BBS4, PARD3, PLXNA3, CSF1, ONECUT2, ABHD2, JAG1, CITED2, TGFB2, IGF1R, MIA3, NISCH, SERPINE2, PTK2B, APOE, HMOX1, UNC5C, SEMA3A, LAMB1, COL18A1, ICAM1, PARD6B, ADAM10, PTPRM, SP100, CREB3, EGFL7, SMAD7, NF1, CHST3, ITGA2, IL6R, FURIN, BBS2, LAMA4, LAMA3, CDKN1B, CLIC4, LAMA5, VEGFA, TGFBR3, ADAM17, PDGFRB, ARAP3, HDAC7	1893	193	13528	1.66624	0.907138	0.0738006	1.09784
GOTERM_BP_FAT	GO:0007033~vacuole organization	15	0.578704	0.000681	ARSB, PSEN1, TPP1, HEXA, HEXB, GAA, HPS1, CTSD, ACP2, ABCA1, CLN8, C12ORF44, CLN5, IDUA, GBA	1893	40	13528	2.67987	0.934522	0.0816609	1.25821
GOTERM_BP_FAT	GO:0046519~sphingoid metabolic process	16	0.617284	0.000798	SGPL1, PLA2G15, SPHK2, HEXA, ACER2, HEXB, ASAH1, SAMD8, GBA2, ST3GAL5, COL4A3BP, GALC, SMPD1, CERK, NSMAF, CLN8	1893	45	13528	2.54092	0.958959	0.092229	1.47223
GOTERM_BP_FAT	GO:0043632~modification-dependent macromolecule catabolic process	108	4.16667	0.000923	BTRC, RNF217, MYLIP, KLHL3, ERLEC1, CNOT4, USP53, CUL5, CUL7, ISG15, CUL9, RBCK1, RNF149, UBR4, BRAP, DCUN1D2, HUWE1, KDM2A, FBXO18, UBR5, TRIM32, FBXL5, FBXO10, SYVN1, ASB13, RFFL, RAB40B, FBXW7, FBXW8, FBXW5, PSMB1, OTUD7B, FBXO44, RNF11, FBXO41, TRAF7, UBE2D1, HECTD1, NPLOC4, FBXO2, CDC23, TULP4, RNF7, VCP, FBXO31, FBXO32, UCHL1, UFC1, OS9, LONP1, MGRN1, MAP1LC3B, KLHL21, FBXL12, USP11, DDA1, …	1893	574	13528	1.34461	0.975147	0.102974	1.70153
GOTERM_BP_FAT	GO:0019941~modification-dependent protein catabolic process	108	4.16667	0.000923	BTRC, RNF217, MYLIP, KLHL3, ERLEC1, CNOT4, USP53, CUL5, CUL7, ISG15, CUL9, RBCK1, RNF149, UBR4, BRAP, DCUN1D2, HUWE1, KDM2A, FBXO18, UBR5, TRIM32, FBXL5, FBXO10, SYVN1, ASB13, RFFL, RAB40B, FBXW7, FBXW8, FBXW5, PSMB1, OTUD7B, FBXO44, RNF11, FBXO41, TRAF7, UBE2D1, HECTD1, NPLOC4, FBXO2, CDC23, TULP4, RNF7, VCP, FBXO31, FBXO32, UCHL1, UFC1, OS9, LONP1, MGRN1, MAP1LC3B, KLHL21, FBXL12, USP11, DDA1, …	1893	574	13528	1.34461	0.975147	0.102974	1.70153
GOTERM_BP_FAT	GO:0006508~proteolysis	183	7.06019	0.0010334	SCPEP1, QPCTL, ATP6AP2, LGMN, BTRC, IDE, RNF217, RCE1, MYLIP, ENPEP, MMP2, KLHL3, ERLEC1, CNOT4, CUL5, USP53, PGPEP1, CUL7, ISG15, HTRA1, CUL9, ERAP1, RBCK1, LONRF3, ERAP2, RNF149, ADAMTS20, UBR4, NPEPPS, BRAP, TMEM27, DCUN1D2, KDM2A, HUWE1, CPE, UBR5, FBXO18, TRIM32, PRCP, FBXL5, CPD, FBXO10, SYVN1, CLU, MME, CTSA, ASB13, RFFL, RAB40B, FBXW7, FBXW8, ECE1, PSMB1, FBXW5, OTUD7B, FBXO44, RNF11, FBX…	1893	1054	13528	1.24078	0.984025	0.111476	1.90311
GOTERM_BP_FAT	GO:0006865~amino acid transport	25	0.964506	0.00108864	PRAF2, CPT2, SLC38A9, HTT, NFKBIE, SLC38A7, SLC38A6, SLC6A14, SLC3A2, SLC38A10, CACNB4, SLC7A5, SLC7A11, SLC1A4, SLC6A9, SLC25A13, PSEN1, SERINC1, SLC25A22, SLC22A4, SLC25A26, CTNS, CLN8, ARL6IP5, SLC43A2	1893	90	13528	1.98509	0.987196	0.114016	2.00388
GOTERM_BP_FAT	GO:0006672~ceramide metabolic process	15	0.578704	0.00118216	SGPL1, PLA2G15, ACER2, HEXA, HEXB, ASAH1, SAMD8, GBA2, ST3GAL5, COL4A3BP, GALC, SMPD1, CERK, NSMAF, CLN8	1893	42	13528	2.55226	0.991197	0.120067	2.17424
GOTERM_BP_FAT	GO:0043067~regulation of programmed cell death	145	5.59414	0.00118616	GRIK2, TNFSF15, FOXO3, CITED2, TGFB2, MAGED1, CUL5, FNTA, CDKN2A, APOE, PIK3CA, DAP, DDAH2, FOXO3B, NQO1, RARG, BRAF, ADAMTS20, MADD, HRK, LIG4, BCL2L13, MARK4, BCL2L11, DDIT3, STK3, LYST, VEGFA, MNT, CSTB, DCUN1D3, LRRK2, UNC13B, FGD1, IFIH1, SYVN1, GCLC, ADAMTSL4, ERBB2, CLU, AKAP13, SRC, PRUNE2, PEA15, AKT1S1, BLOC1S2, TRAF7, FGD4, COL18A1, HERPUD1, CARD9, ABR, SPHK2, TM2D1, HTT, SMAD6, KLF10,…	1893	812	13528	1.27613	0.991337	0.117472	2.18152
GOTERM_BP_FAT	GO:0006643~membrane lipid metabolic process	23	0.887346	0.00132991	SGPL1, PLA2G15, SPHK2, SPTLC2, PSAP, HEXA, ACER2, CREM, HEXB, ASAH1, SAMD8, ST6GALNAC6, GBA2, ST3GAL5, SMPDL3A, SERINC1, COL4A3BP, SMPD1, GALC, CERK, NSMAF, CLN8, GBA	1893	81	13528	2.0292	0.995129	0.127616	2.44281
GOTERM_BP_FAT	GO:0010941~regulation of cell death	145	5.59414	0.00136627	GRIK2, TNFSF15, FOXO3, CITED2, TGFB2, MAGED1, CUL5, FNTA, CDKN2A, APOE, PIK3CA, DAP, DDAH2, FOXO3B, NQO1, RARG, BRAF, ADAMTS20, MADD, HRK, LIG4, BCL2L13, MARK4, BCL2L11, DDIT3, STK3, LYST, VEGFA, MNT, CSTB, DCUN1D3, LRRK2, UNC13B, FGD1, IFIH1, SYVN1, GCLC, ADAMTSL4, ERBB2, CLU, AKAP13, SRC, PRUNE2, PEA15, AKT1S1, BLOC1S2, TRAF7, FGD4, COL18A1, HERPUD1, CARD9, ABR, SPHK2, TM2D1, HTT, SMAD6, KLF10,…	1893	815	13528	1.27143	0.99579	0.127816	2.5088
GOTERM_BP_FAT	GO:0015837~amine transport	30	1.15741	0.00144429	SLC44A2, CPT2, SLC38A9, NFKBIE, SLC38A7, SLC38A6, SLC38A10, CACNB4, SLC7A5, SLC1A4, NISCH, LY6E, SERINC1, SLC25A22, SLC22A4, SLC25A26, ARL6IP5, SLC43A2, PRAF2, HTT, SLC3A2, SLC6A14, PARK2, SLC7A11, SLC6A9, SLC25A13, PSEN1, SERPINB7, CTNS, CLN8	1893	118	13528	1.81686	0.99692	0.131549	2.65025
GOTERM_BP_FAT	GO:0043068~positive regulation of programmed cell death	84	3.24074	0.00147646	HTATIP2, PDIA3, GRIK2, FOXO3, TGFB2, MAGED1, ACVR1B, CUL5, CASP3, CASP4, CDKN2A, CASP9, PCBP4, APOE, HMOX1, CASP8, DAP, FOXO3B, NQO1, ARHGEF3, AIFM3, RARG, AIFM2, ARHGEF6, HRK, ARHGEF17, ARHGEF12, BCL2L13, MARK4, NLRP1, STK3, BCL2L11, DDIT3, JMY, TNFRSF10B, PSEN1, RIPK1, LYST, UBC, ERN1, SORT1, NGFR, DCUN1D3, LRRK2, UNC13B, MAP3K11, DCC, ING4, FGD1, ADAMTSL4, APH1B, AKAP13, FEM1B, ITM2B, SRC, PRU…	1893	433	13528	1.38635	0.997292	0.131297	2.70852
GOTERM_BP_FAT	GO:0042981~regulation of apoptosis	143	5.51698	0.00150769	GRIK2, TNFSF15, FOXO3, CITED2, TGFB2, MAGED1, CUL5, FNTA, CDKN2A, APOE, PIK3CA, DAP, DDAH2, FOXO3B, NQO1, RARG, BRAF, ADAMTS20, MADD, HRK, LIG4, BCL2L13, BCL2L11, DDIT3, STK3, LYST, VEGFA, MNT, CSTB, DCUN1D3, UNC13B, FGD1, IFIH1, SYVN1, GCLC, ADAMTSL4, ERBB2, CLU, AKAP13, SRC, PRUNE2, PEA15, AKT1S1, BLOC1S2, TRAF7, FGD4, COL18A1, HERPUD1, CARD9, ABR, SPHK2, TM2D1, HTT, SMAD6, KLF10, NR4A2, ITGA1,…	1893	804	13528	1.27105	0.997611	0.130982	2.76505
GOTERM_BP_FAT	GO:0010942~positive regulation of cell death	84	3.24074	0.00168912	HTATIP2, PDIA3, GRIK2, FOXO3, TGFB2, MAGED1, ACVR1B, CUL5, CASP3, CASP4, CDKN2A, CASP9, PCBP4, APOE, HMOX1, CASP8, DAP, FOXO3B, NQO1, ARHGEF3, AIFM3, RARG, AIFM2, ARHGEF6, HRK, ARHGEF17, ARHGEF12, BCL2L13, MARK4, NLRP1, STK3, BCL2L11, DDIT3, JMY, TNFRSF10B, PSEN1, RIPK1, LYST, UBC, ERN1, SORT1, NGFR, DCUN1D3, LRRK2, UNC13B, MAP3K11, DCC, ING4, FGD1, ADAMTSL4, APH1B, AKAP13, FEM1B, ITM2B, SRC, PRU…	1893	435	13528	1.37998	0.998845	0.142492	3.09288
GOTERM_BP_FAT	GO:0007242~intracellular signaling cascade	212	8.17901	0.00178984	PLEKHM3, PLEKHM1, EFNA1, ADCY6, MC1R, STAC, CTGF, APOE, WNK4, PIK3CA, RAPGEF2, DDAH2, DDAH1, GNG7, MAP2K5, GTPBP2, RARG, BCR, TNIK, BRAF, RREB1, ROCK2, MED12, WNK3, PPARGC1A, PCLO, DEPDC5, RAB18, UBR5, RAB15, RAB12, PLEKHM1P, UNC13B, GNAI2, NFKBIB, ERBB2, AKAP13, ASB13, RAB40B, NR1H2, DUSP16, GPR155, ABR, TAOK2, SMAD7, RASEF, TAOK3, DUSP22, RERG, TULP4, CNIH2, CNIH3, ARF3, ARF4, CDC42BPA, TGFBR3,…	1893	1256	13528	1.20623	0.999229	0.147242	3.27441
GOTERM_BP_FAT	GO:0012502~induction of programmed cell death	65	2.50772	0.00185248	HTATIP2, GRIK2, FOXO3, MAGED1, ACVR1B, CASP3, CUL5, CDKN2A, CASP4, PCBP4, APOE, HMOX1, CASP8, DAP, FOXO3B, ARHGEF3, AIFM3, AIFM2, ARHGEF6, HRK, ARHGEF17, ARHGEF12, BCL2L13, NLRP1, BCL2L11, JMY, TNFRSF10B, PSEN1, RIPK1, LYST, UBC, ERN1, SORT1, NGFR, UNC13B, DCC, FGD1, APH1B, AKAP13, ITM2B, FEM1B, PRUNE2, SH3GLB1, SQSTM1, SOS1, PLEKHG5, SOS2, TGM2, BCL3, FGD4, ABR, TM2D1, HTT, CEBPG, KLF10, TRIO, B…	1893	321	13528	1.44708	0.9994	0.148942	3.38714
GOTERM_BP_FAT	GO:0016197~endosome transport	18	0.694444	0.00186597	STX5, RAB9B, HTT, VPS54, ABCA1, WIPI1, M6PR, VTI1A, SQSTM1, LYST, PIKFYVE, STX16, SORT1, BET1L, TOM1, ERC1, SNAP25, RHOBTB3	1893	58	13528	2.21783	0.999432	0.146999	3.41141
GOTERM_BP_FAT	GO:0022604~regulation of cell morphogenesis	32	1.23457	0.00193857	RHOJ, FGD1, PLXNA3, SHROOM3, EFNA1, CDC42SE1, RHOQ, CDH2, TTC3, TGFB2, PTK2, APOE, NUMB, ROBO2, SEMA3A, FGD4, FN1, TAOK2, LIMK1, SMAD7, PLXNB2, FBLIM1, NDEL1, PSEN1, ULK1, FYN, VEGFA, TGFBR3, SEMA4D, MYH14, NGFR, ARAP3	1893	131	13528	1.74567	0.999575	0.149341	3.54187
GOTERM_BP_FAT	GO:0007243~protein kinase cascade	73	2.81636	0.00196661	STK38, EFNA1, TNFSF15, ZNF675, PINK1, LATS2, CAMKK2, WNK4, HMOX1, SPRED3, PIK3CA, PRKACB, RAPGEF2, FGF1, FRS2, MAP2K5, ZFP36, SRPK2, TNIK, BRAF, MADD, LY96, ARHGEF6, MINK1, WNK3, STK3, MAP4K3, MAP4K4, TNFRSF10B, PSEN1, DOK4, RIPK1, PPM1L, ERC1, LRRK2, GADD45B, MAP3K11, FGFR1, GNAI2, NFKBIB, ERBB2, MKNK2, MAPKAPK2, AZI2, SRC, IGF1R, RASGRP3, PTK2B, RB1CC1, DUSP16, PKD1, BCL3, TRAF7, STK38L, TEC, F…	1893	370	13528	1.40995	0.99962	0.148485	3.59224
GOTERM_BP_FAT	GO:0046578~regulation of Ras protein signal transduction	46	1.77469	0.00199506	ARFGAP2, FGD1, RABGAP1, TBC1D9, AGFG2, CSF1, ERBB2, ASAP2, ASAP1, AKAP13, CDH2, CYTH3, ITSN2, ARFGEF1, FICD, TBC1D17, GMIP, GBF1, PTK2B, SOS1, SOS2, PLEKHG5, TBC1D13, IQSEC2, FGD4, TBC1D2, GIT1, ARHGEF3, TBC1D2B, BCR, ABR, ARHGEF6, NF1, ARHGEF5, ARHGAP27, TRIO, ARHGEF17, RICTOR, ARHGEF12, NDEL1, GRTP1, MTOR, EVI5L, ARAP3, TBC1D20, TBC1D8B	1893	210	13528	1.56539	0.999661	0.147689	3.64329
GOTERM_BP_FAT	GO:0022610~biological adhesion	126	4.86111	0.00200991	MPZL3, NELL2, CD47, CTGF, TGFBI, ROBO2, FNDC3A, CDH24, F11R, PTPRM, MAGI1, MFGE8, CERCAM, CTNNA1, SSPO, BTBD9, BCL2L11, JUP, HES1, LAMC3, GPR56, NPTN, TESK2, LAMC2, LAMC1, DST, DCBLD1, NINJ1, CCL5, ITGAM, SRC, LAMB3, LGALS3BP, LAMB2, PVRL2, LAMB1, FN1, COL18A1, BMP1, TAOK2, LPP, CNKSR3, ITGA1, CELSR3, ITGA2, ITGA3, CELSR1, EMILIN2, COL16A1, TPBG, LAMA4, LAMA3, TMEM8B, LAMA5, ITGA5, TMEM8A, PKP3, …	1893	701	13528	1.2845	0.999681	0.146012	3.66993
GOTERM_BP_FAT	GO:0007155~cell adhesion	125	4.82253	0.00272142	MPZL3, NELL2, CD47, CTGF, TGFBI, ROBO2, FNDC3A, CDH24, F11R, PTPRM, MAGI1, MFGE8, CERCAM, CTNNA1, SSPO, BTBD9, BCL2L11, JUP, HES1, LAMC3, GPR56, NPTN, TESK2, LAMC2, LAMC1, DST, DCBLD1, NINJ1, CCL5, ITGAM, SRC, LAMB3, LGALS3BP, LAMB2, PVRL2, LAMB1, FN1, COL18A1, BMP1, TAOK2, LPP, CNKSR3, ITGA1, CELSR3, ITGA2, ITGA3, CELSR1, EMILIN2, COL16A1, TPBG, LAMA4, LAMA3, TMEM8B, LAMA5, ITGA5, TMEM8A, PKP3, …	1893	700	13528	1.27613	0.999982	0.189155	4.93827
GOTERM_BP_FAT	GO:0006917~induction of apoptosis	64	2.46914	0.00273243	HTATIP2, FOXO3, MAGED1, ACVR1B, CASP3, CUL5, CDKN2A, CASP4, PCBP4, APOE, HMOX1, CASP8, DAP, FOXO3B, ARHGEF3, AIFM3, AIFM2, ARHGEF6, HRK, ARHGEF17, ARHGEF12, BCL2L13, NLRP1, BCL2L11, JMY, TNFRSF10B, PSEN1, RIPK1, LYST, UBC, ERN1, SORT1, NGFR, UNC13B, DCC, FGD1, APH1B, AKAP13, ITM2B, FEM1B, PRUNE2, SH3GLB1, SQSTM1, SOS1, PLEKHG5, SOS2, TGM2, BCL3, FGD4, ABR, TM2D1, HTT, KLF10, CEBPG, TRIO, BAD, NCS…	1893	320	13528	1.42927	0.999982	0.186618	4.95777
GOTERM_BP_FAT	GO:0008624~induction of apoptosis by extracellular signals	28	1.08025	0.00277689	FGD1, APH1B, AKAP13, MAGED1, CASP3, SQSTM1, SOS1, SOS2, CASP8, PLEKHG5, DAP, FGD4, ARHGEF3, ABR, TM2D1, ARHGEF6, ARHGEF17, TRIO, BAD, ARHGEF12, BCL2L11, NCSTN, TNFRSF10B, PSEN1, UBC, SORT1, NGFR, DAP3	1893	112	13528	1.78658	0.999985	0.186194	5.03648
GOTERM_BP_FAT	GO:0043087~regulation of GTPase activity	30	1.15741	0.00282121	ARFGAP2, RAB3GAP2, FGD1, RABGAP1, TBC1D9, AGFG2, RAB3GAP1, ASAP2, ASAP1, FICD, TBC1D17, GMIP, RASGRP3, PTK2B, TBC1D13, FGD4, TBC1D2, GIT1, TBC1D2B, NF1, ARHGAP27, RICTOR, NDEL1, GRTP1, TSC2, MTOR, EVI5L, ARAP3, TBC1D20, TBC1D8B	1893	123	13528	1.74301	0.999988	0.185777	5.11489
GOTERM_BP_FAT	GO:0009100~glycoprotein metabolic process	44	1.69753	0.00282221	SGSH, GNPTG, GALNT1, LDLR, SPOCK3, MAMDC2, GALNT7, B3GALT4, IDE, ALG3, MAN1B1, DSE, B3GNT9, ST6GALNAC6, POMT2, ST3GAL3, ST3GAL2, ST3GAL5, SLC35D1, ST3GAL4, CHST11, B3GNT3, MAN2B1, PCSK6, COL11A1, FKRP, TNIP1, DDOST, SDF2, MGAT4B, LIPA, FBXO2, CHST3, ST6GALNAC2, MANBA, CSGALNACT1, MGAT1, ATP7A, NCSTN, ERP44, MAGT1, PSEN1, EXT1, DOLPP1	1893	202	13528	1.55663	0.999988	0.182841	5.11665
GOTERM_BP_FAT	GO:0046907~intracellular transport	118	4.55247	0.00289725	GNPTG, RAB3GAP2, SRP14, ENAH, SEC31A, LTBP2, AP1G2, RAB9B, AP1G1, GRIK2, VPS54, ATP6AP1, TGFB2, TAPBP, STARD3, CRY2, GBF1, HOMER3, APOE, SAR1A, FTL, KIF13B, SCAMP2, VTI1B, VPS41, OPTN, ARNTL, VTI1A, NPC1, NDEL1, NPC2, VAMP8, LYST, ERC1, DST, BBS4, NAPG, CACNB1, NAPA, CTSA, NAPB, RFFL, ABCA1, STX12, DUSP16, STX16, TMED10, RHOBTB3, TAOK2, HTT, MYO1E, NXF1, WIPI1, SLC25A13, VCP, PRICKLE1, TSC2, BET1…	1893	657	13528	1.28351	0.999991	0.184262	5.24925
GOTERM_BP_FAT	GO:0048002~antigen processing and presentation of peptide antigen	11	0.424383	0.00331505	MICA, HLA-A, ERAP1, HLA-C, ERAP2, HLA-B, MR1, HLA-E, HLA-DMA, TAPBP, B2M, HLA-F	1893	28	13528	2.80749	0.999998	0.20472	5.98437
GOTERM_BP_FAT	GO:0032318~regulation of Ras GTPase activity	26	1.00309	0.0040606	ARFGAP2, FGD1, RABGAP1, AGFG2, TBC1D9, ASAP2, ASAP1, FICD, TBC1D17, GMIP, PTK2B, TBC1D13, FGD4, TBC1D2, GIT1, TBC1D2B, NF1, ARHGAP27, RICTOR, NDEL1, GRTP1, EVI5L, MTOR, ARAP3, TBC1D20, TBC1D8B	1893	104	13528	1.78658	1	0.24113	7.28275
GOTERM_BP_FAT	GO:0043065~positive regulation of apoptosis	81	3.125	0.00408324	HTATIP2, PDIA3, FOXO3, TGFB2, MAGED1, ACVR1B, CASP3, CUL5, CASP4, CDKN2A, CASP9, PCBP4, APOE, HMOX1, CASP8, DAP, NQO1, FOXO3B, ARHGEF3, AIFM3, RARG, AIFM2, ARHGEF6, HRK, ARHGEF17, ARHGEF12, BCL2L13, NLRP1, STK3, BCL2L11, DDIT3, JMY, TNFRSF10B, PSEN1, RIPK1, LYST, UBC, ERN1, SORT1, NGFR, DCUN1D3, UNC13B, MAP3K11, DCC, ING4, FGD1, ADAMTSL4, APH1B, AKAP13, FEM1B, ITM2B, SRC, PRUNE2, SH3GLB1, SQSTM1,…	1893	430	13528	1.34617	1	0.238786	7.32191
GOTERM_BP_FAT	GO:0006898~receptor-mediated endocytosis	16	0.617284	0.00487199	CUBN, HIP1R, SLC9A3, LRP1B, SORL1, TGFBR2, ARHGAP27, PI4KB, M6PR, SCARF1, LRP1, ULK1, APOE, IGF2R, PIKFYVE, CLTCL1	1893	53	13528	2.15738	1	0.274095	8.67651
GOTERM_BP_FAT	GO:0034976~response to endoplasmic reticulum stress	12	0.462963	0.00504524	ATF6, HERPUD1, VCP, GSK3B, COL4A3BP, ERN1, NFE2L2, FAM129A, PPP1R15A, DDIT3, OS9, SCAMP5	1893	34	13528	2.52223	1	0.278487	8.97153
GOTERM_BP_FAT	GO:0016568~chromatin modification	55	2.12191	0.00514096	MORF4L1, KDM6A, RSF1, EZH1, INO80, EPC1, BRPF3, SMARCD1, KDM5A, KDM5B, KDM5C, CECR2, HDAC11, UBE2B, SUV420H2, EYA4, EP300, HUWE1, BPTF, KDM2A, ASH1L, JMJD1C, SMARCA1, SRCAP, SMARCA2, KDM6B, SUDS3, SUV420H1, SMARCA4, SUPT6H, ING4, CHD8, KDM3A, BAZ2A, CHD4, MYSM1, SETDB1, DNMT3A, CPA4, AEBP2, KAT2B, ATXN7L3, SIRT2, RPS6KA5, DOT1L, PHF1, BCORL1, ATXN7, SMARCC1, KDM4B, KDM4C, SETD7, KDM4A, HDAC7, RERE	1893	274	13528	1.43448	1	0.279157	9.13413
GOTERM_BP_FAT	GO:0006325~chromatin organization	72	2.77778	0.00520019	MORF4L1, KDM6A, RSF1, ARID4A, EZH1, ARID4B, INO80, NAP1L2, EPC1, HIST1H2BN, HIST1H2BK, BRPF3, HIST1H2BJ, SMARCD1, KDM5A, KDM5B, KDM5C, SATB1, HIST1H1C, CECR2, HDAC11, UBE2B, SUV420H2, EYA4, EP300, KDM2A, BPTF, HUWE1, HIST2H2BE, ASH1L, JMJD1C, SMARCA1, SMARCA2, SRCAP, SUDS3, KDM6B, SUV420H1, SMARCA4, SUPT6H, ING4, HIST1H2AC, HIST1H2AE, CHD8, CDYL, CHD2, KDM3A, BAZ2A, MYSM1, CHD4, HIST1H4H, SETDB1,…	1893	378	13528	1.36121	1	0.278152	9.23461
GOTERM_BP_FAT	GO:0006024~glycosaminoglycan biosynthetic process	9	0.347222	0.00538024	CSGALNACT1, GCNT2, B3GAT3, XYLT2, SLC35D1, CHST11, CHST3, EXT1, DSE	1893	21	13528	3.06271	1	0.282562	9.53943
GOTERM_BP_FAT	GO:0030334~regulation of cell migration	37	1.42747	0.00585672	CSF1, ONECUT2, ABHD2, JAG1, CITED2, TGFB2, IGF1R, MIA3, NISCH, SERPINE2, PTK2B, APOE, HMOX1, UNC5C, LAMB1, COL18A1, ICAM1, PARD6B, ADAM10, PTPRM, CREB3, EGFL7, SMAD7, NF1, ITGA2, IL6R, FURIN, LAMA4, LAMA3, CLIC4, LAMA5, VEGFA, TGFBR3, ADAM17, PDGFRB, ARAP3, HDAC7	1893	169	13528	1.56458	1	0.299587	10.3414
GOTERM_BP_FAT	GO:0008654~phospholipid biosynthetic process	25	0.964506	0.00638874	CHKA, HEXB, EPT1, SH3GLB1, PIGG, SERINC1, PIGB, PCYT1A, AGPAT3, PGAP3, PIGZ, SPHK2, LPGAT1, PIGV, PI4KA, PIGT, PIGS, PISD, PI4KB, CDS1, LPCAT3, SAMD8, PI4K2A, FABP3, MBOAT2	1893	102	13528	1.75155	1	0.318007	11.2289
GOTERM_BP_FAT	GO:0007178~transmembrane receptor protein serine/threonine kinase signaling pathway	25	0.964506	0.00725277	LTBP2, LTBP3, USP9X, BMPR2, FSTL1, TGFB2, ACVR1B, RGMB, FNTA, ZFYVE9, UBE2D1, SMAD7, SMAD6, KLF10, TGFBR2, DUSP22, ACVR2A, ACVR2B, TGFBR3, PPM1L, BMPR1B, GDF15, ENG, AKAP3, ACVR1	1893	103	13528	1.73455	1	0.348381	12.6525
GOTERM_BP_FAT	GO:0044242~cellular lipid catabolic process	20	0.771605	0.00734098	SGPL1, ACOX1, PLA2G15, CPT2, HEXA, ABCD1, HEXB, PEX5, PNPLA3, ACOX3, GBA2, ACOT8, PLCG1, SMPDL3A, PRDX6, GALC, SMPD1, BDH2, HSD17B4, PLA2G4C	1893	76	13528	1.88061	1	0.347693	12.7967
GOTERM_BP_FAT	GO:0016311~dephosphorylation	34	1.31173	0.0073749	STYXL1, SSH1, CDC14A, CDC14B, SSH3, SSH2, SYNJ1, PTPN23, PTPN21, ACP1, MTMR3, DUSP16, PPP3CA, MTMR9, PPAP2A, PTPRJ, PTPRB, PTPRM, PTPN2, PTPRH, PTPRA, PTPN4, EPM2A, PTPN14, PTPRR, DUSP22, PTPDC1, DUSP5, DUSP3, DUSP1, SBF2, MTMR10, PPM1L, PTPN1	1893	154	13528	1.57776	1	0.344981	12.852
GOTERM_BP_FAT	GO:0006903~vesicle targeting	9	0.347222	0.00743411	STX5, COPA, PSEN1, GBF1, ARCN1, TMED10, SNAP23, WIPI1, COPE	1893	22	13528	2.9235	1	0.343277	12.9486
GOTERM_BP_FAT	GO:0006887~exocytosis	27	1.04167	0.00806478	NKD2, CPLX1, SRCIN1, CRCP, CCL5, ARFGEF1, LLGL2, MIA3, EXOC3, TMED10, SNAP25, SCAMP5, STX1A, STXBP1, GARS, VTI1B, STXBP2, PCLO, SCFD1, LAT2, PSEN1, STXBP5, PI4K2A, SYTL2, UNC13B, AKAP3, EXOC6B	1893	115	13528	1.67783	1	0.362354	13.9708
GOTERM_BP_FAT	GO:0015813~L-glutamate transport	7	0.270062	0.00814981	PRAF2, SLC25A13, PSEN1, HTT, SLC25A22, ARL6IP5, CLN8	1893	14	13528	3.57316	1	0.361419	14.1077
GOTERM_BP_FAT	GO:0030204~chondroitin sulfate metabolic process	7	0.270062	0.00814981	CSGALNACT1, MAMDC2, SPOCK3, SLC35D1, CHST11, CHST3, DSE	1893	14	13528	3.57316	1	0.361419	14.1077
GOTERM_BP_FAT	GO:0007264~small GTPase mediated signal transduction	59	2.27623	0.00832883	RHOJ, RAB9A, RAB9B, RAB5B, RHOQ, RASGEF1C, RFXANK, RGL1, RGL2, NISCH, APOE, HMOX1, ARL14, RALB, RAB6A, RAPGEF2, RHOF, SAR1A, GTPBP2, ARHGEF3, RABL3, BRAF, LIMK1, RREB1, DNAJC27, ARHGAP31, RAB18, RAB15, RAB12, LRRK2, RAB7A, MRAS, MAPKAPK2, ABCA1, RAB40B, SRC, RRAGC, DOCK1, RAB43, RASGRP3, SOS1, SOS2, ARHGDIB, RAB2B, ABR, RASEF, NF1, RALGDS, RERG, RAB30, ULK1, MAPK13, ROCK1P1, ARF3, RASSF1, ARF4, R…	1893	305	13528	1.3824	1	0.363777	14.3954
GOTERM_BP_FAT	GO:0001570~vasculogenesis	13	0.501543	0.00845878	PTPRJ, SGPL1, PTK2, CUL7, EGFL7, HEY1, MYO1E, VEGFA, TGFBR2, ENG, JUNB, SMARCA4, CITED2	1893	41	13528	2.26591	1	0.364388	14.6036
GOTERM_BP_FAT	GO:0034329~cell junction assembly	13	0.501543	0.00845878	PARD6B, TAOK2, TLN2, SMAD7, GJA1, CTNNA1, TJP1, PTK2B, LAMA5, ITGA5, TESK2, LAMC1, FN1	1893	41	13528	2.26591	1	0.364388	14.6036
GOTERM_BP_FAT	GO:0034613~cellular protein localization	76	2.9321	0.00859373	GNPTG, SRP14, COPA, RAB3GAP2, CLTB, SEC24A, LTBP2, AP1G2, PDIA3, GRIK2, AP1G1, ATP6AP1, AP3S2, PEX5, TERF2IP, CLTC, TGFB2, AP2B1, CRY2, HOMER3, ZFYVE9, AP3B2, SEC24D, SAR1A, TOMM34, KIF13B, STX6, STX5, STX1A, SYNRG, STX3, VTI1B, VPS41, OPTN, ARNTL, HERC2, VTI1A, TNKS2, BBS2, ATG4A, ARCN1, SORT1, TOM1, KPNA5, BBS4, NAPG, CACNB1, NAPA, CTSA, RFFL, NAPB, WDR19, STX12, MORC3, SH3GLB1, DUSP16, PIKFYVE…	1893	411	13528	1.32146	1	0.365152	14.8193
GOTERM_BP_FAT	GO:0035023~regulation of Rho protein signal transduction	24	0.925926	0.00877188	FGD1, ARHGEF3, ABR, BCR, ARHGEF6, ARHGEF5, AKAP13, ARHGEF17, TRIO, ARHGAP27, CDH2, ITSN2, RICTOR, ARHGEF12, FICD, NDEL1, GMIP, PTK2B, SOS1, SOS2, PLEKHG5, MTOR, ARAP3, FGD4	1893	99	13528	1.73244	1	0.36733	15.1033
GOTERM_BP_FAT	GO:0001944~vasculature development	50	1.92901	0.00889509	ZFAND5, HTATIP2, DICER1, CDH2, JAG1, ENPEP, MMP2, CITED2, TGFB2, PTK2, CUL7, HEY1, CTGF, PTK2B, APOE, HMOX1, CASP8, TGM2, PLCD3, PKD1, ZC3H12A, ERAP1, FGF1, PLXND1, CEACAM1, SCG2, RECK, COL18A1, PTPRJ, SGPL1, SPHK2, EPAS1, EGFL7, SMAD7, MYO1E, NF1, TGFBR2, ARHGAP24, COL5A1, JUNB, ATP7A, LAMA4, PSEN1, LAMA5, VEGFA, TGFBR3, TNFAIP2, ENG, ACVR1, SMARCA4	1893	251	13528	1.42357	1	0.367651	15.2992
GOTERM_BP_FAT	GO:0001568~blood vessel development	49	1.89043	0.00893044	HTATIP2, DICER1, CDH2, ENPEP, JAG1, MMP2, CITED2, TGFB2, PTK2, CUL7, HEY1, CTGF, PTK2B, APOE, HMOX1, CASP8, TGM2, PLCD3, PKD1, ZC3H12A, ERAP1, FGF1, PLXND1, CEACAM1, SCG2, RECK, COL18A1, PTPRJ, SGPL1, SPHK2, EPAS1, EGFL7, SMAD7, MYO1E, NF1, TGFBR2, ARHGAP24, COL5A1, JUNB, ATP7A, LAMA4, PSEN1, LAMA5, VEGFA, TGFBR3, TNFAIP2, ENG, ACVR1, SMARCA4	1893	245	13528	1.42927	1	0.36512	15.3554
GOTERM_BP_FAT	GO:0034446~substrate adhesion-dependent cell spreading	5	0.192901	0.00937977	LAMA5, ANTXR1, LAMC1, LAMB1, FN1	1893	7	13528	5.10452	1	0.375822	16.0657
GOTERM_BP_FAT	GO:0006869~lipid transport	32	1.23457	0.00951076	CHKA, PPARA, ABCA7, OSBP, CPT2, LDLR, CLU, SORL1, ATP10D, ABCA1, SLCO2A1, STARD3, STX12, APOE, COL4A3BP, ATP8B1, PLTP, OSBP2, OSBPL2, PSAP, ATP11A, APOL2, NPC1, APOL1, NPC2, LRP10, ATP9B, FABP3, APOL6, CLN8, CROT, VLDLR	1893	145	13528	1.57712	1	0.376267	16.2717
GOTERM_BP_FAT	GO:0040012~regulation of locomotion	40	1.54321	0.00962872	BBS4, CSF1, ONECUT2, ABHD2, JAG1, CITED2, TGFB2, IGF1R, MIA3, NISCH, SERPINE2, PTK2B, APOE, HMOX1, UNC5C, LAMB1, SCG2, COL18A1, ICAM1, PARD6B, ADAM10, PTPRM, CREB3, EGFL7, SMAD7, NF1, ITGA2, IL6R, FURIN, BBS2, LAMA4, LAMA3, CLIC4, LAMA5, VEGFA, TGFBR3, ADAM17, PDGFRB, ARAP3, HDAC7	1893	192	13528	1.48882	1	0.376301	16.4568
GOTERM_BP_FAT	GO:0010876~lipid localization	34	1.31173	0.00988666	CHKA, ABCA7, PPARA, OSBP, CPT2, LDLR, HEXA, CLU, HEXB, SORL1, ATP10D, ABCA1, SLCO2A1, STARD3, STX12, APOE, COL4A3BP, ATP8B1, PLTP, OSBP2, OSBPL2, PSAP, ATP11A, APOL2, NPC1, APOL1, NPC2, LRP10, ATP9B, FABP3, APOL6, CLN8, CROT, VLDLR	1893	157	13528	1.54761	1	0.380571	16.8603
GOTERM_BP_FAT	GO:0034330~cell junction organization	16	0.617284	0.0100162	PARD6B, MPZ, TAOK2, TLN2, SMAD7, GJA1, CTNNA1, TGFB2, TJP1, ITGA5, LAMA5, PTK2B, NUMB, TESK2, LAMC1, FN1	1893	57	13528	2.00599	1	0.380898	17.0621
GOTERM_BP_FAT	GO:0006023~aminoglycan biosynthetic process	9	0.347222	0.0100263	CSGALNACT1, GCNT2, B3GAT3, XYLT2, SLC35D1, CHST11, CHST3, EXT1, DSE	1893	23	13528	2.79639	1	0.377694	17.0778
GOTERM_BP_FAT	GO:0070727~cellular macromolecule localization	76	2.9321	0.0101583	GNPTG, SRP14, COPA, RAB3GAP2, CLTB, SEC24A, LTBP2, AP1G2, PDIA3, GRIK2, AP1G1, ATP6AP1, AP3S2, PEX5, TERF2IP, CLTC, TGFB2, AP2B1, CRY2, HOMER3, ZFYVE9, AP3B2, SEC24D, SAR1A, TOMM34, KIF13B, STX6, STX5, STX1A, SYNRG, STX3, VTI1B, VPS41, OPTN, ARNTL, HERC2, VTI1A, TNKS2, BBS2, ATG4A, ARCN1, SORT1, TOM1, KPNA5, BBS4, NAPG, CACNB1, NAPA, CTSA, RFFL, NAPB, WDR19, STX12, MORC3, SH3GLB1, DUSP16, PIKFYVE…	1893	414	13528	1.31189	1	0.378124	17.2832
GOTERM_BP_FAT	GO:0007169~transmembrane receptor protein tyrosine kinase signaling pathway	45	1.73611	0.0113847	ZFAND5, FGFR1, FGFR4, MPZL1, GRIK2, EFNA1, ATP6AP1, ERBB2, BMPR2, RHOQ, DDR2, EPHB1, SRC, IGF1R, PTK2, EIF4EBP2, CTGF, PTK2B, SOS1, AGRN, PIK3R3, FGF1, FRS2, GIGYF1, PTPRJ, SGPL1, CAMLG, PTPN2, BAIAP2, MYO1E, PTPRA, RPS6KA5, EPHA5, EPHA4, DDR1, DOK4, CSRNP1, VEGFA, ARF4, TSC2, ROR1, SORT1, PDGFRB, ADAM17, PTPN1	1893	224	13528	1.43565	1	0.409372	19.1672
GOTERM_BP_FAT	GO:0008361~regulation of cell size	42	1.62037	0.0114348	FGFR1, PLXNA3, ATP6V0E1, SIPA1, OSGIN1, TGFB2, RRAGC, ACVR1B, AKT1S1, LAMB2, CDKN2A, NDRG4, PTK2B, RB1CC1, SERTAD3, SEMA3A, SERTAD1, SERTAD2, MAP2K5, ADAM10, RARG, LIMK1, ADIPOR2, SLC3A2, ADIPOR1, RPTOR, VAT1, CAPRIN2, RERG, CTH, CDKN1B, EP300, NUPR1, ULK1, BTG1, TSC2, TGFBR3, ADAM17, MTOR, DCUN1D3, CLN8, SLC9A1	1893	206	13528	1.45702	1	0.407195	19.2433
GOTERM_BP_FAT	GO:0016486~peptide hormone processing	7	0.270062	0.0119984	ECE1, CPE, ATP6AP2, PCSK7, PCSK1N, PCSK6, FURIN	1893	15	13528	3.33495	1	0.418795	20.0946
GOTERM_BP_FAT	GO:0002687~positive regulation of leukocyte migration	7	0.270062	0.0119984	ICAM1, MIA3, ADAM10, VEGFA, ADAM17, ITGA2, IL6R	1893	15	13528	3.33495	1	0.418795	20.0946
GOTERM_BP_FAT	GO:0051650~establishment of vesicle localization	11	0.424383	0.0121305	BBS4, STX5, BBS2, COPA, PSEN1, GBF1, ARCN1, TMED10, SNAP23, WIPI1, COPE	1893	33	13528	2.38211	1	0.418745	20.2929
GOTERM_BP_FAT	GO:0042157~lipoprotein metabolic process	20	0.771605	0.0128814	PGAP3, ZDHHC1, PPARA, PIGZ, LDLR, PIGV, PIGT, PIGS, ABCA1, RABGGTA, APOL2, ZDHHC15, LRP1, APOL1, FNTA, PIGG, PTAR1, APOE, PIGB, APOL6	1893	80	13528	1.78658	1	0.434496	21.4114
GOTERM_BP_FAT	GO:0045892~negative regulation of transcription, DNA-dependent	66	2.5463	0.0134279	PPARA, JDP2, RSF1, ARID4A, E2F6, NR6A1, ZNF675, REST, CBFA2T2, ZNF254, CITED2, IGHMBP2, EPC1, SIN3B, HOXC8, HEY1, ZNF148, KDM5B, ATF7IP, EGR1, SATB1, RARG, SP100, LDB1, STRN3, MECP2, ZHX2, ZNF189, FOSB, SPEN, FOXN3, PURA, MXD4, HES1, CTNNBIP1, NCOA2, BPTF, TGIF1, CUX1, SMARCA2, KDM6B, SMARCA4, ING4, CIR1, ATN1, BHLHE40, BAZ2A, NR1H4, DNMT3A, ZBTB7A, TNFSF4, JARID2, SMAD7, KLF10, RYBP, SIRT5, SIRT…	1893	356	13528	1.32488	1	0.444521	22.216
GOTERM_BP_FAT	GO:0030182~neuron differentiation	79	3.04784	0.0134618	PLXNA3, TUBB2A, EFNA1, UCHL1, PEX5, GJA1, RORB, JAG1, RORA, TGFB2, HOXC8, BAG1, MC1R, MCOLN3, ANK3, ATXN10, ROBO2, SEMA3A, UNC5C, STX3, PTPRM, BAIAP2, LDB1, PTPRR, STXBP1, CHST3, PIGT, SLIT3, HES1, NDEL1, PSEN1, NRL, VEGFA, UBC, OPHN1, NGFR, SMARCA1, CUX1, CLN8, DST, CLN5, DCC, FGFR1, BBS4, PARD3, ERBB2, CTF1, ONECUT2, CLU, NAPA, EPHB1, SCARF1, MYCBP2, HOXA1, IGF1R, PTK2, LAMB2, PTK2B, NUMB, AGRN…	1893	438	13528	1.28895	1	0.441823	22.2656
GOTERM_BP_FAT	GO:0030509~BMP signaling pathway	13	0.501543	0.0151738	SMAD7, SMAD6, USP9X, BMPR2, FSTL1, ACVR2A, ACVR2B, RGMB, TGFBR3, BMPR1B, UBE2D1, ENG, ACVR1	1893	44	13528	2.11142	1	0.478374	24.7346
GOTERM_BP_FAT	GO:0002685~regulation of leukocyte migration	8	0.308642	0.0151916	ICAM1, MIA3, ADAM10, HMOX1, VEGFA, ADAM17, ITGA2, IL6R	1893	20	13528	2.85853	1	0.475189	24.76
GOTERM_BP_FAT	GO:0033619~membrane protein proteolysis	8	0.308642	0.0151916	NCSTN, ADAM10, PSEN1, APH1B, ADAM17, ERAP1, NGFR, ADAM19	1893	20	13528	2.85853	1	0.475189	24.76
GOTERM_BP_FAT	GO:0032535~regulation of cellular component size	52	2.00617	0.0154091	ATP6V0E1, LIMA1, PLXNA3, OSGIN1, LATS1, TGFB2, ACVR1B, CDKN2A, GSN, SERTAD3, SEMA3A, SERTAD1, MAP2K5, SERTAD2, RARG, ADAM10, LIMK1, SLC3A2, ADIPOR2, ADIPOR1, RPTOR, VAT1, CTH, EP300, BTG1, ADAM17, DCUN1D3, CLN8, FGFR1, TRIOBP, SIPA1, RRAGC, AKT1S1, LAMB2, ARPC3, NDRG4, PTK2B, RB1CC1, SPTBN4, RICTOR, CAPRIN2, RERG, CDKN1B, NUPR1, NEB, ULK1, CAPG, TSC2, TGFBR3, MTOR, SPTAN1, SLC9A1	1893	271	13528	1.37125	1	0.476493	25.0681
GOTERM_BP_FAT	GO:0006469~negative regulation of protein kinase activity	21	0.810185	0.0155722	NF1, ZNF675, DUSP22, TRIB3, PDCD4, LATS1, LATS2, SPRY4, CASP3, CDKN2A, AKT1S1, CDKN1B, PSEN1, APOE, HIPK3, DUSP16, PRKRIP1, TSC2, SPRED3, GADD45B, GADD45A	1893	87	13528	1.72498	1	0.476578	25.2985
GOTERM_BP_FAT	GO:0032870~cellular response to hormone stimulus	29	1.11883	0.0161791	ADCY6, RHOQ, CUZD1, LATS1, LATS2, IGF1R, EIF4EBP2, KDM3A, PRKACB, PIK3R3, GNG7, KAT2B, PTPN2, BAIAP2, PTPRA, ADIPOR2, ADIPOR1, ITGA2, UBE2B, JUNB, DUSP1, ADCY9, CCND2, PRKAR1B, DNAJC25, PRKAR1A, ALDH2, PTPN1, VLDLR	1893	133	13528	1.55822	1	0.486208	26.1497
GOTERM_BP_FAT	GO:0006470~protein amino acid dephosphorylation	29	1.11883	0.0161791	STYXL1, SSH1, CDC14A, CDC14B, SSH3, SSH2, PTPN23, PTPN21, ACP1, MTMR3, DUSP16, PPP3CA, PTPRJ, PTPRB, PTPRM, PTPN2, PTPRH, PTPN4, EPM2A, PTPRA, PTPRR, PTPN14, DUSP22, PTPDC1, DUSP5, DUSP3, DUSP1, PPM1L, PTPN1	1893	133	13528	1.55822	1	0.486208	26.1497
GOTERM_BP_FAT	GO:0030206~chondroitin sulfate biosynthetic process	5	0.192901	0.0166978	CSGALNACT1, SLC35D1, CHST11, CHST3, DSE	1893	8	13528	4.46646	1	0.493649	26.87
GOTERM_BP_FAT	GO:0030203~glycosaminoglycan metabolic process	15	0.578704	0.0168948	GCNT2, SPOCK3, MAMDC2, HEXA, HEXB, CHST3, DSE, FUCA1, GNS, CSGALNACT1, B3GAT3, XYLT2, SLC35D1, CHST11, EXT1	1893	55	13528	1.949	1	0.494263	27.1418
GOTERM_BP_FAT	GO:0015800~acidic amino acid transport	7	0.270062	0.0169656	PRAF2, SLC25A13, PSEN1, HTT, SLC25A22, ARL6IP5, CLN8	1893	16	13528	3.12652	1	0.492287	27.2392
GOTERM_BP_FAT	GO:0015850~organic alcohol transport	9	0.347222	0.0171278	MFSD9, NISCH, SLC22A18, SLC44A2, PSEN1, LY6E, AQP11, HIAT1, PARK2	1893	25	13528	2.57268	1	0.492199	27.462
GOTERM_BP_FAT	GO:0010769~regulation of cell morphogenesis involved in differentiation	19	0.733025	0.0178426	PLXNA3, LIMK1, SMAD7, EFNA1, PLXNB2, CDH2, TTC3, TGFB2, PTK2, NDEL1, PSEN1, ULK1, APOE, NUMB, TGFBR3, ROBO2, SEMA3A, SEMA4D, NGFR	1893	77	13528	1.76338	1	0.50309	28.4361
GOTERM_BP_FAT	GO:0048199~vesicle targeting, to, from or within Golgi	6	0.231481	0.0179476	COPA, GBF1, ARCN1, TMED10, WIPI1, COPE	1893	12	13528	3.57316	1	0.501792	28.5782
GOTERM_BP_FAT	GO:0001558~regulation of cell growth	39	1.50463	0.0184631	PLXNA3, ABTB2, LTBP4, SIPA1, FGFRL1, OSGIN1, DDR2, TGFB2, NOV, ACVR1B, CDKN2A, CTGF, HTRA1, PTK2B, APOE, CAMK2D, SERTAD3, SEMA3A, SERTAD1, CRIM1, SERTAD2, MAP2K5, ADAM10, TAOK2, LIMK1, ADIPOR2, ADIPOR1, CAPRIN2, RERG, DDR1, CTH, CDKN1B, EP300, ULK1, BTG1, KAZALD1, ADAM17, PAPPA2, DCUN1D3	1893	194	13528	1.43663	1	0.508409	29.2717
GOTERM_BP_FAT	GO:0009101~glycoprotein biosynthetic process	33	1.27315	0.0184641	GNPTG, GALNT1, LDLR, GALNT7, B3GALT4, ALG3, MAN1B1, DSE, B3GNT9, POMT2, ST6GALNAC6, ST3GAL3, ST3GAL2, SLC35D1, ST3GAL5, ST3GAL4, CHST11, B3GNT3, FKRP, TNIP1, DDOST, SDF2, MGAT4B, LIPA, CHST3, ST6GALNAC2, CSGALNACT1, ATP7A, MGAT1, MAGT1, PSEN1, DOLPP1, EXT1	1893	158	13528	1.49259	1	0.505123	29.273
GOTERM_BP_FAT	GO:0006886~intracellular protein transport	68	2.62346	0.0186027	GNPTG, SRP14, RAB3GAP2, COPA, CLTB, SEC24A, LTBP2, AP1G2, PDIA3, GRIK2, AP1G1, ATP6AP1, AP3S2, PEX5, CLTC, TGFB2, AP2B1, CRY2, HOMER3, ZFYVE9, AP3B2, SEC24D, SAR1A, TOMM34, KIF13B, STX6, STX5, STX1A, SYNRG, STX3, VTI1B, VPS41, OPTN, ARNTL, HERC2, VTI1A, ATG4A, ARCN1, TOM1, SORT1, KPNA5, NAPG, CACNB1, NAPA, CTSA, RFFL, NAPB, WDR19, STX12, DUSP16, STX16, BCL3, AP3D1, PPP3CA, APPBP2, TNPO1, TAOK2, H…	1893	374	13528	1.29933	1	0.504483	29.4585
GOTERM_BP_FAT	GO:0051253~negative regulation of RNA metabolic process	66	2.5463	0.0189967	PPARA, JDP2, RSF1, ARID4A, E2F6, NR6A1, ZNF675, REST, CBFA2T2, ZNF254, CITED2, IGHMBP2, EPC1, SIN3B, HOXC8, HEY1, ZNF148, KDM5B, ATF7IP, EGR1, SATB1, RARG, SP100, LDB1, STRN3, MECP2, ZHX2, ZNF189, FOSB, SPEN, FOXN3, PURA, MXD4, HES1, CTNNBIP1, NCOA2, BPTF, TGIF1, CUX1, SMARCA2, KDM6B, SMARCA4, ING4, CIR1, ATN1, BHLHE40, BAZ2A, NR1H4, DNMT3A, ZBTB7A, TNFSF4, JARID2, SMAD7, KLF10, RYBP, SIRT5, SIRT…	1893	362	13528	1.30292	1	0.508615	29.9829
GOTERM_BP_FAT	GO:0031175~neuron projection development	49	1.89043	0.019501	PLXNA3, UCHL1, GJA1, ATXN10, ANK3, ROBO2, SEMA3A, UNC5C, STX3, PTPRM, BAIAP2, STXBP1, CHST3, SLIT3, NDEL1, UBC, OPHN1, NGFR, DST, DCC, FGFR1, BBS4, PARD3, ERBB2, CLU, EPHB1, SCARF1, MYCBP2, HOXA1, IGF1R, PTK2, LAMB2, PTK2B, NUMB, LAMB1, SNAP25, PARD6B, SPTBN4, NR4A2, NFASC, ITGA1, CELSR3, ATP7A, SEMA6A, EPHA4, ULK1, MAP2, MAPK8IP3, BMPR1B	1893	256	13528	1.36785	1	0.51465	30.6488
GOTERM_BP_FAT	GO:0032940~secretion by cell	41	1.58179	0.0196975	SYT1, NKD2, CPLX1, LTBP2, SRCIN1, CAMK2G, LTBP4, CRCP, ABCA1, CCL5, ARFGEF1, LLGL2, MIA3, NISCH, LY6E, SYN1, GNPTAB, EXOC3, TMED10, PCSK6, SNAP25, SCG2, SCAMP5, STX1A, HTT, STXBP1, GARS, STXBP2, VTI1B, FURIN, PCLO, ACVR2B, LAT2, SCFD1, PSEN1, STXBP5, PI4K2A, SYTL2, UNC13B, AKAP3, EXOC6B	1893	207	13528	1.41546	1	0.514998	30.9066
GOTERM_BP_FAT	GO:0010033~response to organic substance	121	4.66821	0.0208377	MMS19, OSMR, SLC9A3, ADCY6, TGFB2, B2M, FNTA, EIF4EBP2, GRIN2B, CDKN2B, APOE, GATA3, ATF6B, CREB3L1, DNAJC4, PRKACB, DDAH2, DDOST, GNG7, BAIAP2, STRN3, MFGE8, DDIT3, JUNB, EP300, NFE2L2, ME1, GCLC, ERBB2, PFKFB2, ACP2, CCL5, SERPINH1, LIN28B, SRC, TTC3, IDH1, NR1H4, HERPUD1, CARD9, PTPN2, KLF10, TGFBR2, NR4A2, ACACA, EPHX1, ITGA2, NR4A3, SREBF2, RERG, ATF6, P2RX4, VCP, PRKAR1B, PRKAR1A, FABP3, AL…	1893	721	13528	1.19931	1	0.531881	32.3849
GOTERM_BP_FAT	GO:0045859~regulation of protein kinase activity	63	2.43056	0.02114	CCNT2, EFNA1, ADCY6, CCNT1, TNFSF15, ZNF675, PDCD4, LATS1, LATS2, SPRY4, TGFB2, CAMKK2, CASP3, CDKN2A, CDKN2B, APOE, SPRED3, PRKACB, FRS2, SERTAD1, MADD, GTF2H1, ACVR2B, TNFRSF10B, PSEN1, CCND3, CCND2, RIPK1, HIPK3, PRKRIP1, ERN1, ADAM17, GADD45B, GADD45A, MAP3K11, PARD3, GNAI2, CSF1, ERBB2, TRIB3, APLP2, AKT1S1, PTK2B, DUSP16, TRAF7, CERK, PPAP2A, FGD4, SPHK2, TAOK2, NF1, TGFBR2, ITGA1, DUSP22, …	1893	345	13528	1.30498	1	0.533867	32.7717
GOTERM_BP_FAT	GO:0070647~protein modification by small protein conjugation or removal	33	1.27315	0.0218747	USP9X, UCHL1, RNF217, MYLIP, OS9, FBXW7, OTUD7B, RNF11, TRAF7, UBE2D1, MYSM1, HECTD1, VCPIP1, LRSAM1, UBE4B, HERC2, PARK2, UBE2H, TMEM189, UBE2B, ATXN7L3, HERC2P3, WDR48, RNF7, VCP, HUWE1, ATXN7, TRIM32, UBC, FBXL5, CHFR, FBXO10, RNF41	1893	160	13528	1.47393	1	0.543021	33.7034
GOTERM_BP_FAT	GO:0033673~negative regulation of kinase activity	21	0.810185	0.0222001	NF1, ZNF675, DUSP22, TRIB3, PDCD4, LATS1, LATS2, SPRY4, CASP3, CDKN2A, AKT1S1, CDKN1B, PSEN1, APOE, HIPK3, DUSP16, PRKRIP1, TSC2, SPRED3, GADD45B, GADD45A	1893	90	13528	1.66748	1	0.545212	34.112
GOTERM_BP_FAT	GO:0022406~membrane docking	10	0.385802	0.0224885	ICAM1, SCFD1, STX1A, ROCK1P1, STXBP1, VTI1B, STXBP2, SYTL2, SNAP25, EXOC6B	1893	31	13528	2.30527	1	0.546761	34.4722
GOTERM_BP_FAT	GO:0051348~negative regulation of transferase activity	22	0.848765	0.0229709	NF1, ZNF675, DUSP22, TRIB3, PDCD4, LATS1, LATS2, SPRY4, CASP3, CDKN2A, AKT1S1, CDKN1B, PSEN1, APOE, HIPK3, DUSP16, PRKRIP1, TSC2, SPRED3, GADD45B, GADD45A, CLN8	1893	96	13528	1.6377	1	0.551362	35.0706
GOTERM_BP_FAT	GO:0060627~regulation of vesicle-mediated transport	22	0.848765	0.0229709	SYT1, LRSAM1, STX1A, RAB5B, ATP6AP1, STXBP1, RUFY1, ITGA2, STXBP2, MFGE8, CD63, PCLO, NR1H2, SCFD1, HMOX1, TSC2, TRAF7, BIN1, PTX3, NSF, SCAMP5, EPN2	1893	96	13528	1.6377	1	0.551362	35.0706
GOTERM_BP_FAT	GO:0030149~sphingolipid catabolic process	7	0.270062	0.0231821	SGPL1, GBA2, SMPDL3A, HEXA, HEXB, GALC, SMPD1	1893	17	13528	2.94261	1	0.551605	35.3309
GOTERM_BP_FAT	GO:0046466~membrane lipid catabolic process	7	0.270062	0.0231821	SGPL1, GBA2, SMPDL3A, HEXA, HEXB, GALC, SMPD1	1893	17	13528	2.94261	1	0.551605	35.3309
GOTERM_BP_FAT	GO:0046777~protein amino acid autophosphorylation	20	0.771605	0.0239483	TRPM7, ERBB2, CAMK2G, TAOK3, CDKL5, CAMKK2, ACVR1B, IGF1R, PTK2, ULK1, FYN, RIPK1, DYRK1A, CLK4, CAMK2D, ERN1, PDGFRB, MTOR, LRRK2, MAP3K11	1893	85	13528	1.68149	1	0.560401	36.2672
GOTERM_BP_FAT	GO:0040008~regulation of growth	62	2.39198	0.0240599	MORF4L1, PLXNA3, LGMN, LTBP4, NELL2, FGFRL1, PEX5, OSGIN1, DDR2, TGFB2, NOV, ACVR1B, EPC1, CDKN2A, CTGF, HTRA1, APOE, CREG1, SERTAD3, PIK3CA, SEMA3A, SERTAD1, SERTAD2, MAP2K5, SGPL1, ADAM10, LIMK1, ADIPOR2, ADIPOR1, BCL2L11, TNKS2, BBS2, DDR1, CTH, EP300, BTG1, UBC, ADAM17, DCUN1D3, ING4, ABTB2, CSF1, SIPA1, PTK2, PTK2B, CAMK2D, AGRN, BRMS1L, CRIM1, TAOK2, SPTBN4, ATRN, TGFBR2, CAPRIN2, RERG, CDK…	1893	341	13528	1.29933	1	0.559052	36.4024
GOTERM_BP_FAT	GO:0045454~cell redox homeostasis	16	0.617284	0.0247815	AIFM3, GCLC, PDIA3, TMX3, PDIA5, DDIT3, ERP44, TXNDC11, DNAJC16, TXNDC16, PRDX6, TXNRD3, TXNRD2, SH3BGRL3, QSOX1, GLRX	1893	63	13528	1.81494	1	0.566849	37.2707
GOTERM_BP_FAT	GO:0051271~negative regulation of cell motion	16	0.617284	0.0247815	PARD3, SP100, PTPRM, EGFL7, SMAD7, NF1, ABHD2, CITED2, MIA3, NISCH, CDKN1B, CLIC4, APOE, HMOX1, TGFBR3, ARAP3	1893	63	13528	1.81494	1	0.566849	37.2707
GOTERM_BP_FAT	GO:0048514~blood vessel morphogenesis	41	1.58179	0.026242	HTATIP2, DICER1, CDH2, ENPEP, JAG1, CITED2, TGFB2, PTK2, CUL7, HEY1, CTGF, PTK2B, APOE, HMOX1, CASP8, TGM2, PLCD3, ZC3H12A, ERAP1, FGF1, PLXND1, CEACAM1, SCG2, COL18A1, PTPRJ, SGPL1, EPAS1, EGFL7, SMAD7, MYO1E, NF1, TGFBR2, ARHGAP24, JUNB, ATP7A, LAMA5, VEGFA, TNFAIP2, ENG, ACVR1, SMARCA4	1893	211	13528	1.38862	1	0.58493	38.9937
GOTERM_BP_FAT	GO:0006892~post-Golgi vesicle-mediated transport	15	0.578704	0.0263868	SCFD1, SCAMP2, RAB9B, GBF1, VAMP8, AP1G1, AP3B2, SORT1, VTI1B, NAPA, OPTN, SNAP23, CLTC, WIPI1, FTL	1893	58	13528	1.84819	1	0.583962	39.1621
GOTERM_BP_FAT	GO:0048745~smooth muscle tissue development	5	0.192901	0.0267716	ZFAND5, NF1, PDGFRB, ENG, FOXP2	1893	9	13528	3.97018	1	0.586339	39.6074
GOTERM_BP_FAT	GO:0051648~vesicle localization	11	0.424383	0.027132	BBS4, STX5, BBS2, COPA, PSEN1, GBF1, ARCN1, TMED10, SNAP23, WIPI1, COPE	1893	37	13528	2.12458	1	0.588333	40.0216
GOTERM_BP_FAT	GO:0001889~liver development	14	0.540123	0.0280017	JARID2, ERBB2, CEBPG, NF1, ONECUT2, ITGA2, CITED2, HES1, EP300, CCND2, RB1CC1, ALDH2, TGFBR3, AACS	1893	53	13528	1.88771	1	0.5971	41.0103
GOTERM_BP_FAT	GO:0031589~cell-substrate adhesion	22	0.848765	0.0284082	EPDR1, TAOK2, TRPM7, COL13A1, ITGA1, ITGA2, ITGA3, CUZD1, BCAM, NID1, BCL2L11, TMEM8B, CTGF, LAMA5, PTK2B, FREM1, PKD1, TESK2, ANTXR1, LAMC1, LAMB1, FN1	1893	98	13528	1.60428	1	0.599537	41.4671
GOTERM_BP_FAT	GO:0043549~regulation of kinase activity	64	2.46914	0.0286637	CCNT2, EFNA1, ADCY6, CCNT1, TNFSF15, ZNF675, PDCD4, LATS1, LATS2, SPRY4, TGFB2, CAMKK2, CASP3, CDKN2A, CDKN2B, APOE, SPRED3, PRKACB, FRS2, SERTAD1, MADD, GTF2H1, ACVR2B, TNFRSF10B, PSEN1, CCND3, CCND2, RIPK1, HIPK3, PRKRIP1, ERN1, ADAM17, GADD45B, GADD45A, MAP3K11, PARD3, GNAI2, CSF1, PFKFB2, ERBB2, TRIB3, APLP2, AKT1S1, PTK2B, DUSP16, TRAF7, CERK, PPAP2A, FGD4, SPHK2, TAOK2, NF1, TGFBR2, ITGA1, …	1893	357	13528	1.28113	1	0.59997	41.7525
GOTERM_BP_FAT	GO:0032990~cell part morphogenesis	48	1.85185	0.0290291	DCC, BBS4, PARD3, PLXNA3, ERBB2, CLU, UCHL1, ONECUT2, GJA1, EPHB1, MYCBP2, IGF1R, FIS1, HOXA1, PTK2, LAMB2, ANK3, COL4A3BP, NUMB, ROBO2, UNC5C, SEMA3A, SNAP25, PARD6B, PTPRM, BAIAP2, SPTBN4, ITGA1, NFASC, STXBP1, NR4A2, CELSR3, CHST3, WWTR1, SLIT3, ATP7A, EPHA4, SEMA6A, BBS2, NDEL1, ULK1, LAMA5, UBC, OPHN1, MAPK8IP3, NGFR, BMPR1B, DST	1893	256	13528	1.33994	1	0.601806	42.1583
GOTERM_BP_FAT	GO:0045926~negative regulation of growth	24	0.925926	0.0294549	ING4, PLXNA3, LGMN, SIPA1, ADIPOR2, ADIPOR1, OSGIN1, TGFB2, CAPRIN2, RERG, ACVR1B, BBS2, PTK2, CTH, CDKN2A, CDKN1B, ULK1, BBC3, BTG1, SERTAD3, SEMA3A, DCUN1D3, SERTAD1, SERTAD2	1893	110	13528	1.5592	1	0.604373	42.6279
GOTERM_BP_FAT	GO:0018212~peptidyl-tyrosine modification	13	0.501543	0.0295837	TPST1, DDR1, FYN, PTK2B, ERBB2, DYRK1A, CLK4, JAK1, PDGFRB, JAK3, ABL2, DDR2, SRC	1893	48	13528	1.93546	1	0.603165	42.7692
GOTERM_BP_FAT	GO:0051651~maintenance of location in cell	13	0.501543	0.0295837	BBS4, PDIA3, NFKBIE, TLN2, NFKBIB, SPTBN4, MXI1, OS9, APOE, ANK3, MORC3, GAA, BCL3	1893	48	13528	1.93546	1	0.603165	42.7692
GOTERM_BP_FAT	GO:0000904~cell morphogenesis involved in differentiation	46	1.77469	0.0299498	DCC, PARD3, PLXNA3, ERBB2, UCHL1, EPHB1, MYCBP2, TGFB2, IGF1R, HOXA1, PTK2, LAMB2, ANK3, NUMB, ROBO2, UNC5C, SEMA3A, LAMB1, SNAP25, FN1, COL18A1, PARD6B, PTPRM, BAIAP2, SPTBN4, NFASC, STXBP1, NR4A2, CELSR3, CHST3, SLIT3, HES1, SEMA6A, EPHA4, NDEL1, ULK1, LAMA5, UBC, OPHN1, TGFBR3, MAPK8IP3, ANTXR1, LAMC1, NGFR, BMPR1B, DST	1893	244	13528	1.34726	1	0.604934	43.1691
GOTERM_BP_FAT	GO:0048812~neuron projection morphogenesis	41	1.58179	0.030099	DCC, PARD3, PLXNA3, ERBB2, CLU, UCHL1, GJA1, EPHB1, MYCBP2, IGF1R, HOXA1, PTK2, LAMB2, ANK3, NUMB, ROBO2, UNC5C, SEMA3A, SNAP25, PARD6B, PTPRM, BAIAP2, SPTBN4, ITGA1, NFASC, STXBP1, NR4A2, CELSR3, CHST3, SLIT3, ATP7A, SEMA6A, EPHA4, NDEL1, ULK1, UBC, OPHN1, MAPK8IP3, NGFR, BMPR1B, DST	1893	213	13528	1.37558	1	0.603995	43.3313
GOTERM_BP_FAT	GO:0048666~neuron development	61	2.3534	0.0304384	PLXNA3, UCHL1, GJA1, RORB, TGFB2, ANK3, ATXN10, ROBO2, UNC5C, SEMA3A, PTPRM, STX3, BAIAP2, STXBP1, CHST3, SLIT3, HES1, NDEL1, PSEN1, NRL, VEGFA, UBC, OPHN1, NGFR, DST, CLN5, DCC, BBS4, FGFR1, PARD3, CTF1, ERBB2, CLU, ONECUT2, EPHB1, SCARF1, MYCBP2, IGF1R, HOXA1, PTK2, LAMB2, PTK2B, NUMB, AGRN, LAMB1, SNAP25, PARD6B, HTT, SPTBN4, ITGA1, NR4A2, NFASC, CELSR3, ATP7A, EPHA4, SEMA6A, ULK1, MAP2, MAPK8…	1893	339	13528	1.28592	1	0.605404	43.6987
GOTERM_BP_FAT	GO:0050654~chondroitin sulfate proteoglycan metabolic process	7	0.270062	0.0307595	CSGALNACT1, MAMDC2, SPOCK3, SLC35D1, CHST11, CHST3, DSE	1893	18	13528	2.77913	1	0.606567	44.0443
GOTERM_BP_FAT	GO:0030036~actin cytoskeleton organization	43	1.65895	0.0313087	RHOJ, TRIOBP, FGD1, LIMA1, SHROOM3, SSH1, TCAP, WASF3, DIAPH1, WASF1, MRAS, SSH2, RHOQ, DAAM1, NISCH, INPP5K, GSN, PTK2B, TRIP10, RHOF, PLS3, FGD4, ARHGDIB, TNXB, EPB41, TAOK2, LIMK1, ROCK2, TRPM7, NF1, ARHGEF17, RICTOR, FMN1, PPP1R9A, ROCK1P1, CDC42BPA, OPHN1, TESK2, ANTXR1, WASL, ABL2, DST, PARVA	1893	226	13528	1.3597	1	0.610439	44.6306
GOTERM_BP_FAT	GO:0045792~negative regulation of cell size	22	0.848765	0.031467	PLXNA3, SIPA1, ADIPOR2, ADIPOR1, OSGIN1, TGFB2, CAPRIN2, RERG, ACVR1B, CTH, CDKN2A, AKT1S1, CDKN1B, ULK1, BTG1, TSC2, SERTAD3, SEMA3A, MTOR, DCUN1D3, SERTAD1, SERTAD2	1893	99	13528	1.58807	1	0.60961	44.7984
GOTERM_BP_FAT	GO:0048858~cell projection morphogenesis	46	1.77469	0.0318818	DCC, BBS4, PARD3, PLXNA3, ERBB2, CLU, UCHL1, ONECUT2, GJA1, EPHB1, MYCBP2, IGF1R, HOXA1, PTK2, LAMB2, ANK3, NUMB, ROBO2, UNC5C, SEMA3A, SNAP25, PARD6B, PTPRM, BAIAP2, SPTBN4, ITGA1, NFASC, STXBP1, NR4A2, CELSR3, CHST3, WWTR1, SLIT3, ATP7A, EPHA4, BBS2, SEMA6A, NDEL1, ULK1, LAMA5, UBC, OPHN1, MAPK8IP3, NGFR, BMPR1B, DST	1893	245	13528	1.34176	1	0.611807	45.2361
GOTERM_BP_FAT	GO:0051338~regulation of transferase activity	66	2.5463	0.0321701	CCNT2, EFNA1, ADCY6, CCNT1, TNFSF15, ZNF675, PDCD4, LATS1, LATS2, SPRY4, TGFB2, CAMKK2, CASP3, CDKN2A, CDKN2B, APOE, SPRED3, PRKACB, FRS2, SERTAD1, MADD, GTF2H1, ACVR2B, TNFRSF10B, PSEN1, CCND3, CCND2, RIPK1, HIPK3, PRKRIP1, ERN1, ADAM17, GADD45B, CLN8, GADD45A, MAP3K11, PARD3, GNAI2, CSF1, PFKFB2, ERBB2, TRIB3, APLP2, AKT1S1, PTK2B, SERINC1, DUSP16, TRAF7, CERK, PPAP2A, FGD4, SPHK2, TAOK2, NF1, …	1893	372	13528	1.2679	1	0.612498	45.5385
GOTERM_BP_FAT	GO:0006022~aminoglycan metabolic process	16	0.617284	0.0322155	GCNT2, SPOCK3, MAMDC2, HEXA, HEXB, CHST3, DSE, FUCA1, GNS, CSGALNACT1, B3GAT3, XYLT2, SLC35D1, CHST11, EXT1, CTBS	1893	65	13528	1.7591	1	0.610371	45.5859
GOTERM_BP_FAT	GO:0000079~regulation of cyclin-dependent protein kinase activity	14	0.540123	0.0323158	CCNT2, CCNT1, LATS1, LATS2, GTF2H1, CASP3, CDKN2A, CDKN1B, CCND3, CDKN2B, CCND2, ADAM17, GADD45A, SERTAD1	1893	54	13528	1.85275	1	0.6089	45.6906
GOTERM_BP_FAT	GO:0015807~L-amino acid transport	8	0.308642	0.0329983	SLC1A4, HTT, SERINC1, CACNB4, CTNS, SLC7A5, CLN8, SLC43A2	1893	23	13528	2.48568	1	0.614091	46.398
GOTERM_BP_FAT	GO:0048489~synaptic vesicle transport	10	0.385802	0.0332882	ZDHHC15, STX1A, PSEN1, SYNJ1, STXBP1, DLG4, BIN1, UNC13B, PCLO, SNAP25	1893	33	13528	2.16555	1	0.614763	46.6959
GOTERM_BP_FAT	GO:0032319~regulation of Rho GTPase activity	9	0.347222	0.0336312	FGD1, FICD, NDEL1, GMIP, PTK2B, ARHGAP27, MTOR, RICTOR, FGD4	1893	28	13528	2.29703	1	0.616017	47.0463
GOTERM_BP_FAT	GO:0006644~phospholipid metabolic process	37	1.42747	0.0338102	CHKA, HEXB, EPT1, PLAA, PIP5KL1, PIGG, SMPDL3A, SH3GLB1, SERINC1, PIKFYVE, PIGB, PIK3CA, PCYT1A, PLCB1, AGPAT3, PGAP3, PLA2G15, PIGZ, LPGAT1, SPHK2, PIGV, PI4KA, PIGT, PIGS, PISD, PI4KB, CDS1, LPCAT3, SAMD8, PLCG1, PRDX6, PI4K2A, SMPD1, FABP3, MBOAT2, PLA2G4C, CLN8	1893	190	13528	1.39165	1	0.61544	47.2283
GOTERM_BP_FAT	GO:0000165~MAPKKK cascade	36	1.38889	0.0341766	FGFR1, GNAI2, EFNA1, MAPKAPK2, CAMKK2, RASGRP3, PTK2B, RB1CC1, DUSP16, SPRED3, TRAF7, RAPGEF2, FRS2, SCG2, FGD4, MAP2K5, TNIK, TAOK2, BRAF, MADD, ARHGEF6, NF1, TAOK3, ITGA1, DUSP22, MINK1, MAPK10, MAP4K3, DOK4, PSEN1, RIPK1, MAPK8IP3, PPM1L, GADD45B, LRRK2, MAP3K11	1893	184	13528	1.39819	1	0.616927	47.5989
GOTERM_BP_FAT	GO:0045785~positive regulation of cell adhesion	15	0.578704	0.0345985	SMAD7, CSF1, ERBB2, CCDC80, ITGA2, NID1, CYTH3, SRC, TGFB2, CITED2, RELL2, CD47, FBLN2, TGM2, FGF1	1893	60	13528	1.78658	1	0.61899	48.0227
GOTERM_BP_FAT	GO:0048705~skeletal system morphogenesis	24	0.925926	0.0355716	SGPL1, ZFAND5, BMP1, COL13A1, TGFBR2, HSPG2, MMP2, MEF2D, ACVR2B, HOXC8, TULP3, PSEN1, CTGF, NAB2, CSRNP1, GFPT1, HOXB6, CHST11, ANKRD11, PKD1, PDGFRB, BMPR1B, COL11A1, IDUA	1893	112	13528	1.53136	1	0.626865	48.9877
GOTERM_BP_FAT	GO:0060322~head development	6	0.231481	0.035712	SGPL1, ZFAND5, CSRNP1, ANKRD11, ASPH, MMP2	1893	14	13528	3.06271	1	0.625847	49.1256
GOTERM_BP_FAT	GO:0030030~cell projection organization	65	2.50772	0.0357132	PLXNA3, LIMA1, UCHL1, GJA1, MTSS1L, ANK3, ATXN10, ROBO2, UNC5C, SEMA3A, STX3, PTPRM, BAIAP2, STXBP1, CHST3, UBE2B, SLIT3, BBS2, NDEL1, CC2D2A, UBC, OPHN1, NGFR, DST, DCC, BBS4, FGD1, FGFR1, PARD3, ERBB2, ONECUT2, CLU, FXYD5, EPHB1, SCARF1, MYCBP2, IGF1R, HOXA1, PTK2, LAMB2, PTK2B, NUMB, LAMB1, SNAP25, FGD4, PARD6B, SPTBN4, ITGA1, NFASC, NR4A2, CELSR3, WWTR1, ATP7A, EPHA4, SEMA6A, ULK1, LAMA5, ROC…	1893	368	13528	1.26226	1	0.623383	49.1268
GOTERM_BP_FAT	GO:0010629~negative regulation of gene expression	86	3.3179	0.0357736	PPARA, JDP2, RSF1, ARID4A, E2F6, DICER1, NR6A1, ZNF675, REST, PDCD4, CBFA2T2, ZNF254, CITED2, IGHMBP2, EPC1, HOXC8, SIN3B, HEY1, PBXIP1, ZNF148, SND1, ATP8B1, KDM5B, ATF7IP, EGR1, SATB1, SP100, RARG, LDB1, STRN3, MECP2, HRK, ZHX2, ZNF189, FOSB, SPEN, FOXN3, PURA, MXD4, CTNNBIP1, HES1, NCOA2, BPTF, NAB2, TGIF1, CUX1, SMARCA2, SUDS3, KDM6B, SMARCA4, ING4, GCLC, GLIS2, LIN28B, NR1H2, MOV10, CIR1, AT…	1893	504	13528	1.21941	1	0.621556	49.186
GOTERM_BP_FAT	GO:0019882~antigen processing and presentation	19	0.733025	0.0362319	ICAM1, MICB, MICA, RELB, HLA-A, FCGRT, HLA-C, HLA-B, HLA-E, HLA-DMA, B2M, HLA-F, TAPBP, RAET1E, PSME1, ULBP1, AP3D1, ERAP1, ERAP2, MR1	1893	83	13528	1.63591	1	0.623881	49.633
GOTERM_BP_FAT	GO:0030029~actin filament-based process	45	1.73611	0.0366521	RHOJ, TRIOBP, FGD1, LIMA1, SHROOM3, SSH1, TCAP, WASF3, DIAPH1, WASF1, MRAS, SSH2, RHOQ, DAAM1, NISCH, INPP5K, GSN, PTK2B, TRIP10, RHOF, PLS3, FGD4, ARHGDIB, TNXB, EPB41, TAOK2, LIMK1, ROCK2, TRPM7, MYO1E, NF1, ARHGEF17, RICTOR, FMN1, PPP1R9A, ROCK1P1, CDC42BPA, OPHN1, TESK2, ANTXR1, WASL, MYH14, ABL2, DST, PARVA	1893	241	13528	1.33438	1	0.625773	50.0395
GOTERM_BP_FAT	GO:0016481~negative regulation of transcription	79	3.04784	0.0368825	PPARA, JDP2, RSF1, ARID4A, E2F6, NR6A1, ZNF675, REST, PDCD4, CBFA2T2, ZNF254, CITED2, IGHMBP2, EPC1, HOXC8, SIN3B, HEY1, PBXIP1, ZNF148, ATP8B1, KDM5B, ATF7IP, EGR1, SATB1, SP100, RARG, LDB1, STRN3, MECP2, ZHX2, ZNF189, FOSB, SPEN, FOXN3, PURA, MXD4, HES1, CTNNBIP1, NCOA2, BPTF, NAB2, TGIF1, CUX1, SMARCA2, SUDS3, KDM6B, SMARCA4, ING4, GCLC, GLIS2, NR1H2, CIR1, ATN1, LANCL2, PER1, BCL3, BHLHE40, B…	1893	459	13528	1.22998	1	0.625711	50.2611
GOTERM_BP_FAT	GO:0016042~lipid catabolic process	34	1.31173	0.0374763	ACOX1, CPT2, HSD17B14, HEXA, ABCD1, HEXB, ABHD4, PEX5, SCARF1, PLBD2, ACOX3, DDHD2, CYP39A1, ACOT8, APOE, SMPDL3A, GALC, PLCD3, BDH2, HSD17B4, PLCB1, PLD3, SGPL1, STS, PLA2G15, LIPA, PNPLA2, PNPLA3, DAGLB, GBA2, PLCG1, PRDX6, SMPD1, PLA2G4C	1893	173	13528	1.40448	1	0.629302	50.8279
GOTERM_BP_FAT	GO:0042325~regulation of phosphorylation	80	3.08642	0.0379263	CCNT2, EFNA1, ADCY6, CCNT1, TNFSF15, ZNF675, PDCD4, LATS1, LATS2, SPRY4, TGFB2, CAMKK2, CASP3, CDKN2A, CDKN2B, APOE, SPRED3, PRKACB, FAM129A, FRS2, SERTAD1, IBTK, MADD, IL6R, GTF2H1, ACVR2A, ACVR2B, TNFRSF10B, PSEN1, CCND3, CCND2, RIPK1, HIPK3, PRKRIP1, ERN1, PDGFRB, ADAM17, GADD45B, GADD45A, MAP3K11, PARD3, GNAI2, CSF1, PFKFB2, ERBB2, BMPR2, TRIB3, APLP2, AKT1S1, PTK2B, RB1CC1, DUSP16, CERK, TRA…	1893	466	13528	1.22684	1	0.631397	51.2534
GOTERM_BP_FAT	GO:0019395~fatty acid oxidation	11	0.424383	0.0382409	ACOX1, CPT2, ACOT8, ABCD1, ADIPOR2, PEX5, ADIPOR1, BDH2, HSD17B4, PPARGC1A, ACOX3	1893	39	13528	2.01563	1	0.63213	51.5488
GOTERM_BP_FAT	GO:0034440~lipid oxidation	11	0.424383	0.0382409	ACOX1, CPT2, ACOT8, ABCD1, ADIPOR2, PEX5, ADIPOR1, BDH2, HSD17B4, PPARGC1A, ACOX3	1893	39	13528	2.01563	1	0.63213	51.5488
GOTERM_BP_FAT	GO:0043122~regulation of I-kappaB kinase/NF-kappaB cascade	23	0.887346	0.0387005	MAVS, CARD9, SLC44A2, BST2, SLC20A1, GJA1, CD40, TMEM189, ECM1, TRIM38, TNFRSF10B, TMEM9B, PLK2, SLC35B2, SQSTM1, HMOX1, RIPK1, PLEKHG5, SHISA5, CASP8, OTUD7B, TGM2, TMEM101	1893	107	13528	1.53613	1	0.634262	51.9772
GOTERM_BP_FAT	GO:0051789~response to protein stimulus	23	0.887346	0.0387005	EGR1, HERPUD1, KLF10, NR4A2, ITGA2, SERPINH1, EDEM1, TTC3, DDIT3, ATF6, DDR1, ERP44, FNTA, VCP, ATF6B, ERN1, CREB3L1, DNAJB2, NFE2L2, DNAJC4, DNAJB4, DDAH2, PPP1R15A	1893	107	13528	1.53613	1	0.634262	51.9772
GOTERM_BP_FAT	GO:0016567~protein ubiquitination	25	0.964506	0.0391193	RNF217, MYLIP, OS9, FBXW7, RNF11, TRAF7, UBE2D1, VCPIP1, HECTD1, LRSAM1, UBE4B, HERC2, UBE2H, PARK2, TMEM189, UBE2B, HERC2P3, VCP, HUWE1, TRIM32, FBXL5, UBC, CHFR, FBXO10, RNF41	1893	119	13528	1.50133	1	0.635966	52.3646
GOTERM_BP_FAT	GO:0033540~fatty acid beta-oxidation using acyl-CoA oxidase	4	0.154321	0.0393117	ACOX1, ACOT8, ABCD1, HSD17B4	1893	6	13528	4.76422	1	0.635486	52.5415
GOTERM_BP_FAT	GO:0042415~norepinephrine metabolic process	4	0.154321	0.0393117	ATP7A, LY6E, EPAS1, PARK2	1893	6	13528	4.76422	1	0.635486	52.5415
GOTERM_BP_FAT	GO:0015718~monocarboxylic acid transport	13	0.501543	0.03966	SLC1A4, PPARA, SLC16A2, SLC16A5, SLC17A5, CPT2, SLC16A6, ATP8B1, ABCC3, FABP3, CELSR3, CROT, SLCO2A1	1893	50	13528	1.85805	1	0.636491	52.8602
GOTERM_BP_FAT	GO:0032925~regulation of activin receptor signaling pathway	5	0.192901	0.039772	ACVR2A, ACVR1B, ACVR2B, SMAD7, ACVR1	1893	10	13528	3.57316	1	0.635258	52.9623
GOTERM_BP_FAT	GO:0051402~neuron apoptosis	7	0.270062	0.0397866	CASP3, PSEN1, GRIK2, HTT, PIGT, LIG4, NLRP1	1893	19	13528	2.63286	1	0.633118	52.9756
GOTERM_BP_FAT	GO:0048008~platelet-derived growth factor receptor signaling pathway	7	0.270062	0.0397866	SGPL1, ZFAND5, MYO1E, CSRNP1, VEGFA, PDGFRB, SRC	1893	19	13528	2.63286	1	0.633118	52.9756
GOTERM_BP_FAT	GO:0006891~intra-Golgi vesicle-mediated transport	7	0.270062	0.0397866	NAPG, STX16, NAPA, OPTN, CUX1, GOLGA3, COPE	1893	19	13528	2.63286	1	0.633118	52.9756
GOTERM_BP_FAT	GO:0010627~regulation of protein kinase cascade	46	1.77469	0.0405924	MAVS, SLC44A2, SLC20A1, GRIK2, ATP6AP2, ERBB2, GJA1, ZNF675, TIMP2, PDCD4, TGFB2, TMEM9B, GRIN2B, SLC35B2, SQSTM1, PTK2B, HMOX1, PLEKHG5, CASP8, SHISA5, TGM2, OTUD7B, TMEM101, TRAF7, FGD4, CARD9, BST2, TAOK2, NF1, TAOK3, DUSP22, CD40, RICTOR, IL6R, TMEM189, ECM1, TRIM38, TNFRSF10B, PLK2, RIPK1, HIPK3, TSC2, SEMA4C, MAPK8IP3, MTOR, MAP3K11	1893	249	13528	1.32021	1	0.638383	53.7036
GOTERM_BP_FAT	GO:0006904~vesicle docking during exocytosis	8	0.308642	0.041137	SCFD1, STX1A, STXBP1, VTI1B, STXBP2, SYTL2, SNAP25, EXOC6B	1893	24	13528	2.38211	1	0.641139	54.1896
GOTERM_BP_FAT	GO:0030433~ER-associated protein catabolic process	8	0.308642	0.041137	NPLOC4, SYVN1, VCP, FBXO2, UBC, EDEM1, ERLEC1, OS9	1893	24	13528	2.38211	1	0.641139	54.1896
GOTERM_BP_FAT	GO:0007409~axonogenesis	37	1.42747	0.0415192	DCC, PARD3, PLXNA3, ERBB2, UCHL1, EPHB1, MYCBP2, HOXA1, IGF1R, PTK2, LAMB2, ANK3, NUMB, ROBO2, UNC5C, SEMA3A, SNAP25, PARD6B, PTPRM, BAIAP2, SPTBN4, STXBP1, NR4A2, NFASC, CELSR3, CHST3, SLIT3, SEMA6A, EPHA4, NDEL1, ULK1, UBC, OPHN1, MAPK8IP3, NGFR, BMPR1B, DST	1893	193	13528	1.37002	1	0.642377	54.5277
GOTERM_BP_FAT	GO:0042326~negative regulation of phosphorylation	12	0.462963	0.0422651	IBTK, ATXN1, CDKN1B, CDKN2A, PSEN1, CDKN2B, SMAD7, ATXN7, SMAD6, PRKRIP1, FAM129A, ENG	1893	45	13528	1.90569	1	0.646844	55.1808
GOTERM_BP_FAT	GO:0000082~G1/S transition of mitotic cell cycle	14	0.540123	0.0423427	BCAT1, E2F6, CAMK2G, MARK4, LATS2, ACVR1B, CUL5, CDKN2A, CDKN1B, CCND2, CAMK2D, ADAM17, PPP3CA, ACVR1	1893	56	13528	1.78658	1	0.645325	55.2483
GOTERM_BP_FAT	GO:0006916~anti-apoptosis	39	1.50463	0.0430256	SYVN1, HTATIP2, GCLC, XIAP, CLU, CITED2, IGF1R, PEA15, AKT1S1, BAG1, APOE, SH3GLB1, SQSTM1, HMOX1, TGM2, PIK3CA, DDAH2, MKL1, NOL3, SPHK2, SGK3, BRAF, HTT, HRK, BIRC6, RNF7, PSEN1, TNFRSF10D, BNIP2, GSK3B, HIPK3, VEGFA, UBC, ADAM17, NAIP, SEMA4D, NGFR, PRNP, IFI6	1893	206	13528	1.35295	1	0.649142	55.8376
GOTERM_BP_FAT	GO:0009719~response to endogenous stimulus	70	2.70062	0.0451996	ARSB, MMS19, PPARA, ATP6V0E1, LDLR, SLC9A3, ADCY6, RHOQ, CUZD1, LATS1, LATS2, TGFB2, EIF4EBP2, GATA3, HMOX1, PRKACB, GNG7, STS, BAIAP2, STRN3, ADIPOR2, ADIPOR1, MFGE8, IL6R, MMP13, UBE2B, JUNB, DDIT3, GNAL, EP300, CCND2, DNAJC25, NCOA6, ADAM17, SORT1, ME1, GCLC, ERBB2, UROS, ASNS, CCL5, SRC, IGF1R, PTK2B, IDH1, KDM3A, PPP3CA, PIK3R3, KAT2B, PTPN2, PTPRA, TGFBR2, NR4A2, ITGA2, RCAN1, NR4A3, SREBF2…	1893	405	13528	1.23517	1	0.665466	57.6653
GOTERM_BP_FAT	GO:0043123~positive regulation of I-kappaB kinase/NF-kappaB cascade	21	0.810185	0.0458737	MAVS, CARD9, SLC44A2, BST2, SLC20A1, GJA1, CD40, TMEM189, ECM1, TRIM38, TNFRSF10B, TMEM9B, PLK2, SLC35B2, HMOX1, RIPK1, PLEKHG5, SHISA5, CASP8, TGM2, TMEM101	1893	97	13528	1.54714	1	0.668855	58.2174
GOTERM_BP_FAT	GO:0006509~membrane protein ectodomain proteolysis	6	0.231481	0.0475688	NCSTN, ADAM10, PSEN1, ADAM17, ERAP1, ADAM19	1893	15	13528	2.85853	1	0.68029	59.5755
GOTERM_BP_FAT	GO:0021955~central nervous system neuron axonogenesis	6	0.231481	0.0475688	DCC, PTK2, NDEL1, NR4A2, EPHB1, MYCBP2	1893	15	13528	2.85853	1	0.68029	59.5755
GOTERM_BP_FAT	GO:0007032~endosome organization	6	0.231481	0.0475688	STX6, CLCN3, RAB5B, AQP11, RAB22A, ALS2CL	1893	15	13528	2.85853	1	0.68029	59.5755
GOTERM_BP_FAT	GO:0050770~regulation of axonogenesis	14	0.540123	0.0480967	PLXNA3, EFNA1, LIMK1, PLXNB2, CDH2, PTK2, NDEL1, PSEN1, ULK1, APOE, ROBO2, NGFR, SEMA4D, SEMA3A	1893	57	13528	1.75524	1	0.682287	59.9899
GOTERM_BP_FAT	GO:0051174~regulation of phosphorus metabolic process	82	3.16358	0.048192	CCNT2, EFNA1, ADCY6, CCNT1, TNFSF15, ZNF675, PDCD4, LATS1, LATS2, SPRY4, TGFB2, CAMKK2, CASP3, CDKN2A, CDKN2B, APOE, SPRED3, PRKACB, FAM129A, FRS2, SERTAD1, IBTK, MADD, IL6R, GTF2H1, ACVR2A, ACVR2B, TNFRSF10B, PSEN1, CCND3, CCND2, RIPK1, HIPK3, PRKRIP1, ERN1, PDGFRB, ADAM17, GADD45B, GADD45A, MAP3K11, PARD3, GNAI2, CSF1, PFKFB2, ERBB2, BMPR2, TRIB3, APLP2, AKT1S1, PTK2B, RB1CC1, DUSP16, CERK, TRA…	1893	485	13528	1.20825	1	0.680914	60.0642
GOTERM_BP_FAT	GO:0019220~regulation of phosphate metabolic process	82	3.16358	0.048192	CCNT2, EFNA1, ADCY6, CCNT1, TNFSF15, ZNF675, PDCD4, LATS1, LATS2, SPRY4, TGFB2, CAMKK2, CASP3, CDKN2A, CDKN2B, APOE, SPRED3, PRKACB, FAM129A, FRS2, SERTAD1, IBTK, MADD, IL6R, GTF2H1, ACVR2A, ACVR2B, TNFRSF10B, PSEN1, CCND3, CCND2, RIPK1, HIPK3, PRKRIP1, ERN1, PDGFRB, ADAM17, GADD45B, GADD45A, MAP3K11, PARD3, GNAI2, CSF1, PFKFB2, ERBB2, BMPR2, TRIB3, APLP2, AKT1S1, PTK2B, RB1CC1, DUSP16, CERK, TRA…	1893	485	13528	1.20825	1	0.680914	60.0642
GOTERM_BP_FAT	GO:0018108~peptidyl-tyrosine phosphorylation	12	0.462963	0.0487922	DDR1, PTK2B, FYN, ERBB2, DYRK1A, CLK4, PDGFRB, JAK1, JAK3, ABL2, DDR2, SRC	1893	46	13528	1.86426	1	0.683438	60.5296
GOTERM_BP_FAT	GO:0045768~positive regulation of anti-apoptosis	9	0.347222	0.049221	LRP1, DUSP1, PTK2B, SMAD7, HMOX1, RIPK1, IL6R, ERC1, SLC9A1	1893	30	13528	2.1439	1	0.684619	60.859
GOTERM_BP_FAT	GO:0001894~tissue homeostasis	15	0.578704	0.0501438	BBS4, LIPA, CUBN, EPAS1, CSF1, VPS54, ACACA, ITGA2, ZNF675, P2RX4, IL20RB, TPP1, ANKRD11, VEGFA, PDGFRB	1893	63	13528	1.70151	1	0.689475	61.559
GOTERM_BP_FAT	GO:0009755~hormone-mediated signaling	13	0.501543	0.051922	ADCY6, ADIPOR2, ADIPOR1, CUZD1, LATS1, LATS2, ADCY9, PRKAR1B, PRKAR1A, DNAJC25, KDM3A, PRKACB, GNG7	1893	52	13528	1.78658	1	0.70038	62.8746
GOTERM_BP_FAT	GO:0032507~maintenance of protein location in cell	11	0.424383	0.0521388	BBS4, PDIA3, NFKBIE, MORC3, TLN2, ANK3, NFKBIB, SPTBN4, BCL3, MXI1, OS9	1893	41	13528	1.91731	1	0.699891	63.0321
GOTERM_BP_FAT	GO:0051336~regulation of hydrolase activity	59	2.27623	0.0524765	RAB3GAP2, RAB3GAP1, TNFSF15, TGFB2, TBC1D17, CDKN2A, FNTA, CASP9, TBC1D13, AIFM3, CST3, ARHGAP27, BCL2L13, NLRP1, TNFRSF10B, NDEL1, CSTB, ERN1, SORT1, TBC1D8B, FGD1, ARFGAP2, MYL4, RABGAP1, AGFG2, TBC1D9, ASAP2, ASAP1, TPM2, NR1H2, MOAP1, FICD, GMIP, RASGRP3, PTK2B, TGM2, GCHFR, FGD4, TBC1D2, GIT1, TBC1D2B, HERPUD1, SMAD6, NF1, ITGA2, RCAN1, BAD, RICTOR, FURIN, UACA, VCP, BBC3, GRTP1, TSC2, EVI5L…	1893	337	13528	1.25114	1	0.700263	63.276
GOTERM_BP_FAT	GO:0032927~positive regulation of activin receptor signaling pathway	3	0.115741	0.0531903	ACVR2A, ACVR1B, ACVR2B	1893	3	13528	7.14633	1	0.703262	63.7868
GOTERM_BP_FAT	GO:0010771~negative regulation of cell morphogenesis involved in differentiation	3	0.115741	0.0531903	SMAD7, TGFBR3, TTC3	1893	3	13528	7.14633	1	0.703262	63.7868
GOTERM_BP_FAT	GO:0060394~negative regulation of pathway-restricted SMAD protein phosphorylation	3	0.115741	0.0531903	SMAD7, SMAD6, ENG	1893	3	13528	7.14633	1	0.703262	63.7868
GOTERM_BP_FAT	GO:0042158~lipoprotein biosynthetic process	14	0.540123	0.0543685	PGAP3, ZDHHC1, PIGZ, PIGV, PIGT, PIGS, ABCA1, RABGGTA, ZDHHC15, FNTA, PIGG, PTAR1, APOE, PIGB	1893	58	13528	1.72498	1	0.709374	64.6151
GOTERM_BP_FAT	GO:0007265~Ras protein signal transduction	22	0.848765	0.0551971	RHOJ, ARHGEF3, LIMK1, RREB1, MRAS, NF1, ABCA1, MAPKAPK2, RFXANK, RALGDS, SRC, RGL2, NISCH, RASGRP3, ROCK1P1, ULK1, MAPK13, APOE, RASSF1, SOS1, RALB, ARHGDIB	1893	105	13528	1.49733	1	0.712979	65.1869
GOTERM_BP_FAT	GO:0060324~face development	5	0.192901	0.0557502	SGPL1, ZFAND5, CSRNP1, ASPH, MMP2	1893	11	13528	3.24833	1	0.714691	65.5637
GOTERM_BP_FAT	GO:0031293~membrane protein intracellular domain proteolysis	5	0.192901	0.0557502	NCSTN, PSEN1, APH1B, ADAM17, NGFR	1893	11	13528	3.24833	1	0.714691	65.5637
GOTERM_BP_FAT	GO:0045736~negative regulation of cyclin-dependent protein kinase activity	5	0.192901	0.0557502	CASP3, CDKN1B, CDKN2A, LATS1, LATS2	1893	11	13528	3.24833	1	0.714691	65.5637
GOTERM_BP_FAT	GO:0060323~head morphogenesis	5	0.192901	0.0557502	SGPL1, CSRNP1, ANKRD11, ASPH, MMP2	1893	11	13528	3.24833	1	0.714691	65.5637
GOTERM_BP_FAT	GO:0050650~chondroitin sulfate proteoglycan biosynthetic process	5	0.192901	0.0557502	CSGALNACT1, SLC35D1, CHST11, CHST3, DSE	1893	11	13528	3.24833	1	0.714691	65.5637
GOTERM_BP_FAT	GO:0051452~intracellular pH reduction	5	0.192901	0.0557502	CLCN3, ATP6V0E1, AQP11, SLC12A5, CLN5	1893	11	13528	3.24833	1	0.714691	65.5637
GOTERM_BP_FAT	GO:0009083~branched chain family amino acid catabolic process	5	0.192901	0.0557502	BCAT1, ALDH6A1, BCAT2, MCCC1, AUH	1893	11	13528	3.24833	1	0.714691	65.5637
GOTERM_BP_FAT	GO:0001501~skeletal system development	56	2.16049	0.0561105	TUFT1, LTBP3, HEXA, HEXB, MMP2, HOXC6, HOXC8, CTGF, ANKRD11, CHST11, COL11A1, IDUA, SGPL1, MINPP1, MMP13, ACVR2A, ACVR2B, PSEN1, NAB2, SORT1, PDGFRB, KIAA1217, STC1, EXT1, TAPT1, ZFAND5, FGFR1, ACP2, SUFU, HOXA9, PKD1, GPNMB, PAPSS2, ESRRA, EVC, BMP1, LGALS3, COL13A1, KLF10, NF1, TGFBR2, FBN1, HSPG2, SPARC, WWTR1, COL5A2, ATP7A, MEF2D, TULP3, KAZALD1, GFPT1, CSRNP1, HOXB6, GDF11, HOXB9, BMPR1B	1893	319	13528	1.25453	1	0.715114	65.8071
GOTERM_BP_FAT	GO:0051235~maintenance of location	15	0.578704	0.0562548	BBS4, PDIA3, NFKBIE, TLN2, NFKBIB, SPTBN4, MXI1, OS9, SLC17A7, APOE, ANK3, MORC3, GAA, BCL3, ATP7B	1893	64	13528	1.67492	1	0.71412	65.9041
GOTERM_BP_FAT	GO:0007229~integrin-mediated signaling pathway	16	0.617284	0.0576803	ADAM10, ITGA1, ITGA2, ITGA3, COL16A1, ITGAM, CD47, PTK2, DOCK1, GAB2, LAMA5, ITGA5, CTGF, ADAM22, DST, CEACAM1	1893	70	13528	1.63345	1	0.721397	66.8486
GOTERM_BP_FAT	GO:0010608~posttranscriptional regulation of gene expression	39	1.50463	0.0585328	SRP14, CPEB2, NAPG, DICER1, MKNK2, IGF2BP1, IGF2BP2, MAPKAPK2, CPEB1, IGF2BP3, LIN28B, PAIP2B, MOV10, STX12, EIF4EBP2, CDKN2A, MORC3, PTK2B, SND1, KRT7, HRSP12, BCL3, EIF1, TNRC6B, FAM129A, TNRC6A, ZFP36, SMAD7, PAIP2, ITGA2, UBE2B, PPARGC1A, SARNP, EIF4A2, VEGFA, MTOR, EIF5A2, PPP1R15A, EIF4E2	1893	211	13528	1.32089	1	0.724867	67.4016
GOTERM_BP_FAT	GO:0006497~protein amino acid lipidation	13	0.501543	0.0589231	ZDHHC15, PGAP3, ZDHHC1, FNTA, PIGZ, PIGG, PTAR1, PIGV, PIGB, PIGT, PIGS, ABCA1, RABGGTA	1893	53	13528	1.75287	1	0.725405	67.6518
GOTERM_BP_FAT	GO:0006518~peptide metabolic process	13	0.501543	0.0589231	CTH, ECE1, GCLC, TPP1, GPX3, IDE, SPCS3, TXNRD3, MME, IDH1, CTNS, FURIN, TAPBP	1893	53	13528	1.75287	1	0.725405	67.6518
GOTERM_BP_FAT	GO:0051325~interphase	22	0.848765	0.0601303	BCAT1, E2F6, CAMK2G, CDC23, MARK4, LATS1, FOXN3, LATS2, PRUNE2, ACVR1B, CUL5, CDKN2A, CDKN1B, CDKN2B, CCND2, KRT7, CAMK2D, ADAM17, PPP3CA, GADD45A, ACVR1, MAP3K11	1893	106	13528	1.4832	1	0.730933	68.4143
GOTERM_BP_FAT	GO:0048278~vesicle docking	8	0.308642	0.0610444	SCFD1, STX1A, STXBP1, VTI1B, STXBP2, SYTL2, SNAP25, EXOC6B	1893	26	13528	2.19887	1	0.734562	68.9803
GOTERM_BP_FAT	GO:0006687~glycosphingolipid metabolic process	8	0.308642	0.0610444	GBA2, ST6GALNAC6, ST3GAL5, PSAP, HEXA, CREM, HEXB, GALC	1893	26	13528	2.19887	1	0.734562	68.9803
GOTERM_BP_FAT	GO:0030641~regulation of cellular pH	6	0.231481	0.0614794	MAFG, CLCN3, ATP6V0E1, AQP11, SLC12A5, CLN5	1893	16	13528	2.67987	1	0.735295	69.2463
GOTERM_BP_FAT	GO:0006739~NADP metabolic process	6	0.231481	0.0614794	ME1, PGLS, H6PD, IDH1, HIBADH, DCXR	1893	16	13528	2.67987	1	0.735295	69.2463
GOTERM_BP_FAT	GO:0050982~detection of mechanical stimulus	6	0.231481	0.0614794	GRIN2B, TCAP, FYN, ITGA2, PKD1, COL11A1	1893	16	13528	2.67987	1	0.735295	69.2463
GOTERM_BP_FAT	GO:0009081~branched chain family amino acid metabolic process	6	0.231481	0.0614794	BCAT1, ALDH6A1, BCAT2, MCCC1, HIBADH, AUH	1893	16	13528	2.67987	1	0.735295	69.2463
GOTERM_BP_FAT	GO:0046479~glycosphingolipid catabolic process	4	0.154321	0.0617606	GBA2, HEXA, HEXB, GALC	1893	7	13528	4.08362	1	0.735115	69.4171
GOTERM_BP_FAT	GO:0019377~glycolipid catabolic process	4	0.154321	0.0617606	GBA2, HEXA, HEXB, GALC	1893	7	13528	4.08362	1	0.735115	69.4171
GOTERM_BP_FAT	GO:0001702~gastrulation with mouth forming second	7	0.270062	0.0624194	ACVR2A, ACVR2B, LDB1, LRP6, FRS2, LRP5, ACVR1	1893	21	13528	2.38211	1	0.737141	69.8137
GOTERM_BP_FAT	GO:0030968~endoplasmic reticulum unfolded protein response	7	0.270062	0.0624194	ATF6, HERPUD1, VCP, ERN1, NFE2L2, PPP1R15A, DDIT3	1893	21	13528	2.38211	1	0.737141	69.8137
GOTERM_BP_FAT	GO:0018210~peptidyl-threonine modification	7	0.270062	0.0624194	ACVR1B, GALNT1, HIPK3, MAP2, TGFBR2, TNKS, MTOR	1893	21	13528	2.38211	1	0.737141	69.8137
GOTERM_BP_FAT	GO:0045814~negative regulation of gene expression, epigenetic	7	0.270062	0.0624194	DNMT3A, EPC1, SIRT5, SIRT7, BAZ2A, SIRT2, SMARCA4	1893	21	13528	2.38211	1	0.737141	69.8137
GOTERM_BP_FAT	GO:0034620~cellular response to unfolded protein	7	0.270062	0.0624194	ATF6, HERPUD1, VCP, ERN1, NFE2L2, PPP1R15A, DDIT3	1893	21	13528	2.38211	1	0.737141	69.8137
GOTERM_BP_FAT	GO:0043066~negative regulation of apoptosis	61	2.3534	0.0631107	HTATIP2, GRIK2, CITED2, CASP3, FNTA, BAG1, APOE, HMOX1, CHST11, PIK3CA, DDAH2, MKL1, NOL3, SGK3, BRAF, ADAMTS20, HRK, LIG4, DHRS2, PSEN1, BNIP2, TNFRSF10D, HIPK3, VEGFA, UBC, ADAM17, SORT1, NAIP, NGFR, SEMA4D, PRNP, CLN8, ACVR1, GCLC, SYVN1, XIAP, ERBB2, CLU, ASNS, PEA15, IGF1R, CHD8, AKT1S1, SQSTM1, SH3GLB1, RB1CC1, TGM2, BCL3, PCSK6, SCG2, SPHK2, HTT, TMBIM6, SMAD6, NR4A2, BIRC6, FURIN, RNF7, R…	1893	354	13528	1.23143	1	0.73932	70.2247
GOTERM_BP_FAT	GO:0045936~negative regulation of phosphate metabolic process	12	0.462963	0.0638129	IBTK, ATXN1, CDKN1B, CDKN2A, PSEN1, CDKN2B, SMAD7, ATXN7, SMAD6, PRKRIP1, FAM129A, ENG	1893	48	13528	1.78658	1	0.741524	70.6367
GOTERM_BP_FAT	GO:0010563~negative regulation of phosphorus metabolic process	12	0.462963	0.0638129	IBTK, ATXN1, CDKN1B, CDKN2A, PSEN1, CDKN2B, SMAD7, ATXN7, SMAD6, PRKRIP1, FAM129A, ENG	1893	48	13528	1.78658	1	0.741524	70.6367
GOTERM_BP_FAT	GO:0050678~regulation of epithelial cell proliferation	16	0.617284	0.064071	ATP6AP1, ERBB2, TGFB2, FOXP2, MAGED1, CDKN1B, CDKN2B, CCND2, GRN, VEGFA, TSC2, TGFBR3, LAMC1, FGF1, LAMB1, MAP2K5	1893	71	13528	1.61044	1	0.741195	70.7868
GOTERM_BP_FAT	GO:0000041~transition metal ion transport	16	0.617284	0.064071	SLC39A13, MFI2, SFXN3, TCN2, ATP7A, SLC39A8, SLC30A4, SLC39A7, CCS, SLC39A6, SLC31A1, SLC40A1, ATP7B, SLC30A7, FTL, SLC39A1	1893	71	13528	1.61044	1	0.741195	70.7868
GOTERM_BP_FAT	GO:0006986~response to unfolded protein	16	0.617284	0.064071	HERPUD1, SERPINH1, EDEM1, DDIT3, ATF6, ERP44, VCP, ATF6B, ERN1, CREB3L1, DNAJB2, NFE2L2, DNAJC4, DDAH2, DNAJB4, PPP1R15A	1893	71	13528	1.61044	1	0.741195	70.7868
GOTERM_BP_FAT	GO:0019637~organophosphate metabolic process	37	1.42747	0.0645452	CHKA, HEXB, EPT1, PLAA, PIP5KL1, PIGG, SMPDL3A, SH3GLB1, SERINC1, PIKFYVE, PIGB, PIK3CA, PCYT1A, PLCB1, AGPAT3, PGAP3, PLA2G15, PIGZ, LPGAT1, SPHK2, PIGV, PI4KA, PIGT, PIGS, PISD, PI4KB, CDS1, LPCAT3, SAMD8, PLCG1, PRDX6, PI4K2A, SMPD1, FABP3, MBOAT2, PLA2G4C, CLN8	1893	200	13528	1.32207	1	0.742081	71.0606
GOTERM_BP_FAT	GO:0031344~regulation of cell projection organization	19	0.733025	0.0657034	BBS4, PLXNA3, LIMK1, EFNA1, PLXNB2, ITGA2, RHOQ, CDH2, PTK2, NDEL1, PSEN1, ULK1, APOE, NUMB, ROBO2, SEMA3A, SEMA4D, MTOR, NGFR	1893	89	13528	1.52562	1	0.74673	71.7193
GOTERM_BP_FAT	GO:0008360~regulation of cell shape	13	0.501543	0.0665252	RHOJ, FGD1, SHROOM3, TAOK2, FYN, VEGFA, CDC42SE1, FBLIM1, RHOQ, MYH14, ARAP3, FN1, FGD4	1893	54	13528	1.72041	1	0.749448	72.178
GOTERM_BP_FAT	GO:0010558~negative regulation of macromolecule biosynthetic process	90	3.47222	0.0678584	SRP14, PPARA, JDP2, RSF1, ARID4A, E2F6, NR6A1, ZNF675, REST, PDCD4, CBFA2T2, ZNF254, CITED2, IGHMBP2, EPC1, HOXC8, SIN3B, EIF4EBP2, FNTA, HEY1, PBXIP1, ZNF148, ATP8B1, KDM5B, ATF7IP, EGR1, SATB1, SP100, RARG, LDB1, STRN3, MECP2, ZHX2, ZNF189, FOSB, SPEN, IL6R, FOXN3, PURA, MXD4, CTNNBIP1, HES1, NCOA2, BPTF, NAB2, TGIF1, CUX1, SMARCA2, SUDS3, KDM6B, SMARCA4, ING4, GCLC, GLIS2, IGF2BP1, IGF2BP2, IG…	1893	547	13528	1.17581	1	0.75482	72.9072
GOTERM_BP_FAT	GO:0032446~protein modification by small protein conjugation	26	1.00309	0.0680681	RNF217, MYLIP, OS9, FBXW7, RNF11, TRAF7, UBE2D1, VCPIP1, HECTD1, LRSAM1, UBE4B, HERC2, UBE2H, PARK2, TMEM189, UBE2B, HERC2P3, RNF7, VCP, HUWE1, TRIM32, FBXL5, UBC, CHFR, FBXO10, RNF41	1893	132	13528	1.40761	1	0.754203	73.0203
GOTERM_BP_FAT	GO:0007179~transforming growth factor beta receptor signaling pathway	14	0.540123	0.0685237	LTBP2, LTBP3, SMAD6, USP9X, KLF10, TGFBR2, DUSP22, TGFB2, FNTA, ZFYVE9, TGFBR3, GDF15, ENG, ACVR1	1893	60	13528	1.66748	1	0.754875	73.2644
GOTERM_BP_FAT	GO:0001936~regulation of endothelial cell proliferation	9	0.347222	0.0688531	POLD4, PTPRM, APOE, NF1, VEGFA, TNFSF15, MTOR, ENG, SCG2	1893	32	13528	2.0099	1	0.754886	73.4396
GOTERM_BP_FAT	GO:0000902~cell morphogenesis	61	2.3534	0.0689103	PLXNA3, UCHL1, GJA1, TGFB2, ANK3, COL4A3BP, ROBO2, UNC5C, SEMA3A, IDUA, PTPRM, BAIAP2, STXBP1, CHST3, SLIT3, HES1, BBS2, NDEL1, UBC, OPHN1, LAMC1, NGFR, DST, DCC, BBS4, PARD3, SHROOM3, SSH1, ERBB2, CLU, ONECUT2, EPHB1, MYCBP2, IGF1R, HOXA1, PTK2, LAMB2, NUMB, CLASP1, LAMB1, SNAP25, FN1, COL18A1, PARD6B, CAP2, LIPA, SPTBN4, ITGA1, NFASC, NR4A2, CELSR3, WWTR1, ATP7A, EPHA4, SEMA6A, ULK1, LAMA5, TGF…	1893	356	13528	1.22451	1	0.753488	73.4698
GOTERM_BP_FAT	GO:0001701~in utero embryonic development	33	1.27315	0.0696329	ZFAND5, TAPT1, SYVN1, ELL, CITED2, ACVR1B, CHD8, LY6E, GRIN2B, COL4A3BP, ANKRD11, PKD1, MAFG, ADAM10, CUBN, EPAS1, MYO1E, PTPRR, LIG4, JUNB, BCL2L11, HES1, TJP1, NDEL1, TULP3, PLCG1, GRN, NCOA6, PDGFRB, MAPK8IP3, TGFBR3, ACVR1, SMARCA4	1893	176	13528	1.33994	1	0.75553	73.8499
GOTERM_BP_FAT	GO:0043009~chordate embryonic development	57	2.19907	0.0724171	CITED2, HOXC6, ACVR1B, GRIN2B, COL4A3BP, CHST11, CASP8, ANKRD11, COL11A1, ADAM10, PTPRR, LIG4, JUNB, BCL2L11, HES1, ACVR2A, NDEL1, EP300, PSEN1, GRN, NCOA6, TGIF1, PDGFRB, KIAA1217, SMARCA4, ACVR1, BBS4, TAPT1, ZFAND5, SHROOM3, SYVN1, TCAP, ELL, CHD8, ECE1, LY6E, HOXA9, PKD1, HECTD1, MAFG, CUBN, EPAS1, HTT, MYO1E, TGFBR2, HSPG2, CELSR1, ZNF358, TJP1, TULP3, PLCG1, GFPT1, HOXB6, TSC2, TGFBR3, MAPK…	1893	331	13528	1.23064	1	0.767773	75.2666
GOTERM_BP_FAT	GO:0045851~pH reduction	5	0.192901	0.0746514	CLCN3, ATP6V0E1, AQP11, SLC12A5, CLN5	1893	12	13528	2.97764	1	0.77678	76.3506
GOTERM_BP_FAT	GO:0006809~nitric oxide biosynthetic process	5	0.192901	0.0746514	P2RX4, RORA, DDAH2, NQO1, GCHFR	1893	12	13528	2.97764	1	0.77678	76.3506
GOTERM_BP_FAT	GO:0048667~cell morphogenesis involved in neuron differentiation	38	1.46605	0.0751745	DCC, PARD3, PLXNA3, ERBB2, UCHL1, EPHB1, MYCBP2, HOXA1, IGF1R, PTK2, LAMB2, ANK3, NUMB, ROBO2, UNC5C, SEMA3A, SNAP25, PARD6B, PTPRM, BAIAP2, SPTBN4, STXBP1, NR4A2, NFASC, CELSR3, CHST3, SLIT3, HES1, SEMA6A, EPHA4, NDEL1, ULK1, UBC, OPHN1, MAPK8IP3, NGFR, BMPR1B, DST	1893	209	13528	1.29933	1	0.777597	76.5978
GOTERM_BP_FAT	GO:0043525~positive regulation of neuron apoptosis	7	0.270062	0.0760741	CASP9, NF1, ITGA1, HRK, NQO1, MAP3K11, TGFB2	1893	22	13528	2.27383	1	0.780126	77.0172
GOTERM_BP_FAT	GO:0045670~regulation of osteoclast differentiation	7	0.270062	0.0760741	ZBTB7A, ESRRA, KLF10, CSF1, TFE3, ZNF675, CCL5	1893	22	13528	2.27383	1	0.780126	77.0172
GOTERM_BP_FAT	GO:0043408~regulation of MAPKKK cascade	22	0.848765	0.0767516	CARD9, TAOK2, ATP6AP2, GRIK2, ERBB2, NF1, TAOK3, ZNF675, DUSP22, IL6R, TIMP2, PDCD4, TGFB2, GRIN2B, PTK2B, HIPK3, RIPK1, SEMA4C, MAPK8IP3, TRAF7, FGD4, MAP3K11	1893	109	13528	1.44238	1	0.781608	77.3284
GOTERM_BP_FAT	GO:0018205~peptidyl-lysine modification	6	0.231481	0.0774366	ATP7A, CTH, EP300, KAT2B, TGM2, EIF5A2	1893	17	13528	2.52223	1	0.783102	77.639
GOTERM_BP_FAT	GO:0060070~Wnt receptor signaling pathway through beta-catenin	6	0.231481	0.0774366	CHD8, RARG, GSK3B, LRP6, TBL1X, UBE2B	1893	17	13528	2.52223	1	0.783102	77.639
GOTERM_BP_FAT	GO:0042787~protein ubiquitination during ubiquitin-dependent protein catabolic process	6	0.231481	0.0774366	TRIM32, UBE4B, RNF217, RNF11, PARK2, OS9	1893	17	13528	2.52223	1	0.783102	77.639
GOTERM_BP_FAT	GO:0043069~negative regulation of programmed cell death	61	2.3534	0.0783142	HTATIP2, GRIK2, CITED2, CASP3, FNTA, BAG1, APOE, HMOX1, CHST11, PIK3CA, DDAH2, MKL1, NOL3, SGK3, BRAF, ADAMTS20, HRK, LIG4, DHRS2, PSEN1, BNIP2, TNFRSF10D, HIPK3, VEGFA, UBC, ADAM17, SORT1, NAIP, NGFR, SEMA4D, PRNP, CLN8, ACVR1, GCLC, SYVN1, XIAP, ERBB2, CLU, ASNS, PEA15, IGF1R, CHD8, AKT1S1, SQSTM1, SH3GLB1, RB1CC1, TGM2, BCL3, PCSK6, SCG2, SPHK2, HTT, TMBIM6, SMAD6, NR4A2, BIRC6, FURIN, RNF7, R…	1893	359	13528	1.21428	1	0.785422	78.031
GOTERM_BP_FAT	GO:0001666~response to hypoxia	26	1.00309	0.0785037	PPARA, NOL3, EPAS1, NF1, NR4A2, ITGA2, MMP13, MMP2, UBE2B, ITPR1, ITPR2, DDIT4, TGFB2, CITED2, HYOU1, LONP1, EP300, ECE1, PLOD1, PTK2B, HMOX1, VEGFA, CAMK2D, ADAM17, ENG, VLDLR	1893	134	13528	1.3866	1	0.784699	78.1148
GOTERM_BP_FAT	GO:0015711~organic anion transport	11	0.424383	0.078635	SLC16A5, PRAF2, SLCO1A2, SLC25A13, PSEN1, HTT, SLC25A22, CELSR3, SLC26A1, ARL6IP5, CLN8	1893	44	13528	1.78658	1	0.783725	78.1727
GOTERM_BP_FAT	GO:0060548~negative regulation of cell death	61	2.3534	0.0816049	HTATIP2, GRIK2, CITED2, CASP3, FNTA, BAG1, APOE, HMOX1, CHST11, PIK3CA, DDAH2, MKL1, NOL3, SGK3, BRAF, ADAMTS20, HRK, LIG4, DHRS2, PSEN1, BNIP2, TNFRSF10D, HIPK3, VEGFA, UBC, ADAM17, SORT1, NAIP, NGFR, SEMA4D, PRNP, CLN8, ACVR1, GCLC, SYVN1, XIAP, ERBB2, CLU, ASNS, PEA15, IGF1R, CHD8, AKT1S1, SQSTM1, SH3GLB1, RB1CC1, TGM2, BCL3, PCSK6, SCG2, SPHK2, HTT, TMBIM6, SMAD6, NR4A2, BIRC6, FURIN, RNF7, R…	1893	360	13528	1.21091	1	0.794881	79.4438
GOTERM_BP_FAT	GO:0009792~embryonic development ending in birth or egg hatching	57	2.19907	0.0825596	CITED2, HOXC6, ACVR1B, GRIN2B, COL4A3BP, CHST11, CASP8, ANKRD11, COL11A1, ADAM10, PTPRR, LIG4, JUNB, BCL2L11, HES1, ACVR2A, NDEL1, EP300, PSEN1, GRN, NCOA6, TGIF1, PDGFRB, KIAA1217, SMARCA4, ACVR1, BBS4, TAPT1, ZFAND5, SHROOM3, SYVN1, TCAP, ELL, CHD8, ECE1, LY6E, HOXA9, PKD1, HECTD1, MAFG, CUBN, EPAS1, HTT, MYO1E, TGFBR2, HSPG2, CELSR1, ZNF358, TJP1, TULP3, PLCG1, GFPT1, HOXB6, TSC2, TGFBR3, MAPK…	1893	334	13528	1.21958	1	0.797314	79.8373
GOTERM_BP_FAT	GO:0070482~response to oxygen levels	27	1.04167	0.0826953	PPARA, MMP2, CITED2, TGFB2, LONP1, ECE1, PLOD1, PTK2B, HMOX1, CAMK2D, NOL3, EPAS1, NF1, NR4A2, ITGA2, UBE2B, MMP13, ITPR1, ITPR2, DDIT4, HYOU1, EP300, VEGFA, ALDH2, ADAM17, ENG, VLDLR	1893	141	13528	1.36845	1	0.796374	79.8926
GOTERM_BP_FAT	GO:0009967~positive regulation of signal transduction	51	1.96759	0.083415	SLC44A2, SLC20A1, GJA1, JAG1, TGFB2, CITED2, ACVR1B, TMEM9B, CDKN2B, HMOX1, CASP8, TMEM101, BST2, ADAMTS20, CD40, IL6R, TMEM189, RPTOR, ACVR2A, TRIM38, ACVR2B, TNFRSF10B, NCOA3, RIPK1, VEGFA, SEMA4C, ADAM17, MAVS, ERBB2, CSF1, SRC, ECE1, SLC35B2, SOS1, LANCL2, PLEKHG5, SHISA5, TGM2, TRAF7, CARD9, TAOK2, TAOK3, DUSP22, RICTOR, FURIN, ECM1, P2RX4, PLK2, ZRANB1, MTOR, ENG	1893	295	13528	1.23547	1	0.797815	80.1838
GOTERM_BP_FAT	GO:0009612~response to mechanical stimulus	13	0.501543	0.0835755	TCAP, TGFBR2, ITGA2, DNAH1, RCAN1, MMP13, JUNB, FOXP2, GRIN2B, PTK2B, FYN, PKD1, COL11A1	1893	56	13528	1.65897	1	0.796985	80.2482
GOTERM_BP_FAT	GO:0006338~chromatin remodeling	13	0.501543	0.0835755	CHD8, RSF1, KAT2B, BPTF, SMARCC1, SMARCD1, INO80, SMARCA1, BAZ2A, SMARCA2, RERE, SMARCA4, SUPT6H	1893	56	13528	1.65897	1	0.796985	80.2482
GOTERM_BP_FAT	GO:0030308~negative regulation of cell growth	19	0.733025	0.0852926	PLXNA3, SIPA1, ADIPOR2, ADIPOR1, OSGIN1, TGFB2, CAPRIN2, RERG, ACVR1B, CTH, CDKN2A, CDKN1B, ULK1, BTG1, SERTAD3, SEMA3A, DCUN1D3, SERTAD1, SERTAD2	1893	92	13528	1.47587	1	0.802365	80.9248
GOTERM_BP_FAT	GO:0008285~negative regulation of cell proliferation	61	2.3534	0.0854072	CNOT8, FGFRL1, TNFSF15, GJA1, IL15, MXI1, TENC1, TGFB2, MAGED1, WARS, CGREF1, CASP3, CUL5, CDKN2A, CDKN2B, APOE, HMOX1, ASPH, PTPRM, RARG, CD164, PDCD1LG2, MXD4, DHRS2, DDR1, CTH, IL20RB, BTG1, MNT, TGIF1, SMARCA2, ING4, FRK, ERBB2, COMT, TIMP2, SESN1, MORC3, SPEG, PPAP2A, GPNMB, QSOX1, SCG2, COL18A1, KAT2B, JARID2, KLF10, NF1, TGFBR2, CD276, RERG, TMEM115, LEPRE1, CDKN1B, NUPR1, TSC2, GDF11, FAB…	1893	361	13528	1.20755	1	0.801361	80.9691
GOTERM_BP_FAT	GO:0051262~protein tetramerization	10	0.385802	0.0854189	IGF1R, CTH, PCBD2, SBF2, GPX3, IDE, AASS, ACOT13, PEX5, PFKM	1893	39	13528	1.83239	1	0.799955	80.9736
GOTERM_BP_FAT	GO:0052547~regulation of peptidase activity	18	0.694444	0.0857751	HERPUD1, AIFM3, SMAD6, CST3, TNFSF15, BAD, BCL2L13, FURIN, NLRP1, MOAP1, CDKN2A, TNFRSF10B, UACA, VCP, CASP9, BBC3, CSTB, IFI6	1893	86	13528	1.49574	1	0.79991	81.1109
GOTERM_BP_FAT	GO:0006635~fatty acid beta-oxidation	8	0.308642	0.0859463	ACOX1, CPT2, ACOT8, ABCD1, PEX5, BDH2, HSD17B4, ACOX3	1893	28	13528	2.04181	1	0.799141	81.1765
GOTERM_BP_FAT	GO:0000271~polysaccharide biosynthetic process	11	0.424383	0.0890264	CSGALNACT1, GCNT2, B3GAT3, XYLT2, SLC35D1, PHKG2, CHST11, CHST3, CERCAM, EXT1, DSE	1893	45	13528	1.74688	1	0.809488	82.321
GOTERM_BP_FAT	GO:0043086~negative regulation of catalytic activity	48	1.85185	0.0895906	CAST, GNAI2, ADCY6, TRIB3, ZNF675, PDCD4, LATS1, SPRY4, LATS2, TGFB2, FICD, CASP3, AKT1S1, CDKN2A, GMIP, PSMB1, APOE, DUSP16, SPRED3, UBE2D1, NQO1, GCHFR, HERPUD1, SMAD7, SMAD6, NF1, CST3, DUSP22, CDC23, ATP7A, GNAL, PSMD13, CDKN1B, PSME1, ADCY9, PSEN1, PSME2, HIPK3, PRKRIP1, TSC2, UBC, CSTB, SORT1, GADD45B, CLN8, ENG, GADD45A, IFI6	1893	277	13528	1.23835	1	0.810178	82.5234
GOTERM_BP_FAT	GO:0007044~cell-substrate junction assembly	7	0.270062	0.0912773	TAOK2, ITGA5, PTK2B, LAMA5, TESK2, LAMC1, FN1	1893	23	13528	2.17497	1	0.814933	83.1154
GOTERM_BP_FAT	GO:0030004~cellular monovalent inorganic cation homeostasis	7	0.270062	0.0912773	MAFG, CLCN3, ATP6V0E1, AQP11, SLC12A5, CAMK2D, CLN5	1893	23	13528	2.17497	1	0.814933	83.1154
GOTERM_BP_FAT	GO:0030324~lung development	20	0.771605	0.09164	FGFR4, LIPA, EPAS1, TMBIM6, DICER1, TGFBR2, BMPR2, ASAH1, FOXP2, HES1, ATP7A, TNS3, ACVR2B, EP300, CTGF, LAMA5, VEGFA, MAPK8IP3, CUX1, FGF1	1893	99	13528	1.4437	1	0.81486	83.2402
GOTERM_BP_FAT	GO:0006350~transcription	315	12.1528	0.0917896	MEF2A, HKR1, ZNF57, RORB, RORA, REST, MXI1, CITED4, ZNF254, GTF2IRD2B, CITED2, EPC1, SIN3B, CRY2, MED29, PHTF2, PHTF1, CREB3L1, ZNF107, FOXO3B, TBPL1, ZNF43, RARG, ZNF644, RCOR3, RREB1, RXRB, ZNF506, MED12, ZHX2, MECP2, ZNF791, PPARGC1A, HES1, SUV420H2, ZFP82, MED15, MTF1, HES4, PARP14, MNT, TGIF1, VGLL2, ZNF383, PRDM2, TGIF2, VGLL4, SUDS3, SUPT6H, SUV420H1, CRTC3, DEAF1, CRTC2, ZNF517, GPBP1L1, …	1893	2101	13528	1.07144	1	0.814027	83.2914
GOTERM_BP_FAT	GO:0017157~regulation of exocytosis	9	0.347222	0.0926622	SYT1, STX1A, HMOX1, STXBP1, STXBP2, TRAF7, PCLO, NSF, SCAMP5	1893	34	13528	1.89168	1	0.815768	83.5872
GOTERM_BP_FAT	GO:0006885~regulation of pH	9	0.347222	0.0926622	MAFG, SLC9A8, CLCN3, ATP6V0E1, AQP11, SLC9A3, SLC12A5, CLN5, SLC9A1	1893	34	13528	1.89168	1	0.815768	83.5872
GOTERM_BP_FAT	GO:0030336~negative regulation of cell migration	13	0.501543	0.0930365	MIA3, PTPRM, NISCH, EGFL7, SMAD7, APOE, CLIC4, HMOX1, NF1, TGFBR3, ABHD2, ARAP3, CITED2	1893	57	13528	1.62986	1	0.815736	83.7126
GOTERM_BP_FAT	GO:0030258~lipid modification	15	0.578704	0.0943177	ACOX1, CPT2, ACOT8, ABCD1, PI4KA, ADIPOR2, PIK3CA, PEX5, ADIPOR1, BDH2, PI4KB, HSD17B4, PPAP2A, PPARGC1A, ACOX3	1893	69	13528	1.55355	1	0.818858	84.135
GOTERM_BP_FAT	GO:0070302~regulation of stress-activated protein kinase signaling pathway	15	0.578704	0.0943177	CARD9, TAOK2, GRIK2, TAOK3, ZNF675, DUSP22, PDCD4, TGFB2, PTK2B, HIPK3, RIPK1, SEMA4C, MAPK8IP3, FGD4, MAP3K11	1893	69	13528	1.55355	1	0.818858	84.135
GOTERM_BP_FAT	GO:0030501~positive regulation of bone mineralization	6	0.231481	0.0953893	ACVR2A, ACVR2B, CD276, BMPR2, BMPR1B, ACVR1	1893	18	13528	2.38211	1	0.821197	84.4802
GOTERM_BP_FAT	GO:0006342~chromatin silencing	6	0.231481	0.0953893	DNMT3A, SIRT5, SIRT7, BAZ2A, SIRT2, SMARCA4	1893	18	13528	2.38211	1	0.821197	84.4802
GOTERM_BP_FAT	GO:0008088~axon cargo transport	6	0.231481	0.0953893	KIF1B, NDEL1, HTT, UCHL1, KLC2, DST	1893	18	13528	2.38211	1	0.821197	84.4802
GOTERM_BP_FAT	GO:0018107~peptidyl-threonine phosphorylation	6	0.231481	0.0953893	ACVR1B, HIPK3, MAP2, TGFBR2, TNKS, MTOR	1893	18	13528	2.38211	1	0.821197	84.4802
GOTERM_BP_FAT	GO:0001937~negative regulation of endothelial cell proliferation	6	0.231481	0.0953893	PTPRM, APOE, NF1, TNFSF15, ENG, SCG2	1893	18	13528	2.38211	1	0.821197	84.4802
GOTERM_BP_FAT	GO:0002286~T cell activation during immune response	5	0.192901	0.0963328	ATP7A, ICAM1, PSEN1, RELB, BCL3	1893	13	13528	2.74859	1	0.823062	84.7783
GOTERM_BP_FAT	GO:0046209~nitric oxide metabolic process	5	0.192901	0.0963328	P2RX4, RORA, DDAH2, NQO1, GCHFR	1893	13	13528	2.74859	1	0.823062	84.7783
GOTERM_BP_FAT	GO:0034612~response to tumor necrosis factor	5	0.192901	0.0963328	CASP3, ADAM10, RIPK1, CASP8, CCL5	1893	13	13528	2.74859	1	0.823062	84.7783
GOTERM_BP_FAT	GO:0002294~CD4-positive, alpha-beta T cell differentiation during immune response	3	0.115741	0.0965975	ATP7A, RELB, BCL3	1893	4	13528	5.35975	1	0.82264	84.8609
GOTERM_BP_FAT	GO:0042093~T-helper cell differentiation	3	0.115741	0.0965975	ATP7A, RELB, BCL3	1893	4	13528	5.35975	1	0.82264	84.8609
GOTERM_BP_FAT	GO:0032329~serine transport	3	0.115741	0.0965975	SLC1A4, NFKBIE, SERINC1	1893	4	13528	5.35975	1	0.82264	84.8609
GOTERM_BP_FAT	GO:0050966~detection of mechanical stimulus involved in sensory perception of pain	3	0.115741	0.0965975	GRIN2B, FYN, ITGA2	1893	4	13528	5.35975	1	0.82264	84.8609
GOTERM_BP_FAT	GO:0002467~germinal center formation	3	0.115741	0.0965975	ADAM17, BCL3, NFKB2	1893	4	13528	5.35975	1	0.82264	84.8609
GOTERM_BP_FAT	GO:0000101~sulfur amino acid transport	3	0.115741	0.0965975	SLC1A4, SLC25A26, CTNS	1893	4	13528	5.35975	1	0.82264	84.8609
GOTERM_BP_FAT	GO:0021953~central nervous system neuron differentiation	10	0.385802	0.0972037	ATP7A, DCC, HOXA1, PLXNA3, PTK2, TULP3, NDEL1, NR4A2, EPHB1, MYCBP2	1893	40	13528	1.78658	1	0.823357	85.0486
GOTERM_BP_FAT	GO:0046489~phosphoinositide biosynthetic process	10	0.385802	0.0972037	PGAP3, PIGZ, PIGG, PI4K2A, PIGV, PI4KA, PIGB, PIGT, PIGS, PI4KB	1893	40	13528	1.78658	1	0.823357	85.0486
GOTERM_BP_FAT	GO:0060249~anatomical structure homeostasis	21	0.810185	0.0976494	BBS4, CUBN, LIPA, EPAS1, CSF1, VPS54, ACACA, ZNF675, ITGA2, TERF2IP, PFKM, TNKS1BP1, P2RX4, GYLTL1B, IL20RB, TPP1, VEGFA, ANKRD11, GAA, TEP1, PDGFRB	1893	106	13528	1.41578	1	0.823537	85.1852
COG_ONTOLOGY	Cell division and chromosome partitioning	27	1.04167	0.00509048	TRIOBP, SDCCAG8, TUFT1, PTPN23, ITSN2, TTC3, KIF13A, LAMB2, PIK3R3, FYCO1, PLEC, TBC1D2B, ROCK2, BFSP1, EMILIN2, RUFY2, TXNDC11, MYO18B, SYNE1, UACA, MNT, FKBP15, MAPK8IP3, LAMC2, CLIP2, DST, GOLGB1	292	106	1950	1.70102	0.18048	0.18048	4.53503
COG_ONTOLOGY	DNA replication, recombination, and repair	18	0.694444	0.0313745	IFIH1, NBPF10, TAOK1, ZNFX1, STK10, DDX58, MCM9, IFIT1, SYNE1, CRY2, FBXO18, CDC42BPA, RNF11, LAMC1, LAMB1, DST, DHX32, GPATCH8	292	72	1950	1.66952	0.711543	0.462918	25.1654
COG_ONTOLOGY	Intracellular trafficking and secretion	12	0.462963	0.0387497	SCFD1, SEC24A, VPS13C, VPS13D, STXBP1, SEC22B, AP3D1, STXBP2, KPNA5, VPS13B, TNPO1, RPTOR	292	42	1950	1.90802	0.785897	0.401762	30.1903
COG_ONTOLOGY	Inorganic ion transport and metabolism	8	0.308642	0.094992	ARSB, SGSH, GNS, ARSD, IDS, PIGG, GALNS, FBXO10	292	27	1950	1.97869	0.979609	0.622114	59.6541
BIOCARTA	h_rhoPathway:Rho cell motility signaling pathway	9	0.347222	0.0386583	ROCK1P1, LIMK1, GSN, DIAPH1, PPP1R12B, BAIAP2, ARHGEF5, OPHN1, SRC	246	24	1437	2.19055	0.999953	0.999953	40.1383
BIOCARTA	h_pgc1aPathway:Regulation of PGC-1a	6	0.231481	0.0390423	PPARA, MEF2A, ESRRA, CAMK2G, PPP3CA, PPARGC1A	246	12	1437	2.92073	0.999958	0.993512	40.4489
BIOCARTA	h_PDZsPathway:Synaptic Proteins at the Synaptic Junction	7	0.270062	0.0703462	EPB41, ANK3, NFASC, DLG4, PCLO, GUK1, SPTAN1	246	18	1437	2.27168	1	0.99787	61.3018
BIOCARTA	h_vdrPathway:Control of Gene Expression by Vitamin D Receptor	9	0.347222	0.0737021	NCOA1, NCOA2, EP300, KAT2B, NCOA3, SMARCC1, SMARCD1, TSC2, SMARCA4	246	27	1437	1.94715	1	0.992112	63.0811
BBID	86.Apoptosis_Nematode&_Vert	5	0.192901	0.0347667	CASP3, CASP9, CASP8, BIK, BAD	56	9	358	3.55159	0.927089	0.927089	30.952
BBID	70.Signal_peptides_(MHC)_class_I_molecules	3	0.115741	0.0627958	HLA-A, HLA-C, HLA-B, HLA-E	56	3	358	6.39286	0.991764	0.909246	49.2778
