# Supplementary material for: YEATS2 links histone acetylation to tumorigenesis of non-small cell lung cancer
Source: Nat Commun. 2017 Oct 20;8:1088. doi: 10.1038/s41467-017-01173-4 (PMC5651844; doi:10.1038/s41467-017-01173-4)
Supplement: Supplementary file 7 — Supplementary Data 4 [file 41467_2017_1173_MOESM7_ESM.xlsx]

## Sheet: ZZZ3 ChIP-seq peaks
Supplementary Data 4: ZZZ3 ChIP-seq peaks
chr	start	end	peak	Peak score		Genebody	[-3K, 3K] around TSS	distance to TSS
chr1	1310414	1311043	MACS_peak_1	509.15	+	AURKAIP1	AURKAIP1	148
chr1	6295406	6295765	MACS_peak_2	55.61	+	ICMT	ICMT,LINC00337	279,-534
chr1	10003266	10003660	MACS_peak_3	224.16	+	NMNAT1	NMNAT1,LZIC	175,-440
chr1	11322707	11322991	MACS_peak_4	237.72	+	none	MTOR	-99
chr1	11333150	11333365	MACS_peak_5	64.45	+	UBIAD1	UBIAD1	-104
chr1	11741052	11741340	MACS_peak_6	74.09	+	MAD2L2	MAD2L2	-69
chr1	16862355	16862459	MACS_peak_7	67.21	+	none	none	none
chr1	16862486	16862677	MACS_peak_8	59.57	+	none	none	none
chr1	16950580	16951083	MACS_peak_9	59.56	+	CROCCP2	none	none
chr1	16970854	16971343	MACS_peak_10	112.85	+	none	MST1P2	-725
chr1	16971707	16972081	MACS_peak_11	87.66	+	MST1P2	MST1P2	13
chr1	17019758	17020284	MACS_peak_12	59.36	+	ESPNP	none	none
chr1	17199649	17199855	MACS_peak_13	76.63	+	none	none	none
chr1	17240936	17241240	MACS_peak_14	79.25	+	none	none	none
chr1	21503037	21503500	MACS_peak_15	353.53	+	EIF4G3	EIF4G3	-119
chr1	24018219	24018796	MACS_peak_16	329.28	+	RPL11	RPL11	-49
chr1	27648430	27648839	MACS_peak_17	264.43	+	TMEM222	TMEM222,LOC644961	204,-1525
chr1	28655435	28655754	MACS_peak_18	173.63	+	MED18	MED18	-77
chr1	31538218	31538585	MACS_peak_19	189.63	+	PUM1	PUM1	-21
chr1	32479702	32480033	MACS_peak_20	78.86	+	KHDRBS1	KHDRBS1	408
chr1	33283539	33283774	MACS_peak_21	62.99	+	YARS,S100PBP	YARS,S100PBP	94421
chr1	33921373	33921709	MACS_peak_22	209.92	+	none	none	none
chr1	36235298	36235540	MACS_peak_23	61.31	+	CLSPN	CLSPN	11
chr1	36396629	36396981	MACS_peak_24	111.76	+	AGO3	AGO3	-53
chr1	38455559	38455943	MACS_peak_25	374.24	+	SF3A3	SF3A3	-182
chr1	39651701	39651946	MACS_peak_26	60.29	+	MACF1	none	none
chr1	40723485	40724022	MACS_peak_27	274.42	+	ZMPSTE24	ZMPSTE24	-236
chr1	44154503	44154817	MACS_peak_28	92.24	+	KDM4A	none	none
chr1	44678874	44679303	MACS_peak_29	1057.22	+	DMAP1	DMAP1	179
chr1	45097585	45097963	MACS_peak_30	162.14	+	RNF220	none	none
chr1	45241243	45241711	MACS_peak_31	134.76	+	RPS8	RPS8,SNORD55,SNORD46	-2,175,-452
chr1	46153641	46153960	MACS_peak_32	110.65	+	TMEM69	TMEM69,GPBP1L1	114,-1339
chr1	47133925	47134223	MACS_peak_33	101.08	+	ATPAF1	ATPAF1	-124
chr1	54953954	54954196	MACS_peak_34	72.63	+	none	none	none
chr1	55181290	55181644	MACS_peak_35	356.65	+	TTC4	TTC4	150
chr1	61542950	61543186	MACS_peak_36	90.05	+	NFIA	NFIA	5
chr1	61548189	61548489	MACS_peak_37	85.56	+	NFIA	NFIA	210
chr1	62903146	62903366	MACS_peak_38	51.92	+	USP1	USP1	764
chr1	63988778	63989297	MACS_peak_39	512.85	+	ITGB3BP,EFCAB7	ITGB3BP,EFCAB7	166,-234
chr1	82266959	82267326	MACS_peak_40	163.08	+	LPHN2	LPHN2	878
chr1	85463189	85463414	MACS_peak_41	55.13	+	none	MCOLN2	-393
chr1	89487324	89487688	MACS_peak_42	129.23	+	GBP3	GBP3	861
chr1	93297507	93297952	MACS_peak_43	244.99	+	RPL5	RPL5	-86
chr1	100435323	100435730	MACS_peak_44	539.65	+	SLC35A3	SLC35A3	-21
chr1	110026670	110027058	MACS_peak_45	293.02	+	ATXN7L2	ATXN7L2	110
chr1	111991236	111991479	MACS_peak_46	54.1	+	WDR77	ATP5F1,WDR77	-263351
chr1	114354955	114355194	MACS_peak_47	83.18	+	RSBN1	AP4B1-AS1,RSBN1	-39115
chr1	117910023	117910211	MACS_peak_48	50.47	+	MAN1A2	MAN1A2	-61
chr1	145096203	145096516	MACS_peak_49	107.64	+	SEC22B,NBPF20	SEC22B	110
chr1	145209573	145209757	MACS_peak_50	67.84	+	NOTCH2NL,NBPF20	NOTCH2NL	461
chr1	147011955	147012161	MACS_peak_51	72.65	+	none	BCL9	-1109
chr1	147012949	147013083	MACS_peak_52	54.53	+	none	BCL9	-187
chr1	147751996	147752315	MACS_peak_53	132.51	+	NBPF8	none	none
chr1	148853789	148853978	MACS_peak_54	96.86	+	NBPF25P	none	none
chr1	148855095	148855345	MACS_peak_55	69.37	+	NBPF25P	none	none
chr1	148901810	148902084	MACS_peak_56	90.44	+	DRD5P2,NBPF25P	DRD5P2	-34
chr1	148902451	148902591	MACS_peak_57	77.29	+	DRD5P2,NBPF25P	DRD5P2	607
chr1	148928679	148928902	MACS_peak_58	61.44	+	LOC645166,NBPF25P	LOC645166	367
chr1	148929387	148929796	MACS_peak_59	82.84	+	LOC645166,NBPF25P	LOC645166	-608
chr1	148930790	148931025	MACS_peak_60	58.87	+	LOC645166,NBPF25P	LOC645166	386
chr1	149223149	149223714	MACS_peak_61	110.9	+	none	none	none
chr1	149982514	149982919	MACS_peak_62	838.28	+	OTUD7B	OTUD7B	172
chr1	150039621	150039977	MACS_peak_63	180.48	+	VPS45	VPS45	-103
chr1	150459597	150459929	MACS_peak_64	513.91	+	TARS2	TARS2	90
chr1	151881949	151882258	MACS_peak_65	165.16	+	THEM4	THEM4	103
chr1	155214393	155214879	MACS_peak_66	1629.98	+	GBA	GBA	-226
chr1	161427076	161427216	MACS_peak_67	70.98	+	none	none	none
chr1	163291416	163291796	MACS_peak_68	557.41	+	NUF2,RGS5	NUF2,RGS5	74165
chr1	173683904	173684222	MACS_peak_69	285.11	+	KLHL20	KLHL20	143
chr1	173836760	173837174	MACS_peak_70	105.26	+	GAS5	GAS5,SNORD74,ZBTB37	-49,123,-318
chr1	179051184	179051393	MACS_peak_71	53.06	+	TOR3A	TOR3A	73
chr1	179851638	179852044	MACS_peak_72	922.9	+	TOR1AIP1	TOR1AIP1	462
chr1	180991988	180992190	MACS_peak_73	154.05	+	STX6	STX6	67
chr1	183440964	183441302	MACS_peak_74	184.1	+	SMG7-AS1	SMG7-AS1,SMG7	153,-203
chr1	184020684	184020977	MACS_peak_75	164.64	+	TSEN15	TSEN15	-100
chr1	205091251	205091591	MACS_peak_76	379.57	+	none	RBBP5	-101
chr1	205180676	205181026	MACS_peak_77	354.9	+	DSTYK	DSTYK	51
chr1	206785701	206785966	MACS_peak_78	105.49	+	EIF2D	EIF2D	-62
chr1	212965010	212965344	MACS_peak_79	219.68	+	NSL1,TATDN3	NSL1,TATDN3	129,-159
chr1	214454544	214454830	MACS_peak_80	124.8	+	SMYD2	SMYD2	-20
chr1	218458478	218458737	MACS_peak_81	126.34	+	RRP15	RRP15	109
chr1	223894861	223895026	MACS_peak_82	53.86	+	CAPN2	none	none
chr1	227922859	227923232	MACS_peak_83	735.4	+	JMJD4,SNAP47	JMJD4,SNAP47	-120163
chr1	228771306	228771398	MACS_peak_84	110.15	+	none	none	none
chr1	234509326	234509617	MACS_peak_85	185.72	+	LOC101927765,COA6	LOC101927765,COA6	13,-102
chr1	236260529	236260798	MACS_peak_86	259.44	+	none	none	none
chr1	236958198	236958440	MACS_peak_87	87.42	+	none	MTR	-140
chr1	242011576	242011818	MACS_peak_88	66.25	+	EXO1	EXO1	84
chr10	12238081	12238289	MACS_peak_89	58.37	+	NUDT5,CDC123	NUDT5,CDC123	62121
chr10	15001691	15001959	MACS_peak_90	92.93	+	MEIG1	MEIG1	254
chr10	17243535	17243851	MACS_peak_91	158.23	+	TRDMT1	TRDMT1	219
chr10	43277998	43278404	MACS_peak_92	645.11	+	BMS1	BMS1	45
chr10	53459256	53459550	MACS_peak_93	109.5	+	CSTF2T,PRKG1	CSTF2T	99
chr10	75490196	75490452	MACS_peak_94	128.75	+	BMS1P4	BMS1P4,GLUD1P3	76,-846
chr10	79266343	79266774	MACS_peak_95	152.73	+	KCNMA1	none	none
chr10	89264567	89264779	MACS_peak_96	52.06	+	MINPP1	MINPP1,MIR4678	345930
chr10	93669220	93669437	MACS_peak_97	65.28	+	FGFBP3	FGFBP3	38
chr10	95462279	95462621	MACS_peak_98	786.64	+	FRA10AC1	FRA10AC1	50
chr10	98346166	98346373	MACS_peak_99	63.89	+	TM9SF3	TM9SF3	436
chr10	104180776	104181072	MACS_peak_100	161.88	+	FBXL15	PSD,FBXL15	-10851206
chr10	114206560	114207104	MACS_peak_101	514.77	+	ZDHHC6,VTI1A	ZDHHC6,VTI1A	112,-195
chr10	122610558	122611013	MACS_peak_102	757.9	+	WDR11,WDR11-AS1,MIR5694	WDR11,WDR11-AS1	-128133
chr10	124713569	124713896	MACS_peak_103	146.41	+	C10orf88	C10orf88	23
chr10	127408385	127408670	MACS_peak_104	91.36	+	EDRF1	EDRF1,FLJ37035	302,-323
chr10	127585096	127585371	MACS_peak_105	86.25	+	FANK1	FANK1	-11
chr10	127586056	127586333	MACS_peak_106	62.16	+	FANK1	FANK1	949
chr10	135207580	135207778	MACS_peak_107	60.65	+	MTG1	MTG1	-40
chr11	189591	190231	MACS_peak_108	169.25	+	none	SCGB1C1	-2848
chr11	576398	576590	MACS_peak_109	54.05	+	PHRF1	PHRF1,LOC143666	-47,-513
chr11	642641	642899	MACS_peak_110	97.24	+	none	none	none
chr11	2421636	2421895	MACS_peak_111	107.77	+	TSSC4	TSSC4	-81
chr11	2913844	2914029	MACS_peak_112	78.83	+	SLC22A18AS	none	none
chr11	8008586	8008906	MACS_peak_113	257.51	+	EIF3F	EIF3F	40
chr11	28131628	28132023	MACS_peak_114	709.65	+	METTL15	METTL15,KIF18A	1831,-1882
chr11	31391172	31391492	MACS_peak_115	181.5	+	DNAJC24,DCDC1	DNAJC24,DCDC1	116,-135
chr11	36615770	36616105	MACS_peak_116	160.57	+	C11orf74,RAG2	C11orf74	63
chr11	43902123	43902506	MACS_peak_117	157.64	+	ALKBH3	ALKBH3	150
chr11	46142534	46142910	MACS_peak_118	284.5	+	PHF21A	PHF21A	75
chr11	46722198	46722632	MACS_peak_119	278.76	+	ARHGAP1,ZNF408	ZNF408,ARHGAP1	-11,17
chr11	46958085	46958363	MACS_peak_120	243.83	+	C11orf49	C11orf49	124
chr11	47270228	47270588	MACS_peak_121	327.19	+	ACP2,NR1H3	ACP2,NR1H3	-49140
chr11	47429805	47430210	MACS_peak_122	741.26	+	SLC39A13	SLC39A13	165
chr11	47600368	47600776	MACS_peak_123	466.68	+	KBTBD4,NDUFS3	KBTBD4,NDUFS3	153,-193
chr11	57508614	57508966	MACS_peak_124	242.78	+	C11orf31	C11orf31	-107
chr11	59578120	59578429	MACS_peak_125	586.54	+	MRPL16	MRPL16	-84
chr11	61560400	61560670	MACS_peak_126	62.9	+	FEN1	FEN1,TMEM258,MIR611	292,-315,-367
chr11	62340904	62341276	MACS_peak_127	105.85	+	EEF1G	EEF1G	184
chr11	62358933	62359251	MACS_peak_128	258.37	+	TUT1	TUT1	-142
chr11	62420674	62421044	MACS_peak_129	176.73	+	INTS5	INTS5	100
chr11	62609092	62609256	MACS_peak_130	65.33	+	none	WDR74	-1464
chr11	64863385	64863751	MACS_peak_131	960.3	+	VPS51	VPS51	165
chr11	65686623	65687062	MACS_peak_132	717.03	+	DRAP1	C11orf68,DRAP1	-92,-104
chr11	65769496	65769868	MACS_peak_133	277.98	+	BANF1,EIF1AD	BANF1,EIF1AD	-53141
chr11	66277891	66278211	MACS_peak_134	274.42	+	BBS1	BBS1	93
chr11	68671153	68671584	MACS_peak_135	1353.86	+	MRPL21,IGHMBP2	MRPL21,IGHMBP2	150,-165
chr11	73309564	73309772	MACS_peak_136	122.61	+	none	FAM168A	-330
chr11	73498720	73499161	MACS_peak_137	308.72	+	MRPL48	MRPL48	-196
chr11	74303693	74303899	MACS_peak_138	58.03	+	POLD3	POLD3	44
chr11	75110477	75111082	MACS_peak_139	348.29	+	RPS3	RPS3,SNORD15A	-57,-352
chr11	77790765	77791088	MACS_peak_140	583.26	+	NDUFC2-KCTD14,RNU6-83P	NDUFC2-KCTD14	177
chr11	93970676	93970837	MACS_peak_141	97.79	+	none	none	none
chr11	93971062	93971234	MACS_peak_142	51.18	+	none	none	none
chr11	111944648	111945092	MACS_peak_143	239.1	+	C11orf57,PIH1D2	C11orf57,PIH1D2	125,-197
chr11	118972409	118972756	MACS_peak_144	102.58	+	DPAGT1	DPAGT1	29
chr11	128563584	128564157	MACS_peak_145	261.02	+	FLI1,SENCR	FLI1,SENCR	-2261761
chr11	131503357	131503603	MACS_peak_146	69.85	+	NTM	none	none
chr12	73917	74105	MACS_peak_147	114.83	+	none	none	none
chr12	93037	93381	MACS_peak_148	105.03	+	none	none	none
chr12	94394	94522	MACS_peak_149	52.84	+	none	none	none
chr12	95326	95509	MACS_peak_150	160.58	+	none	none	none
chr12	498310	498667	MACS_peak_151	60.12	+	KDM5A,CCDC77	KDM5A,CCDC77	-46152
chr12	498749	499033	MACS_peak_152	52.23	+	CCDC77	KDM5A,CCDC77	-128234
chr12	1703120	1703584	MACS_peak_153	56.74	+	FBXL14	FBXL14	211
chr12	2985615	2986027	MACS_peak_154	55.85	+	RHNO1,FOXM1	RHNO1,FOXM1	192294
chr12	6602422	6602746	MACS_peak_155	96.94	+	MRPL51	MRPL51,NCAPD2	49,-551
chr12	6798381	6798742	MACS_peak_156	60.28	+	ZNF384	ZNF384	-4
chr12	7079668	7080110	MACS_peak_157	473.95	+	EMG1,PHB2	EMG1,PHB2,SCARNA12	167,-194,-2899
chr12	9602006	9602182	MACS_peak_158	65.7	+	none	DDX12P	-1238
chr12	19592804	19593412	MACS_peak_159	93.91	+	AEBP2	AEBP2	-102
chr12	24102441	24102897	MACS_peak_160	121.7	+	SOX5	SOX5	196
chr12	27091524	27092110	MACS_peak_161	88.49	+	FGFR1OP2	FGFR1OP2,ASUN	220,-270
chr12	29533620	29533941	MACS_peak_162	59.19	+	ERGIC2	ERGIC2	202
chr12	31226399	31226616	MACS_peak_163	64.93	+	DDX11-AS1	DDX11,DDX11-AS1	-162165
chr12	31227261	31227564	MACS_peak_164	87	+	DDX11	DDX11-AS1,DDX11	-480483
chr12	31272183	31272581	MACS_peak_165	65.81	+	none	none	none
chr12	32112075	32112359	MACS_peak_166	59.28	+	KIAA1551	KIAA1551	7
chr12	34175212	34175560	MACS_peak_167	544.32	+	ALG10	ALG10	-3
chr12	38710313	38710716	MACS_peak_168	740.07	+	ALG10B	ALG10B	160
chr12	42537985	42538538	MACS_peak_169	51.79	+	GXYLT1	GXYLT1	135
chr12	42720300	42720935	MACS_peak_170	54.51	+	PPHLN1	PPHLN1,ZCRB1	354,-368
chr12	45444080	45444736	MACS_peak_171	67.77	+	DBX2	DBX2	146
chr12	46518934	46519457	MACS_peak_172	354.32	+	none	none	none
chr12	46924147	46925076	MACS_peak_173	82.1	+	LOC100288798	none	none
chr12	48499676	48500301	MACS_peak_174	340.68	+	PFKM,SENP1	PFKM,SENP1	21,99
chr12	49351427	49351764	MACS_peak_175	52.72	+	none	ARF3	-175
chr12	54402279	54402870	MACS_peak_176	202.32	+	none	HOXC8	-19
chr12	54407815	54408092	MACS_peak_177	52.79	+	none	HOXC4	-2543
chr12	54752942	54753349	MACS_peak_178	261.14	+	LOC102724050	none	none
chr12	56510371	56510817	MACS_peak_179	108.12	+	RPL41	RPL41,ZC3H10	-2,-1212
chr12	57023964	57024400	MACS_peak_180	372.08	+	BAZ2A	BAZ2A	151
chr12	58240403	58240961	MACS_peak_181	151.2	+	CTDSP2	CTDSP2	-214
chr12	63096210	63096475	MACS_peak_182	51.7	+	PPM1H	none	none
chr12	66132099	66132491	MACS_peak_183	152.52	+	none	none	none
chr12	66218173	66218767	MACS_peak_184	838.01	+	HMGA2,RPSAP52	HMGA2,RPSAP52	-661987
chr12	69080550	69080874	MACS_peak_185	196.08	+	LOC100507250,NUP107	LOC100507250,NUP107	89144
chr12	75905222	75905617	MACS_peak_186	290.35	+	KRR1	KRR1	196
chr12	89919616	89919941	MACS_peak_187	80.71	+	POC1B-GALNT4	POC1B-GALNT4,POC1B,GALNT4	98,-272,-1033
chr12	97856563	97857090	MACS_peak_188	195.82	+	none	RMST	-1708
chr12	104350817	104351189	MACS_peak_189	381.01	+	C12orf73	C12orf73	176
chr12	106751378	106751714	MACS_peak_190	290.38	+	POLR3B	POLR3B	-57
chr12	109490135	109490513	MACS_peak_191	807.64	+	USP30,USP30-AS1	USP30,USP30-AS1	1391257
chr12	109535348	109535734	MACS_peak_192	84.83	+	UNG	UNG	-50
chr12	109915072	109915566	MACS_peak_193	501.03	+	KCTD10,UBE3B	KCTD10,UBE3B	83139
chr12	110486344	110486676	MACS_peak_194	342.95	+	C12orf76	none	none
chr12	112846890	112847480	MACS_peak_195	232.91	+	RPL6	RPL6	-37
chr12	117348586	117348944	MACS_peak_196	117	+	FBXW8	FBXW8	-174
chr12	120638601	120638937	MACS_peak_197	100.94	+	RPLP0	RPLP0,PXN-AS1	77,-156
chr12	121124498	121124858	MACS_peak_198	661.57	+	none	MLEC	-90
chr12	121790219	121790528	MACS_peak_199	146.7	+	ANAPC5	ANAPC5	46
chr12	122510604	122510913	MACS_peak_200	111.93	+	none	none	none
chr12	123465002	123465329	MACS_peak_201	115.31	+	ARL6IP4	ARL6IP4	396
chr12	124086283	124086817	MACS_peak_202	463.97	+	DDX55	DDX55	146
chr12	133287231	133287563	MACS_peak_203	132.94	+	PGAM5	PGAM5	-161
chr12	133338165	133338360	MACS_peak_204	54.43	+	ANKLE2	ANKLE2	114
chr12	133405323	133405708	MACS_peak_205	257.52	+	GOLGA3	GOLGA3	-35
chr13	26796313	26796638	MACS_peak_206	135.51	+	RNF6	RNF6	-130
chr13	31191844	31192183	MACS_peak_207	302.43	+	USPL1	USPL1	15
chr13	41345179	41345533	MACS_peak_208	320.82	+	MRPS31	MRPS31	168
chr13	41837523	41837823	MACS_peak_209	101.39	+	MTRF1	MTRF1	-110
chr13	42535153	42535460	MACS_peak_210	115.02	+	VWA8,VWA8-AS1	VWA8,VWA8-AS1	68,-151
chr13	52768455	52768779	MACS_peak_211	284.05	+	MRPS31P5	MRPS31P5	147
chr13	53191468	53191785	MACS_peak_212	238.02	+	HNRNPA1L2	HNRNPA1L2	-136
chr13	89815517	89815757	MACS_peak_213	111.63	+	none	none	none
chr13	99852591	99852841	MACS_peak_214	78.71	+	UBAC2,UBAC2-AS1	UBAC2,UBAC2-AS1	-87168
chr13	113242390	113242751	MACS_peak_215	474.82	+	TUBGCP3	TUBGCP3	109
chr13	113862848	113863256	MACS_peak_216	857.29	+	PCID2,CUL4A	PCID2,CUL4A	114,-159
chr13	114103457	114103864	MACS_peak_217	719.94	+	ADPRHL1	ADPRHL1	0
chr14	20923360	20923569	MACS_peak_218	68.06	+	APEX1	APEX1,OSGEP	71,-93
chr14	24657951	24658380	MACS_peak_219	518.63	+	IPO4,TM9SF1	IPO4	173
chr14	33407401	33407905	MACS_peak_220	208.25	+	none	NPAS3	-553
chr14	37641153	37641365	MACS_peak_221	52.06	+	SLC25A21-AS1,SLC25A21	SLC25A21-AS1,SLC25A21	-77500
chr14	39644609	39644812	MACS_peak_222	50.24	+	PNN	PNN	223
chr14	58894105	58894463	MACS_peak_223	420.31	+	KIAA0586,TIMM9	KIAA0586,TIMM9	3127
chr14	61201287	61201597	MACS_peak_224	451.19	+	MNAT1	MNAT1	139
chr14	64854205	64854676	MACS_peak_225	82.3	+	MIR548AZ	MTHFD1	-82
chr14	69291484	69291818	MACS_peak_226	187.83	+	none	none	none
chr14	69658019	69658433	MACS_peak_227	374.22	+	EXD2	EXD2	-49
chr14	69864544	69864902	MACS_peak_228	84.78	+	ERH	ERH,SLC39A9	119,-193
chr14	70826287	70826648	MACS_peak_229	279.78	+	COX16,SYNJ2BP-COX16	COX16	161
chr14	74353404	74353852	MACS_peak_230	171.68	+	ZNF410	ZNF410	87
chr14	75230182	75230446	MACS_peak_231	52.03	+	YLPM1	YLPM1	114
chr14	77924101	77924760	MACS_peak_232	62.57	+	AHSA1	VIPAS39,AHSA1	-118,-271
chr14	89017662	89018093	MACS_peak_233	987.38	+	PTPN21	none	none
chr14	90421966	90422312	MACS_peak_234	86.64	+	TDP1	TDP1,EFCAB11	67,-845
chr14	100842466	100842911	MACS_peak_235	126.85	+	WDR25,WARS	WDR25,WARS	79214
chr14	100848347	100848970	MACS_peak_236	55.89	+	WDR25	none	none
chr14	102430998	102431459	MACS_peak_237	73.96	+	DYNC1H1	DYNC1H1	134
chr14	102829518	102829872	MACS_peak_238	58.47	+	TECPR2	TECPR2,CINP	219,-265
chr14	104028384	104028893	MACS_peak_239	50.41	+	BAG5	BAG5,APOPT1	-238,-405
chr14	104090088	104090681	MACS_peak_240	70.02	+	none	none	none
chr14	104181272	104181863	MACS_peak_241	133.56	+	XRCC3	XRCC3,ZFYVE21	-40,-217
chr14	105282218	105282664	MACS_peak_242	486.65	+	none	none	none
chr14	105399657	105399996	MACS_peak_243	203.34	+	none	none	none
chr14	105486766	105487293	MACS_peak_244	56.66	+	CDCA4	CDCA4	132
chr14	105707342	105707514	MACS_peak_245	51.18	+	BRF1	none	none
chr14	105957142	105958061	MACS_peak_246	81.53	+	C14orf80	C14orf80	-443
chr15	20499822	20500993	MACS_peak_247	266.08	+	none	none	none
chr15	22513785	22514949	MACS_peak_248	53.02	+	none	none	none
chr15	23810572	23810993	MACS_peak_249	468.35	+	MKRN3	MKRN3	119
chr15	34516997	34517281	MACS_peak_250	104.22	+	EMC4	EMC4	84
chr15	34807282	34807586	MACS_peak_251	94.74	+	none	none	none
chr15	35261771	35262149	MACS_peak_252	351.95	+	AQR	AQR	-154
chr15	35280336	35280749	MACS_peak_253	595.81	+	ZNF770	ZNF770	161
chr15	37390361	37390857	MACS_peak_254	122.01	+	MEIS2	MEIS2	201
chr15	37392338	37392667	MACS_peak_255	81.76	+	MEIS2	MEIS2	3
chr15	38746118	38746490	MACS_peak_256	644.66	+	FAM98B	FAM98B	163
chr15	40675028	40675279	MACS_peak_257	82.72	+	KNSTRN	KNSTRN	107
chr15	41694541	41694882	MACS_peak_258	176.06	+	NDUFAF1	NDUFAF1	117
chr15	42500068	42500307	MACS_peak_259	58.1	+	VPS39	VPS39	217
chr15	44580299	44580999	MACS_peak_260	1099.49	+	CASC4	CASC4	91
chr15	45694445	45694661	MACS_peak_261	62.71	+	SPATA5L1	SPATA5L1	-73
chr15	45879415	45879731	MACS_peak_262	128.8	+	BLOC1S6	BLOC1S6	-1
chr15	49447724	49448158	MACS_peak_263	388.64	+	COPS2,GALK2	COPS2,GALK2,NDUFAF4P1	130,203,-336
chr15	49913060	49913408	MACS_peak_264	657.47	+	FAM227B,DTWD1	FAM227B,DTWD1	58,-165
chr15	56538205	56538412	MACS_peak_265	53.28	+	none	RFX7	-2722
chr15	60691036	60691521	MACS_peak_266	582.52	+	none	ANXA2	-851
chr15	64679805	64680201	MACS_peak_267	675.69	+	KIAA0101,TRIP4	KIAA0101,TRIP4	81,-197
chr15	65903350	65903696	MACS_peak_268	452	+	VWA9	SLC24A1,VWA9	-46,-69
chr15	67834899	67835179	MACS_peak_269	94.79	+	MAP2K5	MAP2K5	-121
chr15	68132333	68132701	MACS_peak_270	3233.06	+	RNU6-2	RNU6-2,LOC101929076	50,-1116
chr15	68569845	68570200	MACS_peak_271	168.17	+	FEM1B	FEM1B	60
chr15	71184690	71185001	MACS_peak_272	191.72	+	THAP10,LRRC49	THAP10,LRRC49	82,-91
chr15	75660606	75661176	MACS_peak_273	470.97	+	MAN2C1	MAN2C1	-208
chr15	76196050	76196404	MACS_peak_274	216.98	+	FBXO22	FBXO22	-149
chr15	85259214	85259549	MACS_peak_275	141	+	SEC11A	SEC11A	142
chr15	90437093	90437491	MACS_peak_276	466.08	+	AP3S2,C15orf38-AP3S2	AP3S2	126
chr16	542302	542564	MACS_peak_277	84.57	+	RAB11FIP3	none	none
chr16	619770	620117	MACS_peak_278	200.44	+	PIGQ	PIGQ,NHLRC4	1502776
chr16	740277	740577	MACS_peak_279	450.79	+	WDR24	WDR24	123
chr16	770915	771187	MACS_peak_280	67.46	+	FAM173A	FAM173A	46
chr16	1359077	1359427	MACS_peak_281	146.19	+	UBE2I	UBE2I	-76
chr16	1822970	1823278	MACS_peak_282	115.85	+	EME2,MRPS34	EME2,MRPS34,NME3	50,-138,-1260
chr16	2014576	2014902	MACS_peak_283	189.96	+	RPS2	RPS2,SNHG9,SNORA78	-75,-94,-282
chr16	2317802	2318171	MACS_peak_284	408.24	+	RNPS1	RNPS1,MIR3677	85,-2542
chr16	2653198	2653389	MACS_peak_285	59.57	+	LOC652276	LOC652276	5
chr16	3162401	3162707	MACS_peak_286	212.58	+	ZNF205,ZNF205-AS1	ZNF205,ZNF205-AS1	1282892
chr16	12897345	12897621	MACS_peak_287	154.98	+	CPPED1	CPPED1	123
chr16	18801246	18801556	MACS_peak_288	136.87	+	RPS15A	RPS15A	100
chr16	21610654	21611011	MACS_peak_289	192.61	+	LOC101927814,METTL9	LOC101927814,METTL9	52,-142
chr16	28857432	28857750	MACS_peak_290	92.84	+	TUFM	TUFM,MIR4721	-21,-2104
chr16	28985547	28985795	MACS_peak_291	59.77	+	none	SPNS1	-300
chr16	29801787	29802088	MACS_peak_292	92.23	+	KIF22	KIF22	55
chr16	31084577	31085099	MACS_peak_293	115.23	+	ZNF668	ZNF668,ZNF646	246,-643
chr16	31085588	31085835	MACS_peak_294	51.21	+	ZNF668,ZNF646	ZNF668,ZNF646	53,93
chr16	33293775	33294475	MACS_peak_295	1218.9	+	none	none	none
chr16	33294524	33294728	MACS_peak_296	131.86	+	none	none	none
chr16	46864019	46864363	MACS_peak_297	172.85	+	C16orf87	C16orf87	711
chr16	58550058	58550307	MACS_peak_298	70.99	+	SETD6	SETD6	676
chr16	67906752	67907109	MACS_peak_299	220.98	+	EDC4	EDC4	-173
chr16	70557816	70558053	MACS_peak_300	85.17	+	SF3B3	SF3B3,COG4	126,-359
chr16	73093277	73093573	MACS_peak_301	51.07	+	none	ZFHX3	-743
chr16	81110395	81110651	MACS_peak_302	74.07	+	C16orf46	C16orf46	221
chr16	85832491	85833023	MACS_peak_303	77.44	+	EMC8	EMC8,COX4I1	125,-149
chr16	87984351	87984719	MACS_peak_304	209.97	+	none	BANP	-318
chr16	88274398	88274652	MACS_peak_305	93.38	+	none	none	none
chr16	89159960	89160510	MACS_peak_306	657.7	+	ACSF3	ACSF3	-256
chr16	89627014	89627973	MACS_peak_307	303.46	+	RPL13	RPL13,SNORD68	-50136
chr16	89787129	89787567	MACS_peak_308	451.3	+	VPS9D1,ZNF276	VPS9D1,ZNF276	-173175
chr16	89882424	89882943	MACS_peak_309	83.62	+	FANCA	FANCA	122
chr17	767207	767550	MACS_peak_310	247.49	+	NXN	NXN	144
chr17	2878677	2878998	MACS_peak_311	180.65	+	RAP1GAP2	none	none
chr17	5372296	5372554	MACS_peak_312	176.66	+	DHX33	DHX33	84
chr17	7487307	7487579	MACS_peak_313	54.69	+	MPDU1	MPDU1	343
chr17	7589349	7589584	MACS_peak_314	51.1	+	WRAP53,TP53	WRAP53,TP53	-391284
chr17	8285944	8286219	MACS_peak_315	55.65	+	RPL26	RPL26	346
chr17	8286237	8286506	MACS_peak_316	58.3	+	RPL26	RPL26	59
chr17	16120351	16120651	MACS_peak_317	138.06	+	PIGL	PIGL,NCOR1	143,-1477
chr17	17494785	17495212	MACS_peak_318	281.95	+	PEMT	PEMT	-195
chr17	17990974	17991450	MACS_peak_319	820.88	+	DRG2	DRG2	-206
chr17	18217487	18217884	MACS_peak_320	54.66	+	TOP3A	TOP3A,SMCR8	437,-709
chr17	18684393	18684684	MACS_peak_321	622.03	+	TVP23B	TVP23B	103
chr17	21904010	21904214	MACS_peak_322	193.7	+	FLJ36000	FLJ36000	-51
chr17	21904541	21904765	MACS_peak_323	199.71	+	FLJ36000	FLJ36000	480
chr17	21904822	21904946	MACS_peak_324	227.12	+	FLJ36000	FLJ36000	761
chr17	21906247	21906452	MACS_peak_325	253.29	+	FLJ36000	FLJ36000	2186
chr17	21906623	21906759	MACS_peak_326	145.65	+	FLJ36000	FLJ36000	2562
chr17	21906930	21907118	MACS_peak_327	61.4	+	FLJ36000	FLJ36000	2869
chr17	29233178	29233451	MACS_peak_328	327.64	+	TEFM	TEFM	108
chr17	30669005	30669449	MACS_peak_329	1039.02	+	C17orf75	C17orf75	-221
chr17	37793479	37793721	MACS_peak_330	66.92	+	STARD3	STARD3	147
chr17	40169756	40170017	MACS_peak_331	74.51	+	NKIRAS2	DNAJC7,NKIRAS2	-41163
chr17	40265544	40265974	MACS_peak_332	612.33	+	KAT2A	DHX58	-793
chr17	40268939	40270059	MACS_peak_333	771.98	+	KAT2A	none	none
chr17	40271147	40271845	MACS_peak_334	772.48	+	KAT2A	KAT2A,HSPB9	1537,-2910
chr17	40272221	40272483	MACS_peak_335	323.77	+	KAT2A	KAT2A,HSPB9	899,-2272
chr17	40272663	40273440	MACS_peak_336	1808.68	+	KAT2A	KAT2A,HSPB9	-58,-1315
chr17	40925285	40925569	MACS_peak_337	176.6	+	VPS25	VPS25	116
chr17	41150470	41150727	MACS_peak_338	137.23	+	RPL27	RPL27	25
chr17	41150915	41151147	MACS_peak_339	56.94	+	RPL27	RPL27	470
chr17	41381617	41382449	MACS_peak_340	1398.59	+	none	LINC00854	-555
chr17	41399760	41401240	MACS_peak_341	3085.94	+	none	none	none
chr17	41463709	41463908	MACS_peak_342	60.65	+	LINC00910	LINC00910	2358
chr17	41466035	41466352	MACS_peak_343	317.2	+	LINC00910	LINC00910	-86
chr17	45000449	45000686	MACS_peak_344	51.56	+	GOSR2	GOSR2	-36
chr17	46632358	46632917	MACS_peak_345	116.24	+	HOXB3	none	none
chr17	48785087	48785458	MACS_peak_346	253.94	+	ANKRD40	ANKRD40	183
chr17	49230658	49231124	MACS_peak_347	598.35	+	NME1,NME1-NME2	NME1,NME1-NME2	205228
chr17	53828376	53828637	MACS_peak_348	61.95	+	PCTP	PCTP	37
chr17	56595558	56595870	MACS_peak_349	57.18	+	none	MTMR4,SEPT4-AS1	-307,-1327
chr17	57287209	57287561	MACS_peak_350	841.79	+	SMG8	SMG8	-161
chr17	61678043	61678421	MACS_peak_351	219.55	+	TACO1	TACO1	-187
chr17	62666979	62667281	MACS_peak_352	100.57	+	none	none	none
chr17	63119153	63119502	MACS_peak_353	124.85	+	none	none	none
chr17	71143890	71144156	MACS_peak_354	162.78	+	none	none	none
chr17	71144368	71144636	MACS_peak_355	213.88	+	none	none	none
chr17	72199740	72200222	MACS_peak_356	163.61	+	RPL38	RPL38	-54
chr17	73008527	73008911	MACS_peak_357	150.67	+	ICT1	ICT1	132
chr17	73042658	73042864	MACS_peak_358	57.97	+	ATP5H,KCTD2	ATP5H,KCTD2	210,-414
chr17	73389981	73390282	MACS_peak_359	149.6	+	GRB2	none	none
chr17	73512352	73512683	MACS_peak_360	109.57	+	TSEN54	TSEN54,CASKIN2	75,-688
chr17	79367615	79368032	MACS_peak_361	232.28	+	none	none	none
chr17	79603977	79604340	MACS_peak_362	231.45	+	TSPAN10,NPLOC4	TSPAN10,NPLOC4	144161
chr17	79780884	79781137	MACS_peak_363	57.82	+	FAM195B	none	none
chr17	80023491	80023983	MACS_peak_364	1107.65	+	DUS1L	DUS1L	206
chr17	80170598	80170954	MACS_peak_365	338.36	+	CCDC57	CCDC57	91
chr17	80230914	80231695	MACS_peak_366	657.21	+	CSNK1D	CSNK1D	-77
chr17	80454727	80455045	MACS_peak_367	51.22	+	none	none	none
chr18	109157	109329	MACS_peak_368	51.18	+	ROCK1P1	ROCK1P1	93
chr18	109396	109647	MACS_peak_369	124.35	+	ROCK1P1	ROCK1P1,MIR8078	3322692
chr18	112232	112315	MACS_peak_370	142.23	+	MIR8078,ROCK1P1	MIR8078	24
chr18	657789	658337	MACS_peak_371	123.15	+	TYMSOS,TYMS	TYMSOS,TYMS	3186
chr18	14107542	14108203	MACS_peak_372	83.05	+	ZNF519	none	none
chr18	32957127	32957369	MACS_peak_373	76.57	+	ZNF396	ZNF396	-68
chr18	33552440	33552769	MACS_peak_374	349.38	+	C18orf21	C18orf21	-147
chr18	47018412	47018739	MACS_peak_375	77.75	+	RPL17	RPL17,SNORD58B,RPL17-C18orf32	95,-313,-458
chr18	67872752	67873416	MACS_peak_376	1017.41	+	RTTN	RTTN	210
chr19	1383634	1384079	MACS_peak_377	1130.92	+	NDUFS7	NDUFS7	197
chr19	1438324	1439027	MACS_peak_378	237.4	+	RPS15	RPS15	-38
chr19	1876545	1876769	MACS_peak_379	50.59	+	none	none	none
chr19	2150963	2151474	MACS_peak_380	139.66	+	AP3D1	AP3D1	82
chr19	2740053	2740387	MACS_peak_381	427.4	+	SLC39A3	SLC39A3	21
chr19	3435207	3435523	MACS_peak_382	127.17	+	NFIC	none	none
chr19	3557574	3557903	MACS_peak_383	111.95	+	MFSD12	MFSD12	8
chr19	3573172	3573509	MACS_peak_384	60.35	+	HMG20B	HMG20B	230
chr19	3761905	3762186	MACS_peak_385	106.27	+	none	APBA3,MRPL54	-232,-478
chr19	3985068	3985539	MACS_peak_386	351.92	+	EEF2	EEF2,SNORD37	-78,-2498
chr19	4246779	4247121	MACS_peak_387	115.1	+	CCDC94	CCDC94	11
chr19	4402618	4403179	MACS_peak_388	117.38	+	CHAF1A	CHAF1A,SH3GL1	-41,-2053
chr19	4723635	4723983	MACS_peak_389	163.9	+	DPP9	DPP9	-128
chr19	5690302	5690501	MACS_peak_390	50.83	+	RPL36	RPL36	31
chr19	5903279	5903780	MACS_peak_391	134.31	+	NDUFA11	NDUFA11,VMAC	244,-1071
chr19	7197739	7197974	MACS_peak_392	61.07	+	INSR	none	none
chr19	9732025	9732281	MACS_peak_393	95	+	ZNF561-AS1	ZNF561,ZNF561-AS1	-109124
chr19	9879240	9879566	MACS_peak_394	142.81	+	ZNF846	ZNF846	-156
chr19	12721415	12721731	MACS_peak_395	140.17	+	ZNF791,ZNF490	ZNF791,ZNF490	0,-108
chr19	12780166	12780494	MACS_peak_396	116.49	+	WDR83OS,WDR83	WDR83,WDR83OS,MAN2B1	-22,-29,-2575
chr19	13387879	13388183	MACS_peak_397	113.49	+	CACNA1A	none	none
chr19	14315382	14315652	MACS_peak_398	70.65	+	LPHN1	LPHN1	1345
chr19	14682694	14682970	MACS_peak_399	61.54	+	NDUFB7	NDUFB7	-81
chr19	18792953	18793309	MACS_peak_400	84.73	+	none	CRTC1	-1115
chr19	19302838	19303201	MACS_peak_401	290.76	+	RFXANK,MEF2BNB	RFXANK,MEF2BNB	-169199
chr19	28286220	28286743	MACS_peak_402	82.31	+	LOC101927151	LINC00662,LOC101927151	-13721418
chr19	30303307	30304007	MACS_peak_403	56.15	+	CCNE1	CCNE1	407
chr19	32895955	32896587	MACS_peak_404	52.64	+	LOC400684	DPY19L3,LOC400684	-67,-142
chr19	33166686	33167961	MACS_peak_405	52.25	+	RGS9BP	RGS9BP,ANKRD27	374,-584
chr19	33182718	33184006	MACS_peak_406	188.86	+	NUDT19	NUDT19	-148
chr19	33210394	33211021	MACS_peak_407	60.04	+	TDRD12	TDRD12	-284
chr19	33793243	33794236	MACS_peak_408	73.14	+	CEBPA,CEBPA-AS1	CEBPA,CEBPA-AS1	227474
chr19	34856917	34858169	MACS_peak_409	52.48	+	GPI	GPI	886
chr19	35167889	35168406	MACS_peak_410	145.19	+	none	ZNF302	-137
chr19	35739829	35740326	MACS_peak_411	65.76	+	LSR	LSR	271
chr19	36123083	36125042	MACS_peak_412	51.2	+	RBM42	none	none
chr19	36386627	36387911	MACS_peak_413	54.3	+	NFKBID	none	none
chr19	36550845	36551822	MACS_peak_414	64.46	+	WDR62	none	none
chr19	36630189	36631174	MACS_peak_415	123.95	+	CAPNS1	CAPNS1	257
chr19	36756759	36757087	MACS_peak_416	71.69	+	none	none	none
chr19	36800290	36800396	MACS_peak_417	203.83	+	none	LOC100134317	-1848
chr19	37157524	37157966	MACS_peak_418	285.36	+	ZNF461	ZNF461	-211
chr19	37263016	37263508	MACS_peak_419	62.82	+	ZNF850	ZNF850,LOC728485	208,-511
chr19	37329036	37329380	MACS_peak_420	123.08	+	ZNF790	ZNF790	-94
chr19	37742883	37743448	MACS_peak_421	57.61	+	LINC01535	LINC01535	97
chr19	37758850	37759045	MACS_peak_422	58.05	+	LOC284412	LOC284412	867
chr19	37795534	37795932	MACS_peak_423	62.53	+	none	none	none
chr19	37958100	37958796	MACS_peak_424	420.26	+	ZNF570,ZNF569	ZNF570,ZNF569	123239
chr19	37959867	37960671	MACS_peak_425	75.63	+	ZNF570	ZNF570,ZNF569	-92,-1528
chr19	38010872	38011354	MACS_peak_426	69.07	+	ZNF793	none	none
chr19	38145815	38146306	MACS_peak_427	63.72	+	ZFP30	ZFP30	7
chr19	39110132	39111315	MACS_peak_428	55.67	+	EIF3K	EIF3K,MAP4K1	419,-1457
chr19	39125290	39125975	MACS_peak_429	54.69	+	EIF3K	none	none
chr19	39341538	39342337	MACS_peak_430	77.48	+	HNRNPL	HNRNPL	642
chr19	39798266	39799124	MACS_peak_431	52.79	+	LRFN1	none	none
chr19	39833066	39834108	MACS_peak_432	60.66	+	SAMD4B	SAMD4B	-41
chr19	39925993	39926636	MACS_peak_433	55.8	+	RPS16	RPS16	-18
chr19	39979775	39980558	MACS_peak_434	59.54	+	TIMM50	none	none
chr19	40022751	40023532	MACS_peak_435	96.5	+	EID2B	EID2B	-38
chr19	40030281	40030840	MACS_peak_436	79.2	+	EID2	EID2	-2
chr19	40336274	40337006	MACS_peak_437	108.01	+	FBL	FBL	48
chr19	40847551	40848043	MACS_peak_438	72.27	+	C19orf47	none	none
chr19	40928601	40929363	MACS_peak_439	53.3	+	SERTAD1	SERTAD1	2569
chr19	41172941	41173479	MACS_peak_440	78.39	+	NUMBL	none	none
chr19	41222974	41223864	MACS_peak_441	75.33	+	ITPKC	ITPKC,ADCK4	-33,-184
chr19	41815913	41816573	MACS_peak_442	1213.98	+	CCDC97	CCDC97	-180
chr19	41850347	41851016	MACS_peak_443	60.05	+	TGFB1	none	none
chr19	41882372	41882938	MACS_peak_444	74.92	+	TMEM91	TMEM91	-65
chr19	41903772	41904254	MACS_peak_445	53	+	BCKDHA	BCKDHA,EXOSC5	79,-516
chr19	42364205	42365890	MACS_peak_446	172.07	+	RPS19	RPS19	218
chr19	42584528	42585656	MACS_peak_447	63.7	+	ZNF574	none	none
chr19	42729065	42729829	MACS_peak_448	61.43	+	ZNF526	none	none
chr19	42827888	42828955	MACS_peak_449	74.29	+	TMEM145	MEGF8	-805
chr19	42901306	42902218	MACS_peak_450	55.21	+	LIPE-AS1,LOC101930071	LIPE-AS1,LOC101930071	7,27
chr19	45003358	45004537	MACS_peak_451	53.19	+	ZNF180	ZNF180	38
chr19	45186144	45186630	MACS_peak_452	55.72	+	CEACAM19	none	none
chr19	45411736	45412737	MACS_peak_453	77.29	+	APOE	APOE	2698
chr19	45540384	45541436	MACS_peak_454	68.51	+	RELB	CLASRP	-861
chr19	45582077	45582991	MACS_peak_455	576.08	+	GEMIN7	GEMIN7,ZNF296	-440,-2389
chr19	45682006	45682757	MACS_peak_456	52.2	+	BLOC1S3	BLOC1S3,TRAPPC6A	4,-505
chr19	45943781	45944587	MACS_peak_457	51.73	+	none	none	none
chr19	46010782	46011370	MACS_peak_458	50.12	+	VASP	VASP	95
chr19	46018928	46019389	MACS_peak_459	54.22	+	VASP	none	none
chr19	46136175	46136784	MACS_peak_460	61.69	+	EML2	none	none
chr19	46172014	46172450	MACS_peak_461	66.51	+	GIPR	GIPR	513
chr19	46195995	46196756	MACS_peak_462	52.04	+	QPCTL	QPCTL,SNRPD2	255,-552
chr19	46215316	46216007	MACS_peak_463	50.55	+	FBXO46	none	none
chr19	49121767	49122438	MACS_peak_464	179.46	+	RPL18	SPHK2,RPL18	-109237
chr19	49314007	49314311	MACS_peak_465	145.98	+	BCAT2	BCAT2	9
chr19	50083781	50084130	MACS_peak_466	552.71	+	NOSIP	NOSIP,PRRG2	48,-456
chr19	50602225	50602391	MACS_peak_467	267.05	+	none	SNAR-A3,SNAR-A4	-10221877
chr19	50602611	50602721	MACS_peak_468	185.59	+	none	SNAR-A3,SNAR-A4	-14081547
chr19	50639427	50639814	MACS_peak_469	152.89	+	none	SNAR-B2,SNAR-B1	-23062680
chr19	50639860	50640042	MACS_peak_470	57.8	+	none	SNAR-B1,SNAR-B2	2452,-2739
chr19	50879475	50879759	MACS_peak_471	155.68	+	NR1H2	NR1H2	80
chr19	54465163	54465423	MACS_peak_472	107.81	+	none	CACNG8	-866
chr19	56092127	56092464	MACS_peak_473	205.04	+	ZNF579	ZNF579	84
chr19	56146143	56146504	MACS_peak_474	236.56	+	none	none	none
chr19	56152245	56152504	MACS_peak_475	79.84	+	ZNF580	ZNF580,ZNF581	113,-2481
chr19	56154893	56155144	MACS_peak_476	101.52	+	ZNF581	ZNF581,ZNF580	-921431
chr19	56181720	56181977	MACS_peak_477	93.19	+	U2AF2	none	none
chr19	58838523	58838888	MACS_peak_478	327.35	+	ZSCAN22	ZSCAN22	139
chr19	58891950	58892309	MACS_peak_479	335.22	+	ZNF837	ZNF837	80
chr19	59010754	59011122	MACS_peak_480	520.51	+	SLC27A5	none	none
chr19	59031052	59031531	MACS_peak_481	741.14	+	none	ZBTB45	-131
chr2	3622538	3623728	MACS_peak_482	1108.24	+	RPS7	RPS7	-314
chr2	15731792	15732139	MACS_peak_483	278.85	+	DDX1	DDX1	48
chr2	24299086	24299475	MACS_peak_484	394.65	+	SF3B6	SF3B6,FAM228B	-161,-268
chr2	27886440	27886867	MACS_peak_485	232.55	+	SLC4A1AP,SUPT7L	SLC4A1AP,SUPT7L	103,-160
chr2	28615682	28615996	MACS_peak_486	149.38	+	FOSL2,FLJ31356	FOSL2,FLJ31356	-961543
chr2	55496205	55496561	MACS_peak_487	241.88	+	MTIF2	MTIF2	110
chr2	61244167	61244564	MACS_peak_488	297.2	+	PUS10	PEX13,PUS10	-247801
chr2	62115210	62115846	MACS_peak_489	391.38	+	CCT4	CCT4	-40
chr2	70120854	70121197	MACS_peak_490	263.91	+	SNRNP27	SNRNP27	123
chr2	71357520	71357889	MACS_peak_491	280.84	+	MPHOSPH10	MPHOSPH10,MCEE	77,-126
chr2	73461332	73461869	MACS_peak_492	229.61	+	CCT7	CCT7,PRADC1	-31,-976
chr2	74681907	74682192	MACS_peak_493	76.97	+	INO80B	INO80B	43
chr2	85839367	85839755	MACS_peak_494	80.44	+	USP39	USP39,C2orf68	142,-188
chr2	91635978	91636197	MACS_peak_495	64.52	+	none	none	none
chr2	91669995	91670326	MACS_peak_496	150.43	+	none	none	none
chr2	91847044	91847278	MACS_peak_497	69.86	+	LOC654342	LOC654342	697
chr2	99797406	99797798	MACS_peak_498	430.13	+	MITD1,MRPL30	MITD1,MRPL30	86,-135
chr2	99952810	99953062	MACS_peak_499	77.03	+	TXNDC9	TXNDC9,EIF5B	50,-771
chr2	101618765	101619167	MACS_peak_500	137.9	+	RPL31	RPL31	75
chr2	113299903	113300217	MACS_peak_501	122.6	+	POLR1B	POLR1B	291
chr2	114340502	114340669	MACS_peak_502	64	+	none	WASH2P	-560
chr2	114341195	114341374	MACS_peak_503	64.42	+	WASH2P	WASH2P	-34
chr2	114341487	114341747	MACS_peak_504	627.81	+	WASH2P	WASH2P	258
chr2	132274707	132274951	MACS_peak_505	54	+	LOC150776,RNU6-81P	none	none
chr2	136633439	136634033	MACS_peak_506	83.28	+	MCM6	MCM6	14
chr2	154730090	154730505	MACS_peak_507	104.33	+	GALNT13	GALNT13	1680
chr2	176949293	176949571	MACS_peak_508	63.28	+	none	EVX2	-603
chr2	190627814	190628045	MACS_peak_509	50.66	+	OSGEPL1,OSGEPL1-AS1	OSGEPL1,OSGEPL1-AS1	110309
chr2	197664243	197664624	MACS_peak_510	832.31	+	GTF3C3	GTF3C3	-132
chr2	200820144	200820622	MACS_peak_511	265.23	+	C2orf47,TYW5	C2orf47,TYW5	105,-163
chr2	201753779	201754163	MACS_peak_512	159.31	+	NIF3L1,PPIL3	NIF3L1,PPIL3	56,70
chr2	201936399	201936825	MACS_peak_513	358.27	+	NDUFB3	FAM126B,NDUFB3	-7,-62
chr2	208890147	208890468	MACS_peak_514	302.95	+	PLEKHM3	PLEKHM3	137
chr2	217363555	217364041	MACS_peak_515	170.93	+	RPL37A	RPL37A	36
chr2	224821921	224822343	MACS_peak_516	1273.78	+	MRPL44	MRPL44	-199
chr2	232650903	232651354	MACS_peak_517	1252.64	+	COPS7B	COPS7B	-189
chr2	233415144	233415569	MACS_peak_518	325.59	+	TIGD1,EIF4E2	TIGD1,MIR5001,EIF4E2	82,139,-152
chr2	234883382	234883697	MACS_peak_519	103.67	+	TRPM8	none	none
chr2	237087372	237087715	MACS_peak_520	83.25	+	none	none	none
chr2	242041588	242042030	MACS_peak_521	631.59	+	MTERF4	MTERF4	159
chr20	1098991	1099384	MACS_peak_522	549.92	+	PSMF1	PSMF1	145
chr20	1447317	1447744	MACS_peak_523	234.22	+	NSFL1C	NSFL1C	593
chr20	2450943	2451665	MACS_peak_524	538.54	+	SNRPB	SNRPB	-166
chr20	2821292	2821571	MACS_peak_525	104.54	+	VPS16,PCED1A	VPS16,PCED1A	-50,56
chr20	3870416	3870635	MACS_peak_526	72.91	+	PANK2	PANK2	-46
chr20	5099555	5100010	MACS_peak_527	103.5	+	PCNA	PCNA-AS1,PCNA	-221637
chr20	18477732	18478004	MACS_peak_528	125.76	+	RBBP9	RBBP9	-117
chr20	19997818	19998130	MACS_peak_529	194.24	+	NAA20	NAA20	-115
chr20	25844213	25844411	MACS_peak_530	52.73	+	none	none	none
chr20	29612134	29612383	MACS_peak_531	63.06	+	FRG1B	FRG1B	256
chr20	30434040	30434596	MACS_peak_532	221.48	+	none	FOXS1	-620
chr20	30467907	30468344	MACS_peak_533	124.59	+	TTLL9	none	none
chr20	30539016	30539596	MACS_peak_534	62.2	+	PDRG1	PDRG1	287
chr20	31989162	31989633	MACS_peak_535	613.03	+	CDK5RAP1	CDK5RAP1	213
chr20	32273736	32274266	MACS_peak_536	51.34	+	E2F1	E2F1	-56
chr20	33294381	33294881	MACS_peak_537	59.27	+	TP53INP2	TP53INP2	2234
chr20	34389344	34389565	MACS_peak_538	330.92	+	PHF20	none	none
chr20	34542227	34542582	MACS_peak_539	209.48	+	SCAND1	SCAND1	-34
chr20	34638782	34639122	MACS_peak_540	196.71	+	LINC00657	LINC00657	100
chr20	34824151	34824546	MACS_peak_541	749.27	+	AAR2	AAR2	-187
chr20	35095051	35095606	MACS_peak_542	125.35	+	DLGAP4	none	none
chr20	35723878	35724288	MACS_peak_543	67.73	+	RBL1	RBL1	115
chr20	35724402	35724706	MACS_peak_544	61.05	+	RBL1	RBL1	1
chr20	37063388	37064038	MACS_peak_545	186.53	+	SNHG17	SNHG17,SNORA71D	-20,-746
chr20	40321978	40322371	MACS_peak_546	276.38	+	none	none	none
chr20	42295789	42296164	MACS_peak_547	75.82	+	MYBL2	MYBL2	131
chr20	44936955	44937226	MACS_peak_548	69.01	+	CDH22	CDH22	-89
chr20	44992753	44993158	MACS_peak_549	51.85	+	SLC35C2	SLC35C2	-61
chr20	57226005	57226491	MACS_peak_550	1407.06	+	STX16	STX16	183
chr20	61147456	61148456	MACS_peak_551	536.58	+	MIR1-1HG,C20orf166-AS1	MIR1-1HG,C20orf166-AS1	-203312
chr20	61732587	61732996	MACS_peak_552	77.8	+	HAR1A,HAR1B	HAR1A,HAR1B	-56675
chr20	61733049	61733365	MACS_peak_553	63.76	+	HAR1B,HAR1A	HAR1B,HAR1A	306406
chr20	62259632	62259976	MACS_peak_554	185.28	+	none	GMEB2	-1251
chr20	62289300	62289839	MACS_peak_555	307.14	+	RTEL1-TNFRSF6B	RTEL1-TNFRSF6B	138
chr20	62310969	62311278	MACS_peak_556	57.18	+	RTEL1-TNFRSF6B	none	none
chr20	62439108	62439605	MACS_peak_557	603.86	+	ZBTB46-AS1	ZBTB46-AS1,ZBTB46	177,-2252
chr21	9825802	9826003	MACS_peak_558	1124.74	+	MIR3648-1	MIR3648-1,MIR3687-1	-29,-199
chr21	9826181	9826292	MACS_peak_559	599.49	+	none	MIR3687-1,MIR3648-1	-21350
chr21	9826853	9827118	MACS_peak_560	511.76	+	none	MIR3687-1,MIR3648-1	6511022
chr21	11168998	11169217	MACS_peak_561	54.56	+	none	none	none
chr21	11172540	11172723	MACS_peak_562	50.31	+	none	none	none
chr21	11173948	11174114	MACS_peak_563	71.75	+	none	none	none
chr21	26979643	26980023	MACS_peak_564	264.51	+	MRPL39	MRPL39	158
chr21	27107176	27107486	MACS_peak_565	135.23	+	GABPA,ATP5J	GABPA,ATP5J	-81479
chr21	27539049	27539309	MACS_peak_566	55.48	+	APP	none	none
chr21	30445460	30445861	MACS_peak_567	91.46	+	CCT8	CCT8	257
chr21	33984613	33985266	MACS_peak_568	361.78	+	C21orf59	C21orf59	300
chr21	34143876	34144591	MACS_peak_569	911.87	+	C21orf62-AS1,PAXBP1	C21orf62-AS1,PAXBP1	181293
chr21	35747882	35748231	MACS_peak_570	59.65	+	SMIM11	SMIM11	134
chr21	37757626	37757884	MACS_peak_571	67.56	+	CHAF1B	CHAF1B	-62
chr21	45148585	45148849	MACS_peak_572	84.75	+	PDXK	none	none
chr21	46359661	46360093	MACS_peak_573	723.74	+	FAM207A,LINC01547	FAM207A,LINC01547	139167
chr21	47705973	47706341	MACS_peak_574	280.28	+	YBEY	YBEY,MCM3AP	75,-665
chr22	19419135	19419536	MACS_peak_575	171.73	+	HIRA	HIRA,MRPL40	84,-499
chr22	19419769	19420208	MACS_peak_576	1067.69	+	MRPL40	MRPL40,HIRA	173,-550
chr22	20067758	20068139	MACS_peak_577	62.72	+	DGCR8	DGCR8	4
chr22	22337027	22337464	MACS_peak_578	1126.23	+	TOP3B	TOP3B	213
chr22	24951573	24952016	MACS_peak_579	232.92	+	SNRPD3,GUCD1	SNRPD3,GUCD1	-44,-113
chr22	36877270	36877567	MACS_peak_580	119.56	+	TXN2	TXN2	120
chr22	36924891	36925227	MACS_peak_581	135.51	+	EIF3D	EIF3D	50
chr22	37724719	37725023	MACS_peak_582	196.31	+	none	none	none
chr22	37725167	37725489	MACS_peak_583	159.18	+	none	none	none
chr22	38082174	38082470	MACS_peak_584	203.04	+	NOL12	NOL12	127
chr22	38712886	38713381	MACS_peak_585	232.62	+	CSNK1E	CSNK1E	32
chr22	39638928	39639613	MACS_peak_586	589.51	+	PDGFB	PDGFB	1344
chr22	39715260	39715613	MACS_peak_587	117.18	+	RPL3	RPL3,SNORD43,RNU86	57,-142,-2359
chr22	43539288	43539612	MACS_peak_588	160.18	+	MCAT	MCAT	115
chr22	46731437	46731761	MACS_peak_589	203.34	+	TRMU	TRMU	140
chr3	10362632	10363065	MACS_peak_590	406	+	SEC13	SEC13	93
chr3	11760645	11760857	MACS_peak_591	52.06	+	VGLL4	VGLL4	1385
chr3	12598342	12598703	MACS_peak_592	459.39	+	MKRN2	MKRN2	-170
chr3	12882543	12883067	MACS_peak_593	154.25	+	RPL32	RPL32	14
chr3	13461625	13461842	MACS_peak_594	56.62	+	NUP210	NUP210	-23
chr3	23958799	23958971	MACS_peak_595	51.18	+	RPL15	RPL15,NKIRAS1	147,-262
chr3	50606673	50607060	MACS_peak_596	200.7	+	HEMK1,C3orf18	HEMK1,C3orf18	1521398
chr3	51572470	51572910	MACS_peak_597	1307.62	+	none	RAD54L2	-2685
chr3	52029248	52030119	MACS_peak_598	430.1	+	RPL29	RPL29	-161
chr3	53381502	53381870	MACS_peak_599	244.97	+	DCP1A	DCP1A	152
chr3	58318396	58318756	MACS_peak_600	346.54	+	PXK	PXK	140
chr3	88198862	88199201	MACS_peak_601	158.5	+	C3orf38,CGGBP1	C3orf38,CGGBP1	-30154
chr3	101395189	101395392	MACS_peak_602	53.18	+	ZBTB11-AS1,ZBTB11	ZBTB11-AS1,ZBTB11	-84596
chr3	101395780	101396088	MACS_peak_603	78.96	+	ZBTB11,ZBTB11-AS1	ZBTB11,ZBTB11-AS1	-100507
chr3	101405351	101405556	MACS_peak_604	61.8	+	RPL24	RPL24	7
chr3	126194073	126194344	MACS_peak_605	64.08	+	ZXDC	ZXDC	418
chr3	127317205	127317595	MACS_peak_606	63.91	+	MCM2	MCM2	6
chr3	127842615	127843045	MACS_peak_607	648.16	+	RUVBL1	RUVBL1	56
chr3	127872075	127872389	MACS_peak_608	182.85	+	EEFSEC	EEFSEC	77
chr3	128879793	128880502	MACS_peak_609	648.98	+	ISY1	ISY1	280
chr3	128902039	128902430	MACS_peak_610	63.7	+	CNBP	CNBP	380
chr3	129117392	129118002	MACS_peak_611	100.8	+	RPL32P3	RPL32P3,SNORA7B	280,-1201
chr3	131221635	131222069	MACS_peak_612	507.09	+	MRPL3	MRPL3	-209
chr3	132378867	132379443	MACS_peak_613	176.49	+	ACAD11,UBA5	ACAD11,UBA5	108,-272
chr3	135914256	135914485	MACS_peak_614	53.18	+	MSL2	MSL2	203
chr3	138328110	138328661	MACS_peak_615	292.39	+	FAIM	FAIM	192
chr3	139063165	139063465	MACS_peak_616	68.83	+	MRPS22	MRPS22	305
chr3	149470111	149470555	MACS_peak_617	719.55	+	COMMD2	COMMD2	175
chr3	155572142	155572528	MACS_peak_618	250.8	+	SLC33A1	SLC33A1	106
chr3	157824212	157824487	MACS_peak_619	56.85	+	none	SHOX2	-260
chr3	164914580	164914855	MACS_peak_620	55.09	+	none	SLITRK3	-111
chr3	167452589	167452819	MACS_peak_621	51.67	+	PDCD10	PDCD10,SERPINI1	5,-612
chr3	169381054	169381558	MACS_peak_622	229.91	+	MECOM	MECOM	5
chr3	183471838	183472241	MACS_peak_623	2107.7	+	YEATS2	none	none
chr3	183479788	183480186	MACS_peak_624	1679.6	+	YEATS2	none	none
chr3	183489970	183490455	MACS_peak_625	2139.96	+	YEATS2	none	none
chr3	183493618	183494007	MACS_peak_626	1331.35	+	YEATS2	none	none
chr3	183508471	183508888	MACS_peak_627	1736.71	+	YEATS2	none	none
chr3	183521658	183522088	MACS_peak_628	1352.9	+	YEATS2	none	none
chr3	183528153	183528492	MACS_peak_629	571.63	+	YEATS2	none	none
chr3	183851918	183852192	MACS_peak_630	73.75	+	none	EIF2B5	-617
chr3	183966594	183966934	MACS_peak_631	208.55	+	ALG3	ALG3,ECE2	165,-510
chr3	183967169	183967445	MACS_peak_632	82.71	+	ECE2,ALG3	ECE2,ALG3	1,-132
chr3	184032355	184032815	MACS_peak_633	148.99	+	EIF4G1	EIF4G1	66
chr3	184032919	184033221	MACS_peak_634	64.89	+	EIF4G1	EIF4G1	-32
chr3	185216600	185217036	MACS_peak_635	1111.69	+	TMEM41A	TMEM41A	-191
chr3	185529329	185529709	MACS_peak_636	102.14	+	IGF2BP2	none	none
chr3	186501951	186502248	MACS_peak_637	56.08	+	EIF4A2	SNORD2,EIF4A2,MIR1248	-336,591,-2212
chr3	186523914	186524174	MACS_peak_638	60.27	+	RFC4	RFC4	116
chr3	193310773	193311172	MACS_peak_639	245.58	+	OPA1	OPA1	-159
chr3	194304760	194305039	MACS_peak_640	64.52	+	TMEM44-AS1	TMEM44-AS1	43
chr3	194393073	194393446	MACS_peak_641	296.05	+	LSG1	LSG1	133
chr3	196014518	196015090	MACS_peak_642	260.76	+	PCYT1A	PCYT1A	66
chr3	197677044	197677805	MACS_peak_643	234.51	+	RPL35A,IQCG	RPL35A,IQCG	-7,-248
chr4	124349	124754	MACS_peak_644	70.24	+	ZNF718	ZNF718	-8
chr4	298927	299165	MACS_peak_645	51.17	+	none	none	none
chr4	331687	332080	MACS_peak_646	64.73	+	ZNF141	ZNF141	92
chr4	1714593	1715270	MACS_peak_647	85.73	+	none	SLBP	-563
chr4	1722782	1723161	MACS_peak_648	58.18	+	TMEM129	TACC3,TMEM129	-55,-77
chr4	1873710	1874605	MACS_peak_649	231.75	+	WHSC1	WHSC1	588
chr4	2470858	2471599	MACS_peak_650	118.5	+	RNF4	RNF4	64
chr4	4249845	4250263	MACS_peak_651	134.54	+	TMEM128	TMEM128	124
chr4	4543600	4543981	MACS_peak_652	803.42	+	STX18-AS1,STX18	STX18-AS1,STX18	124175
chr4	15003348	15003681	MACS_peak_653	50.52	+	CPEB2-AS1	CPEB2-AS1,CPEB2	-12,-616
chr4	19456852	19457215	MACS_peak_654	328.3	+	none	none	none
chr4	25915735	25916012	MACS_peak_655	80.71	+	SMIM20	SMIM20	-78
chr4	26585447	26585836	MACS_peak_656	539.13	+	TBC1D19	TBC1D19	-98
chr4	39367453	39368007	MACS_peak_657	147.15	+	RFC1,MIR1273H	RFC1	-6
chr4	39460054	39460620	MACS_peak_658	216.38	+	RPL9,MIR1273H	LIAS,RPL9	-23,-52
chr4	44450123	44450648	MACS_peak_659	61.77	+	KCTD8	KCTD8	176
chr4	49163433	49163676	MACS_peak_660	104.16	+	none	none	none
chr4	56412144	56412348	MACS_peak_661	59.84	+	CLOCK	CLOCK	-45
chr4	71553931	71554256	MACS_peak_662	504.96	+	UTP3	UTP3	61
chr4	75023484	75023877	MACS_peak_663	204.36	+	MTHFD2L	MTHFD2L	49
chr4	77069434	77069769	MACS_peak_664	173.04	+	NUP54	NUP54	-101
chr4	78783691	78784115	MACS_peak_665	393.23	+	MRPL1	MRPL1	-113
chr4	84377013	84377355	MACS_peak_666	497.09	+	HELQ,MRPS18C	HELQ,MRPS18C	23,-71
chr4	84406075	84406307	MACS_peak_667	59.85	+	FAM175A	FAM175A	-17
chr4	89444859	89445110	MACS_peak_668	73.11	+	PYURF	PYURF	93
chr4	100869860	100870119	MACS_peak_669	709.29	+	H2AFZ	H2AFZ,LOC256880,DNAJB14	1393,-1516,-1977
chr4	100870359	100870659	MACS_peak_670	304.32	+	H2AFZ	H2AFZ,LOC256880,DNAJB14	853,-976,-2476
chr4	100870745	100870981	MACS_peak_671	57.27	+	H2AFZ	H2AFZ,LOC256880,DNAJB14	531,-654,-2862
chr4	105415936	105416215	MACS_peak_672	116.37	+	CXXC4,LOC101929468	CXXC4	122
chr4	106629683	106630088	MACS_peak_673	710.07	+	GSTCD,INTS12	GSTCD,INTS12	148198
chr4	120221683	120221904	MACS_peak_674	58.74	+	C4orf3	C4orf3	64
chr4	129473993	129474483	MACS_peak_675	432.65	+	none	none	none
chr4	146859916	146860217	MACS_peak_676	95.61	+	none	ZNF827	-309
chr4	152020843	152021076	MACS_peak_677	59.51	+	RPS3A	RPS3A	119
chr4	155338074	155338349	MACS_peak_678	155.56	+	DCHS2	none	none
chr4	155338364	155338553	MACS_peak_679	71.27	+	DCHS2	none	none
chr4	159644446	159644689	MACS_peak_680	104.16	+	PPID	PPID	106
chr4	160025495	160025930	MACS_peak_681	400.53	+	none	none	none
chr4	164415642	164415861	MACS_peak_682	59.45	+	TMA16	TMA16	-30
chr5	271333	271710	MACS_peak_683	305.56	+	LOC102467073	PDCD6,LOC102467073	-25,-71
chr5	7869400	7869580	MACS_peak_684	57.69	+	MTRR	MTRR,FASTKD3	184,-250
chr5	16465199	16465461	MACS_peak_685	52.88	+	ZNF622	ZNF622	433
chr5	17216811	17217337	MACS_peak_686	300.8	+	BASP1,LOC285696	BASP1,LOC285696	-120194
chr5	32444487	32444808	MACS_peak_687	54.25	+	ZFR	ZFR	36
chr5	34189929	34190229	MACS_peak_688	78.98	+	none	none	none
chr5	34190734	34190889	MACS_peak_689	70.43	+	none	none	none
chr5	34191330	34191450	MACS_peak_690	52.64	+	none	none	none
chr5	34191481	34191740	MACS_peak_691	70.81	+	none	none	none
chr5	34191814	34191947	MACS_peak_692	55.72	+	none	none	none
chr5	34192121	34192700	MACS_peak_693	255.68	+	none	none	none
chr5	34839219	34839505	MACS_peak_694	57.85	+	TTC23L	TTC23L	-49
chr5	36876719	36876941	MACS_peak_695	50.81	+	NIPBL-AS1,NIPBL	NIPBL-AS1,NIPBL	77,81
chr5	40834622	40835640	MACS_peak_696	591.95	+	RPL37	RPL37,SNORD72	-253,-1785
chr5	64064374	64064653	MACS_peak_697	117.96	+	SREK1IP1	CWC27,SREK1IP1	-91122
chr5	72143720	72144006	MACS_peak_698	89.74	+	TNPO1	TNPO1	77
chr5	74062791	74063181	MACS_peak_699	320.04	+	GFM2,NSA2	GFM2,NSA2	15,-24
chr5	75012845	75013136	MACS_peak_700	97.32	+	POC5	POC5	177
chr5	87980369	87980762	MACS_peak_701	215.85	+	LINC00461	LINC00461	-142
chr5	92917186	92917953	MACS_peak_702	997.62	+	none	NR2F1-AS1,NR2F1	-160,-1089
chr5	92918741	92919217	MACS_peak_703	165.08	+	NR2F1	NR2F1,NR2F1-AS1	175,-1715
chr5	92956193	92956514	MACS_peak_704	158.81	+	MIR548AO,FAM172A	MIR2277	-20
chr5	102455779	102456103	MACS_peak_705	176.06	+	GIN1,PPIP5K2	GIN1,PPIP5K2	63146
chr5	110427808	110428174	MACS_peak_706	428.69	+	WDR36	WDR36	-61
chr5	112196859	112197059	MACS_peak_707	57.38	+	SRP19	SRP19	-25
chr5	122424844	122425149	MACS_peak_708	105.32	+	PRDM6	PRDM6	4
chr5	133968355	133968681	MACS_peak_709	504.12	+	SAR1B	SAR1B	-148
chr5	135468682	135469053	MACS_peak_710	80.63	+	SMAD5,SMAD5-AS1	SMAD5,SMAD5-AS1	1491526
chr5	148724729	148725147	MACS_peak_711	234.1	+	GRPEL2	GRPEL2	171
chr5	149379996	149380336	MACS_peak_712	97.83	+	TIGD6,HMGXB3	TIGD6,HMGXB3	-165168
chr5	149828223	149829386	MACS_peak_713	270.72	+	RPS14	RPS14	-67
chr5	153825970	153826192	MACS_peak_714	56.24	+	SAP30L	SAP30L,SAP30L-AS1	454,-588
chr5	159845660	159846085	MACS_peak_715	75.16	+	SLU7	SLU7,PTTG1	83,-2728
chr5	171600428	171600798	MACS_peak_716	57	+	STK10	none	none
chr5	175348655	175348945	MACS_peak_717	58.83	+	none	none	none
chr5	175815811	175816199	MACS_peak_718	329.28	+	HIGD2A	HIGD2A,NOP16	28,-48
chr5	176778535	176778882	MACS_peak_719	112.57	+	LMAN2	LMAN2	3
chr5	177026809	177027297	MACS_peak_720	1427.13	+	B4GALT7	B4GALT7	179
chr5	180287977	180288360	MACS_peak_721	92.89	+	ZFP62	ZFP62	-74
chr5	180670483	180671175	MACS_peak_722	167.59	+	GNB2L1	SNORD95,GNB2L1,SNORD96A	-107,-269,-1594
chr6	2766199	2766777	MACS_peak_723	64.84	+	WRNIP1	WRNIP1	534
chr6	3156505	3156732	MACS_peak_724	57.69	+	TUBB2A	TUBB2A	1051
chr6	20402010	20403084	MACS_peak_725	503.79	+	E2F3	E2F3	-126
chr6	21594372	21594702	MACS_peak_726	78.72	+	SOX4	SOX4	401
chr6	24666961	24667424	MACS_peak_727	950.96	+	TDP2,ACOT13	TDP2,ACOT13	154162
chr6	26124405	26124924	MACS_peak_728	319.92	+	HIST1H2AC	HIST1H2AC,HIST1H2BC	33,-273
chr6	26538888	26539186	MACS_peak_729	65.54	+	HMGN4	HMGN4	317
chr6	27100848	27101237	MACS_peak_730	99.42	+	HIST1H2AG	HIST1H2AG,HIST1H2BJ	32,-273
chr6	27356564	27356923	MACS_peak_731	244.97	+	ZNF391	ZNF391	41
chr6	28048501	28048927	MACS_peak_732	559.78	+	ZNF165	ZNF165	20
chr6	28104450	28104854	MACS_peak_733	215.63	+	ZSCAN16-AS1	ZSCAN16-AS1	240
chr6	28192859	28193241	MACS_peak_734	131.79	+	ZSCAN9	ZSCAN9	-169
chr6	34393319	34393617	MACS_peak_735	78.85	+	RPS10	RPS10	201
chr6	34393690	34393922	MACS_peak_736	113.37	+	RPS10	RPS10	-20
chr6	35436135	35436908	MACS_peak_737	185.33	+	RPL10A	RPL10A,MIR7111	-42,-1376
chr6	36842434	36842727	MACS_peak_738	67.66	+	PPIL1,C6orf89	PPIL1,C6orf89	732789
chr6	37665470	37666492	MACS_peak_739	600.5	+	MDGA1	MDGA1	296
chr6	38670287	38670849	MACS_peak_740	123.15	+	GLO1	GLO1	103
chr6	42847661	42847925	MACS_peak_741	64.58	+	RPL7L1	RPL7L1	-9
chr6	46701894	46702177	MACS_peak_742	56.58	+	PLA2G7	PLA2G7	974
chr6	46702186	46702386	MACS_peak_743	59.92	+	PLA2G7	PLA2G7	765
chr6	52149022	52149509	MACS_peak_744	123.69	+	MCM3	MCM3	170
chr6	57182495	57182805	MACS_peak_745	55.86	+	PRIM2	PRIM2	81
chr6	64282630	64282902	MACS_peak_746	65.55	+	PTP4A1	PTP4A1	714
chr6	72113048	72113554	MACS_peak_747	308.24	+	none	MIR30A	-230
chr6	72130075	72130666	MACS_peak_748	105.73	+	LINC00472	LOC102724000,LINC00472	-63,-218
chr6	74229730	74231070	MACS_peak_749	3036.25	+	EEF1A1	EEF1A1	-315
chr6	74363309	74363532	MACS_peak_750	50.94	+	SLC17A5	SLC17A5	205
chr6	88411049	88411523	MACS_peak_751	70.42	+	AKIRIN2	AKIRIN2	462
chr6	88411577	88412000	MACS_peak_752	82.96	+	AKIRIN2	AKIRIN2	-15
chr6	99282451	99282762	MACS_peak_753	53.05	+	POU3F2	POU3F2	-128
chr6	99841907	99842226	MACS_peak_754	121.4	+	COQ3	COQ3	-144
chr6	100016376	100016816	MACS_peak_755	268.07	+	CCNC	CCNC	-126
chr6	106773433	106773744	MACS_peak_756	95.42	+	ATG5	ATG5	-49
chr6	114662340	114662680	MACS_peak_757	123.45	+	none	none	none
chr6	122720871	122721192	MACS_peak_758	67.18	+	HSF2	HSF2	176
chr6	127664421	127664724	MACS_peak_759	82.56	+	ECHDC1	ECHDC1	30
chr6	127836716	127837130	MACS_peak_760	93.54	+	SOGA3	none	none
chr6	131949211	131949620	MACS_peak_761	945.46	+	MED23	MED23	168
chr6	143771672	143772140	MACS_peak_762	1137.48	+	ADAT2,PEX3	ADAT2,PEX3	169223
chr6	144164499	144164921	MACS_peak_763	64.5	+	LTV1	LTV1	-8
chr6	153303494	153304064	MACS_peak_764	53.47	+	FBXO5	FBXO5	139
chr6	153304847	153305473	MACS_peak_765	88.31	+	none	FBXO5	-107
chr6	157008292	157008682	MACS_peak_766	244.6	+	none	none	none
chr6	157744375	157744829	MACS_peak_767	613.2	+	TMEM242	TMEM242	462
chr6	159420727	159421053	MACS_peak_768	80.25	+	RSPH3	RSPH3	145
chr6	160210027	160210415	MACS_peak_769	72.01	+	TCP1	TCP1,MRPL18	320,-1076
chr6	170893165	170894047	MACS_peak_770	113.83	+	PDCD2	PDCD2	-267
chr7	1609536	1609980	MACS_peak_771	423.02	+	PSMG3,PSMG3-AS1	PSMG3,PSMG3-AS1	93,-172
chr7	2271762	2272475	MACS_peak_772	85.21	+	MAD1L1	MAD1L1	108
chr7	4814958	4815252	MACS_peak_773	100.94	+	none	AP5Z1	-9
chr7	5463591	5463855	MACS_peak_774	97.7	+	none	TNRC18	-414
chr7	5465116	5465475	MACS_peak_775	252.82	+	none	TNRC18	-1939
chr7	27204467	27204939	MACS_peak_776	259.9	+	HOXA9,HOXA10-HOXA9	HOXA9	210
chr7	29235065	29235411	MACS_peak_777	165.2	+	CHN2	CHN2	945
chr7	40174058	40174455	MACS_peak_778	395.54	+	MPLKIP	SUGCT,MPLKIP	-119193
chr7	44530110	44530472	MACS_peak_779	254.03	+	NUDCD3	NUDCD3	-87
chr7	44888088	44888322	MACS_peak_780	55.16	+	none	H2AFV	-363
chr7	45025823	45026284	MACS_peak_781	92.55	+	SNHG15	SNHG15,SNORA9	-25,-714
chr7	48019093	48019298	MACS_peak_782	54.44	+	HUS1	HUS1	-76
chr7	56174284	56174516	MACS_peak_783	168.91	+	none	CHCHD2	-97
chr7	56441187	56441295	MACS_peak_784	811.62	+	none	none	none
chr7	65215594	65215891	MACS_peak_785	58.29	+	LOC441242	LOC441242,CCT6P1	11,-200
chr7	65235400	65235629	MACS_peak_786	65.93	+	LOC441242	LOC441242	168
chr7	65579869	65580228	MACS_peak_787	60.2	+	CRCP	CRCP	65
chr7	66460656	66460897	MACS_peak_788	66.63	+	none	SBDS,TYW1	-68,-894
chr7	66767810	66768100	MACS_peak_789	234.87	+	STAG3L4	STAG3L4,PMS2P4	186,-381
chr7	72299734	72299962	MACS_peak_790	60.38	+	SBDSP1	SBDSP1,TYW1B	11,-921
chr7	72935800	72936515	MACS_peak_791	110.14	+	BAZ1B	BAZ1B	100
chr7	73062971	73063845	MACS_peak_792	172.96	+	none	none	none
chr7	73254171	73254482	MACS_peak_793	54.07	+	WBSCR27	WBSCR27	2373
chr7	73254693	73255082	MACS_peak_794	97.37	+	WBSCR27	WBSCR27	1773
chr7	73588735	73589452	MACS_peak_795	96.44	+	EIF4H	EIF4H	30
chr7	73668286	73668965	MACS_peak_796	133.15	+	RFC2	RFC2	-177
chr7	76134912	76135347	MACS_peak_797	59.93	+	DTX2	none	none
chr7	76209685	76209794	MACS_peak_798	67.21	+	LOC100133091	none	none
chr7	76751171	76751370	MACS_peak_799	72.53	+	none	CCDC146	-563
chr7	77427280	77427597	MACS_peak_800	57.69	+	TMEM60	TMEM60,PHTF2	150,-511
chr7	83824130	83824677	MACS_peak_801	324.85	+	SEMA3A	SEMA3A	87
chr7	83825459	83825817	MACS_peak_802	185.2	+	none	SEMA3A	-1242
chr7	90893494	90893979	MACS_peak_803	864.23	+	FZD1	FZD1	197
chr7	96746688	96747088	MACS_peak_804	394.91	+	ACN9	ACN9	784
chr7	97881229	97881684	MACS_peak_805	71.33	+	TECPR1	TECPR1	-121
chr7	98923485	98924353	MACS_peak_806	140.46	+	ARPC1A	ARPC1A	-10
chr7	99698194	99699102	MACS_peak_807	198.84	+	MCM7	AP4M1,MCM7	-27209
chr7	99933307	99933535	MACS_peak_808	66.3	+	PMS2P1	STAG3L5P-PVRIG2P-PILRB,STAG3L5P,PMS2P1	-152,-166,395
chr7	100303247	100303597	MACS_peak_809	60.79	+	none	POP7	-78
chr7	100472964	100473340	MACS_peak_810	50.08	+	SRRT	SRRT	264
chr7	100608121	100608767	MACS_peak_811	59.98	+	MUC3A	none	none
chr7	100609699	100611142	MACS_peak_812	119.18	+	MUC3A	MUC12	-1761
chr7	100730993	100731663	MACS_peak_813	71.5	+	TRIM56	TRIM56	2208
chr7	100835589	100835858	MACS_peak_814	58.82	+	none	none	none
chr7	102985154	102985463	MACS_peak_815	96.05	+	DNAJC2	DNAJC2,PSMC2	-143,-2507
chr7	127983838	127984170	MACS_peak_816	131.12	+	RBM28	RBM28	124
chr7	128378803	128379102	MACS_peak_817	60.96	+	none	CALU	-243
chr7	128694874	128695241	MACS_peak_818	131.42	+	TNPO3	TNPO3,TPI1P2	-14,-35
chr7	129691060	129691387	MACS_peak_819	292.44	+	ZC3HC1	ZC3HC1	-96
chr7	130919991	130920205	MACS_peak_820	60.94	+	MKLN1	none	none
chr7	134855191	134855684	MACS_peak_821	268.06	+	C7orf49	C7orf49	85
chr7	138818313	138818650	MACS_peak_822	286.37	+	TTC26	TTC26	161
chr7	141250971	141251366	MACS_peak_823	364.61	+	AGK	AGK	-106
chr7	141437907	141438268	MACS_peak_824	475.42	+	WEE2-AS1,SSBP1	WEE2-AS1,SSBP1	123,-138
chr7	148580930	148581184	MACS_peak_825	69.65	+	EZH2	EZH2	257
chr7	148823906	148824164	MACS_peak_826	52.98	+	ZNF398	ZNF398,ZNF425	399,-468
chr8	8860188	8860395	MACS_peak_827	53.75	+	ERI1	ERI1	82
chr8	11141709	11142057	MACS_peak_828	238.11	+	MTMR9	MTMR9	58
chr8	21867703	21867917	MACS_peak_829	77.22	+	none	none	none
chr8	22461910	22462295	MACS_peak_830	179.85	+	CCAR2	CCAR2	151
chr8	26149122	26149421	MACS_peak_831	96.41	+	PPP2R2A	PPP2R2A	116
chr8	37654227	37654426	MACS_peak_832	54.81	+	GPR124	GPR124	26
chr8	37707338	37707640	MACS_peak_833	106.03	+	BRF2	BRF2	93
chr8	42396654	42396850	MACS_peak_834	62.9	+	SLC20A2,SMIM19	SLC20A2,SMIM19	1,-63
chr8	48676838	48677388	MACS_peak_835	62.46	+	none	none	none
chr8	48872261	48874469	MACS_peak_836	318.75	+	PRKDC,MCM4	PRKDC,MCM4	482,-501
chr8	48921173	48921464	MACS_peak_837	57.01	+	UBE2V2	UBE2V2	179
chr8	54897846	54898348	MACS_peak_838	73.13	+	TCEA1	none	none
chr8	56685218	56685654	MACS_peak_839	57.87	+	TMEM68	TGS1,TMEM68	-136312
chr8	56685703	56686180	MACS_peak_840	436.35	+	TGS1,TMEM68	TGS1,TMEM68	-87,-214
chr8	56986426	56987046	MACS_peak_841	69.41	+	SNORD54,RPS20	SNORD54,RPS20	34,94
chr8	67433411	67434518	MACS_peak_842	303.91	+	none	none	none
chr8	67524985	67525489	MACS_peak_843	78.2	+	MYBL1	MYBL1	-5
chr8	67525634	67526064	MACS_peak_844	65.43	+	none	MYBL1	-150
chr8	67579008	67579608	MACS_peak_845	89.4	+	VCPIP1	VCPIP1,C8orf44-SGK3	-156,-178
chr8	67837092	67838205	MACS_peak_846	126.34	+	SNHG6	SNHG6,SNORD87	-428,-2308
chr8	74205008	74205974	MACS_peak_847	225.91	+	RPL7	RPL7,RDH10	-105,-862
chr8	82598141	82598634	MACS_peak_848	69.95	+	IMPA1	IMPA1	-45
chr8	82754362	82754600	MACS_peak_849	51.72	+	SNX16	SNX16	-79
chr8	82754618	82755075	MACS_peak_850	773.76	+	none	SNX16	-97
chr8	86089381	86089846	MACS_peak_851	68.95	+	E2F5	E2F5	228
chr8	90769477	90769947	MACS_peak_852	87.68	+	LOC101929709	LOC101929709,RIPK2	-8,-27
chr8	95731801	95732285	MACS_peak_853	1180.69	+	DPY19L4	DPY19L4	183
chr8	95906837	95907428	MACS_peak_854	74.5	+	CCNE2	CCNE2	54
chr8	99837701	99837973	MACS_peak_855	72.33	+	STK3	STK3	-64
chr8	100025094	100025610	MACS_peak_856	556.45	+	VPS13B	VPS13B	117
chr8	103875944	103876369	MACS_peak_857	71.24	+	AZIN1	AZIN1,LOC100506753	59,-129
chr8	121457209	121457709	MACS_peak_858	299.22	+	MRPL13,MTBP	MRPL13,MTBP	-62,72
chr8	124287164	124287588	MACS_peak_859	87.35	+	ZHX1	ZHX1	193
chr8	141467082	141467568	MACS_peak_860	64.79	+	TRAPPC9	TRAPPC9	293
chr8	142083422	142083796	MACS_peak_861	85.01	+	none	none	none
chr8	142213121	142213485	MACS_peak_862	566.76	+	none	none	none
chr8	143751240	143751624	MACS_peak_863	380.79	+	JRK	PSCA,JRK	-101172
chr8	144697907	144698374	MACS_peak_864	51.15	+	TSTA3	TSTA3	1358
chr8	144718318	144718645	MACS_peak_865	50.53	+	ZNF623	ZNF623	-13
chr8	144910653	144911257	MACS_peak_866	55.84	+	PUF60	PUF60	22
chr8	145133027	145133628	MACS_peak_867	92.31	+	EXOSC4	EXOSC4,MIR6847	107,-1148
chr8	145158372	145158930	MACS_peak_868	560	+	SHARPIN	SHARPIN,MAF1	208,-374
chr8	145634498	145634956	MACS_peak_869	850.68	+	CPSF1	CPSF1	-223
chr8	145910498	145911031	MACS_peak_870	70.88	+	none	none	none
chr8	146017142	146017820	MACS_peak_871	228.62	+	RPL8	RPL8,MIR6850	-15234
chr8	146126269	146126641	MACS_peak_872	53.84	+	ZNF250	ZNF250	205
chr8	146277755	146278034	MACS_peak_873	79.95	+	C8orf33	C8orf33	-68
chr9	3525805	3526067	MACS_peak_874	183.81	+	RFX3	RFX3	-66
chr9	4662224	4662446	MACS_peak_875	68.58	+	PPAPDC2,SPATA6L	PPAPDC2	-69
chr9	19379813	19380162	MACS_peak_876	140.18	+	RPS6	RPS6	73
chr9	20620560	20620908	MACS_peak_877	417.71	+	MLLT3	MLLT3	1078
chr9	21990532	21990730	MACS_peak_878	72.96	+	CDKN2A	none	none
chr9	35102921	35103321	MACS_peak_879	260.88	+	STOML2	STOML2	-129
chr9	35812112	35812487	MACS_peak_880	110.36	+	SPAG8	SPAG8,HINT2	1472555
chr9	37487000	37487344	MACS_peak_881	52.43	+	POLR1E	POLR1E	1069
chr9	37592262	37592591	MACS_peak_882	54.35	+	TOMM5	TOMM5	45
chr9	37784715	37784940	MACS_peak_883	70.62	+	EXOSC3	EXOSC3	149
chr9	37800504	37800993	MACS_peak_884	1155.45	+	DCAF10	DCAF10	-46
chr9	44993172	44993265	MACS_peak_885	176.65	+	none	FAM27C	2937
chr9	45729117	45729320	MACS_peak_886	106.27	+	none	none	none
chr9	66454637	66454943	MACS_peak_887	50.34	+	none	LINC01410	-2345
chr9	66454950	66455165	MACS_peak_888	52.36	+	none	LINC01410	-2123
chr9	66455181	66456731	MACS_peak_889	256.56	+	none	LINC01410	-557
chr9	66456889	66457321	MACS_peak_890	130.99	+	LINC01410	LINC01410	33
chr9	66457799	66458558	MACS_peak_891	206.73	+	LINC01410	LINC01410	511
chr9	66494400	66494526	MACS_peak_892	53.76	+	PTGER4P2-CDK2AP2P2	PTGER4P2-CDK2AP2P2	132
chr9	68377354	68377538	MACS_peak_893	67.84	+	none	none	none
chr9	68412443	68414930	MACS_peak_894	254.14	+	none	none	none
chr9	68415224	68416666	MACS_peak_895	62.45	+	none	none	none
chr9	70645846	70646030	MACS_peak_896	62.35	+	none	none	none
chr9	86535817	86536100	MACS_peak_897	77.39	+	KIF27	KIF27	280
chr9	95087497	95087850	MACS_peak_898	135.02	+	NOL8,CENPP	NOL8,CENPP	26101
chr9	95432485	95432833	MACS_peak_899	237.37	+	IPPK	IPPK	62
chr9	98189088	98189419	MACS_peak_900	155.8	+	none	none	none
chr9	98638135	98638468	MACS_peak_901	112.09	+	LINC00476,ERCC6L2	LINC00476,ERCC6L2	124236
chr9	99180130	99180725	MACS_peak_902	189.57	+	ZNF367	ZNF367	-56
chr9	108006489	108006864	MACS_peak_903	205.8	+	none	SLC44A1	-29
chr9	109625117	109625567	MACS_peak_904	128.99	+	ZNF462	ZNF462	190
chr9	109626014	109626539	MACS_peak_905	253.17	+	ZNF462	ZNF462	637
chr9	111880828	111881080	MACS_peak_906	61.97	+	TMEM245	TMEM245	1145
chr9	114393252	114393595	MACS_peak_907	316.81	+	none	DNAJC25-GNG10	-36
chr9	115822318	115822427	MACS_peak_908	117.93	+	none	none	none
chr9	116102451	116102840	MACS_peak_909	269.51	+	WDR31	WDR31	169
chr9	123555547	123555804	MACS_peak_910	52.91	+	LOC100288842,FBXW2	LOC100288842,FBXW2	30,-64
chr9	127623750	127624341	MACS_peak_911	406.68	+	RPL35	RPL35	-101
chr9	130213034	130213597	MACS_peak_912	100.3	+	RPL12	RPL12,LRSAM1,SNORA65	114,-167,-2118
chr9	131084634	131085002	MACS_peak_913	156.58	+	TRUB2,COQ4	TRUB2,COQ4	63,-156
chr9	131534070	131534506	MACS_peak_914	592.79	+	ZER1	ZER1	143
chr9	131549328	131549653	MACS_peak_915	90.97	+	TBC1D13	TBC1D13	-157
chr9	131644608	131645010	MACS_peak_916	62.32	+	LRRC8A	LRRC8A,CCBL1	-172,-254
chr9	131822727	131822977	MACS_peak_917	64.25	+	FAM73B	none	none
chr9	133569194	133569530	MACS_peak_918	64.66	+	EXOSC2	EXOSC2	48
chr9	134269380	134269837	MACS_peak_919	245.72	+	none	none	none
chr9	134269951	134270316	MACS_peak_920	62.69	+	none	none	none
chr9	134421484	134421696	MACS_peak_921	51.92	+	none	none	none
chr9	135906093	135906552	MACS_peak_922	207.09	+	GTF3C5	GTF3C5	32
chr9	136214976	136215817	MACS_peak_923	327.93	+	MED22,RPL7A	MED22,RPL7A,SNORD24	35,-92,-433
chr9	136283036	136283563	MACS_peak_924	608.32	+	REXO4,ADAMTS13	REXO4	180
chr9	140149541	140149985	MACS_peak_925	300.47	+	NELFB	NELFB,C9orf173-AS1	-217,-1592
chr9	140201537	140202050	MACS_peak_926	51	+	EXD3	none	none
chr9	140317468	140317856	MACS_peak_927	718.92	+	NOXA1,EXD3	NOXA1,EXD3	10,-142
chr9	140473223	140473483	MACS_peak_928	70.77	+	DPH7	DPH7	-96
chrX	19002916	19003318	MACS_peak_929	880.92	+	none	PHKA2	-436
chrX	21857538	21857841	MACS_peak_930	165.39	+	MBTPS2	MBTPS2	-117
chrX	23760233	23760673	MACS_peak_931	198.09	+	ACOT9	ACOT9	734
chrX	40653282	40653501	MACS_peak_932	92.08	+	none	none	none
chrX	64754684	64755005	MACS_peak_933	228.21	+	LAS1L	LAS1L	2
chrX	70474685	70475175	MACS_peak_934	265.92	+	ZMYM3,BCYRN1	ZMYM3	-128
chrX	71496777	71497056	MACS_peak_935	93.8	+	RPS4X	RPS4X	85
chrX	71792596	71793046	MACS_peak_936	187.2	+	HDAC8	HDAC8	-93
chrX	73163890	73164315	MACS_peak_937	1057.28	+	JPX	JPX	157
chrX	77359221	77359902	MACS_peak_938	1817.72	+	PGK1	PGK1	237
chrX	80064929	80065399	MACS_peak_939	543.83	+	BRWD3	BRWD3	-166
chrX	115004655	115004765	MACS_peak_940	95.09	+	none	none	none
chrX	115004838	115004946	MACS_peak_941	213.13	+	none	none	none
chrX	119077635	119077903	MACS_peak_942	98.47	+	NKAP	NKAP	100
chrX	131352148	131352300	MACS_peak_943	65.04	+	RAP2C	RAP2C,RAP2C-AS1	41,-234
chrX	136520458	136520614	MACS_peak_944	52.08	+	none	none	none
chrY	13460338	13460596	MACS_peak_945	52.16	+	none	none	none
chrY	13460925	13461042	MACS_peak_946	149.9	+	none	none	none
chrY	13465812	13466109	MACS_peak_947	172.18	+	none	none	none
chrY	13468049	13468429	MACS_peak_948	69.66	+	none	none	none
chrY	13468571	13469030	MACS_peak_949	64.34	+	none	none	none
