# Supplementary material for: YEATS2 links histone acetylation to tumorigenesis of non-small cell lung cancer
Source: Nat Commun. 2017 Oct 20;8:1088. doi: 10.1038/s41467-017-01173-4 (PMC5651844; doi:10.1038/s41467-017-01173-4)
Supplement: Supplementary file 8 — Supplementary Data 5 [file 41467_2017_1173_MOESM8_ESM.xlsx]

## Sheet: H3K27ac ChIP-seq peaks
Supplementary Data 5: H3K27ac ChIP-seq peaks
chr	start	end	peak	score	within_genebody	nearest_TSS	distance
chr1	10280	10727	MACS_peak_1	144.2	none	DDX11L1	-1370
chr1	713067	715926	MACS_peak_2	1331.6	none	LOC100288069	-428
chr1	752113	754153	MACS_peak_3	201.31	FAM87B	FAM87B	383
chr1	761887	763705	MACS_peak_4	542.77	LINC00115	LINC00115,LINC01128	106,-174
chr1	839036	841076	MACS_peak_5	755.27	none	none	none
chr1	858952	861133	MACS_peak_6	208.08	none	SAMD11	-1078
chr1	875224	879427	MACS_peak_7	714.52	SAMD11	none	none
chr1	879467	881954	MACS_peak_8	291.72	NOC2L	none	none
chr1	893608	897047	MACS_peak_9	3100	none	KLHL17,NOC2L	-639,-648
chr1	900716	903242	MACS_peak_10	3100	PLEKHN1	PLEKHN1	103
chr1	911248	912860	MACS_peak_11	545.63	PERM1	none	none
chr1	932194	938117	MACS_peak_12	3100	HES4	HES4	397
chr1	940121	941246	MACS_peak_13	85.82	none	none	none
chr1	947605	951190	MACS_peak_14	3100	ISG15	ISG15	551
chr1	953904	957666	MACS_peak_15	3100	AGRN	AGRN	283
chr1	958650	961612	MACS_peak_16	1229.81	AGRN	none	none
chr1	975257	977327	MACS_peak_17	391.02	AGRN	none	none
chr1	993869	996071	MACS_peak_18	1000.74	none	none	none
chr1	996632	997545	MACS_peak_19	111.24	none	none	none
chr1	997576	1000763	MACS_peak_20	1408.15	none	none	none
chr1	1003644	1005894	MACS_peak_21	811.75	none	none	none
chr1	1014119	1016634	MACS_peak_22	3100	none	none	none
chr1	1050259	1052809	MACS_peak_23	1840.64	C1orf159	C1orf159	202
chr1	1057100	1058070	MACS_peak_24	80.98	none	none	none
chr1	1079201	1080933	MACS_peak_25	320.96	none	none	none
chr1	1092319	1094523	MACS_peak_26	812.06	none	none	none
chr1	1152551	1154118	MACS_peak_27	174.33	SDF4	none	none
chr1	1165419	1169490	MACS_peak_28	3100	none	SDF4,B3GALT6	-7,-174
chr1	1171148	1173950	MACS_peak_29	471.07	none	none	none
chr1	1180468	1184453	MACS_peak_30	2006.6	none	FAM132A	-358
chr1	1184839	1185591	MACS_peak_31	98.47	none	none	none
chr1	1185808	1186865	MACS_peak_32	159.78	none	none	none
chr1	1192538	1193437	MACS_peak_33	88.97	UBE2J2	none	none
chr1	1199059	1201491	MACS_peak_34	307.71	UBE2J2	none	none
chr1	1205765	1206920	MACS_peak_35	85.42	UBE2J2	UBE2J2	2892
chr1	1207314	1210748	MACS_peak_36	3100	UBE2J2	UBE2J2	203
chr1	1239424	1242079	MACS_peak_37	779.46	ACAP3	ACAP3	2518
chr1	1242228	1246276	MACS_peak_38	3100	PUSL1	PUSL1,ACAP3	259,-983
chr1	1252744	1257895	MACS_peak_39	530.19	CPSF3L	none	none
chr1	1258907	1261764	MACS_peak_40	3100	CPTP	CPTP,CPSF3L	193,-268
chr1	1263311	1264777	MACS_peak_41	94.68	CPTP	TAS1R3	-2681
chr1	1265659	1267190	MACS_peak_42	154.45	none	TAS1R3	-301
chr1	1272019	1273484	MACS_peak_43	115.11	DVL1	MIR6808	2337
chr1	1277345	1285550	MACS_peak_44	3100	DVL1	none	none
chr1	1286639	1289829	MACS_peak_45	616.36	MXRA8	none	none
chr1	1290262	1298078	MACS_peak_46	3100	MXRA8	MXRA8	4
chr1	1305995	1312419	MACS_peak_47	3100	AURKAIP1	AURKAIP1	1355
chr1	1332689	1339146	MACS_peak_48	3100	LOC148413	LOC148413,CCNL2	1008,-1199
chr1	1340579	1344159	MACS_peak_49	3100	MRPL20	MRPL20	324
chr1	1356105	1358675	MACS_peak_50	249.14	none	ANKRD65	-566
chr1	1360676	1372182	MACS_peak_51	3100	LOC102724312	none	none
chr1	1373083	1374297	MACS_peak_52	126.82	VWA1	VWA1	2788
chr1	1374976	1377402	MACS_peak_53	415.88	VWA1	none	none
chr1	1405878	1408721	MACS_peak_54	1756.3	ATAD3B	ATAD3B	136
chr1	1446032	1448608	MACS_peak_55	3100	none	ATAD3A	-202
chr1	1485497	1487843	MACS_peak_56	228.37	SSU72	none	none
chr1	1500096	1501876	MACS_peak_57	417.28	SSU72	none	none
chr1	1508070	1511593	MACS_peak_58	3100	SSU72	SSU72	431
chr1	1534753	1536035	MACS_peak_59	313.97	C1orf233	C1orf233	82
chr1	1549758	1552451	MACS_peak_60	3100	MIB2	MIB2	-140
chr1	1589620	1591671	MACS_peak_61	1173.03	CDK11B	none	none
chr1	1609327	1610723	MACS_peak_62	155.48	SLC35E2B,CDK11B	none	none
chr1	1615341	1619960	MACS_peak_63	3100	SLC35E2B,CDK11B	none	none
chr1	1623646	1624838	MACS_peak_64	2940.14	SLC35E2B,CDK11B	SLC35E2B	1
chr1	1655179	1656785	MACS_peak_65	957.4	none	CDK11B,CDK11A	-123,-191
chr1	1677433	1678105	MACS_peak_66	525.04	none	SLC35E2	-331
chr1	1689687	1691596	MACS_peak_67	117.66	NADK	NADK	-560
chr1	1708170	1711327	MACS_peak_68	3100	NADK	NADK	161
chr1	1713764	1715275	MACS_peak_69	181.3	none	none	none
chr1	1754974	1756273	MACS_peak_70	116.71	GNB1	none	none
chr1	1770730	1771707	MACS_peak_71	85.71	GNB1	none	none
chr1	1778123	1779076	MACS_peak_72	95	GNB1	none	none
chr1	1789920	1791491	MACS_peak_73	151.51	GNB1	none	none
chr1	1820340	1824145	MACS_peak_74	3100	GNB1	GNB1	314
chr1	1837265	1842049	MACS_peak_75	3100	none	none	none
chr1	1849837	1851270	MACS_peak_76	174.37	TMEM52	TMEM52	187
chr1	1950054	1951143	MACS_peak_77	128.7	none	GABRD	-169
chr1	1976033	1976900	MACS_peak_78	107.13	none	none	none
chr1	1980603	1983138	MACS_peak_79	1763.31	none	PRKCZ	-38
chr1	2063450	2066049	MACS_peak_80	887.61	PRKCZ	none	none
chr1	2070842	2072853	MACS_peak_81	728.52	PRKCZ	none	none
chr1	2120144	2122509	MACS_peak_82	625.34	C1orf86	none	none
chr1	2123520	2127871	MACS_peak_83	3100	C1orf86	C1orf86	519
chr1	2130256	2131384	MACS_peak_84	111.73	C1orf86	none	none
chr1	2135362	2136451	MACS_peak_85	244.18	C1orf86	none	none
chr1	2136600	2137579	MACS_peak_86	815.38	C1orf86	C1orf86	2083
chr1	2139390	2140580	MACS_peak_87	163.26	C1orf86	C1orf86	-813
chr1	2143140	2146340	MACS_peak_88	3100	none	C1orf86	-581
chr1	2157679	2167266	MACS_peak_89	3100	SKI	SKI	2339
chr1	2170967	2172579	MACS_peak_90	94.07	SKI	none	none
chr1	2177525	2178844	MACS_peak_91	152.47	SKI	none	none
chr1	2185919	2188583	MACS_peak_92	1176.92	SKI	none	none
chr1	2201416	2203341	MACS_peak_93	174.34	SKI	none	none
chr1	2207215	2208009	MACS_peak_94	80.78	SKI	none	none
chr1	2209438	2210735	MACS_peak_95	136.6	SKI	none	none
chr1	2220129	2225125	MACS_peak_96	2612.22	SKI	none	none
chr1	2231458	2232805	MACS_peak_97	143.39	SKI	none	none
chr1	2241042	2249146	MACS_peak_98	3100	none	none	none
chr1	2321374	2325006	MACS_peak_99	3100	MORN1	MORN1,RER1	0,-23
chr1	2335297	2338121	MACS_peak_100	284.48	PEX10,RER1	none	none
chr1	2342613	2346456	MACS_peak_101	3100	none	PEX10	-524
chr1	2382212	2384738	MACS_peak_102	555.79	none	none	none
chr1	2453988	2455199	MACS_peak_103	87.02	PANK4	none	none
chr1	2456449	2459012	MACS_peak_104	3100	PANK4	PANK4	305
chr1	2475449	2480019	MACS_peak_105	3100	none	none	none
chr1	2516507	2519270	MACS_peak_106	2586.27	none	FAM213B	-10
chr1	2572939	2575487	MACS_peak_107	3100	TTC34	none	none
chr1	3228049	3231829	MACS_peak_108	3100	PRDM16	none	none
chr1	3420175	3421688	MACS_peak_109	147.37	MEGF6	none	none
chr1	3540316	3542870	MACS_peak_110	1789.44	TPRG1L	TPRG1L	38
chr1	3565677	3567092	MACS_peak_111	502.13	WRAP73	WRAP73,TP73	287,-2744
chr1	3567961	3570181	MACS_peak_112	1136.48	none	TP73,WRAP73	-57,-2400
chr1	3662863	3664509	MACS_peak_113	859.74	TP73-AS1	TP73-AS1	251
chr1	3688221	3693533	MACS_peak_114	1607.96	SMIM1	SMIM1	1527
chr1	3711639	3714082	MACS_peak_115	1194.74	LRRC47	LRRC47	208
chr1	3772741	3774786	MACS_peak_116	651.09	CEP104	CEP104,DFFB	34,-67
chr1	3815532	3818820	MACS_peak_117	3100	LINC01134	LINC01134,C1orf174	209,-319
chr1	6050984	6053651	MACS_peak_118	2016.37	NPHP4	KCNAB2,NPHP4	-40216
chr1	6216314	6218948	MACS_peak_119	851.58	CHD5	none	none
chr1	6239110	6240801	MACS_peak_120	185.99	CHD5	CHD5	239
chr1	6242715	6245096	MACS_peak_121	240.35	none	none	none
chr1	6256564	6261074	MACS_peak_122	3100	RPL22	RPL22	860
chr1	6264444	6267402	MACS_peak_123	1342.44	none	LOC102724450,RNF207	-83,-265
chr1	6268613	6270089	MACS_peak_124	120.26	RNF207	none	none
chr1	6294078	6297271	MACS_peak_125	3100	ICMT	ICMT,LINC00337	370,-625
chr1	6305187	6306971	MACS_peak_126	338.69	none	HES3	1828
chr1	6320177	6321574	MACS_peak_127	245.16	GPR153	GPR153	160
chr1	6407902	6411366	MACS_peak_128	756.69	ACOT7	none	none
chr1	6413394	6415108	MACS_peak_129	283.44	ACOT7	none	none
chr1	6418074	6421009	MACS_peak_130	431.48	ACOT7	ACOT7	-537
chr1	6426986	6429239	MACS_peak_131	254.61	ACOT7	none	none
chr1	6433952	6435080	MACS_peak_132	96.86	ACOT7	none	none
chr1	6438125	6439370	MACS_peak_133	174.84	ACOT7	none	none
chr1	6442076	6443089	MACS_peak_134	92.18	ACOT7	none	none
chr1	6443873	6450344	MACS_peak_135	3100	ACOT7	ACOT7	-1225
chr1	6451325	6455138	MACS_peak_136	3100	ACOT7	ACOT7	595
chr1	6545824	6547208	MACS_peak_137	172.23	PLEKHG5	PLEKHG5	-502
chr1	6547941	6554174	MACS_peak_138	3100	PLEKHG5	PLEKHG5	-403
chr1	6554185	6558588	MACS_peak_139	2201.6	PLEKHG5	PLEKHG5	770
chr1	6604605	6606232	MACS_peak_140	239.51	NOL9	none	none
chr1	6612793	6615574	MACS_peak_141	2732.99	NOL9	NOL9,TAS1R1	475,-1154
chr1	6638926	6643116	MACS_peak_142	3118.01	ZBTB48	ZBTB48	971
chr1	6646806	6647717	MACS_peak_143	98.73	ZBTB48	none	none
chr1	6659844	6665103	MACS_peak_144	3100	KLHL21	KLHL21	456
chr1	6668969	6670109	MACS_peak_145	100.59	none	none	none
chr1	6672313	6676605	MACS_peak_146	3100	PHF13	PHF13	704
chr1	6682042	6686568	MACS_peak_147	3000.4	none	THAP3	-619
chr1	6760461	6762793	MACS_peak_148	3100	DNAJC11	DNAJC11	339
chr1	6802760	6804707	MACS_peak_149	611.04	none	none	none
chr1	6843479	6847059	MACS_peak_150	3100	none	CAMTA1	-114
chr1	7021662	7022912	MACS_peak_151	97.61	none	none	none
chr1	7324365	7327698	MACS_peak_152	1585.96	none	none	none
chr1	7357912	7362353	MACS_peak_153	2537.83	none	none	none
chr1	7460965	7463393	MACS_peak_154	465.69	none	none	none
chr1	7608217	7611093	MACS_peak_155	1302.46	none	none	none
chr1	7763750	7765450	MACS_peak_156	245.84	none	none	none
chr1	7830274	7832655	MACS_peak_157	2203.03	VAMP3	VAMP3	136
chr1	7842632	7845236	MACS_peak_158	1944.81	none	PER3	-554
chr1	8013437	8015397	MACS_peak_159	3100	none	none	none
chr1	8020374	8023393	MACS_peak_160	3100	PARK7	PARK7	170
chr1	8034682	8037645	MACS_peak_161	440.54	PARK7	none	none
chr1	8039886	8044814	MACS_peak_162	1198.36	PARK7	none	none
chr1	8045755	8046771	MACS_peak_163	95.85	none	none	none
chr1	8048340	8049413	MACS_peak_164	105.5	none	none	none
chr1	8063710	8067498	MACS_peak_165	948.47	none	none	none
chr1	8067887	8096614	MACS_peak_166	3100	ERRFI1	none	none
chr1	8096698	8097941	MACS_peak_167	196.26	none	none	none
chr1	8099684	8101963	MACS_peak_168	466.2	none	none	none
chr1	8105589	8109264	MACS_peak_169	2069.62	none	none	none
chr1	8118979	8124135	MACS_peak_170	849.96	none	none	none
chr1	8125146	8126053	MACS_peak_171	81	none	none	none
chr1	8129784	8132954	MACS_peak_172	923.82	none	none	none
chr1	8133417	8163500	MACS_peak_173	3100	none	none	none
chr1	8172685	8174783	MACS_peak_174	277.81	none	none	none
chr1	8175273	8183967	MACS_peak_175	3100	none	none	none
chr1	8184489	8186031	MACS_peak_176	152.04	none	none	none
chr1	8188488	8190884	MACS_peak_177	367.44	none	none	none
chr1	8190885	8209583	MACS_peak_178	3100	none	none	none
chr1	8211104	8217692	MACS_peak_179	3100	none	none	none
chr1	8217984	8219339	MACS_peak_180	146.64	none	none	none
chr1	8224387	8231038	MACS_peak_181	1372.76	none	none	none
chr1	8234078	8235887	MACS_peak_182	152.06	none	none	none
chr1	8239838	8247451	MACS_peak_183	3100	none	none	none
chr1	8248059	8250782	MACS_peak_184	536.26	none	none	none
chr1	8250876	8279373	MACS_peak_185	3100	none	none	none
chr1	8296466	8300516	MACS_peak_186	1839.57	none	none	none
chr1	8304976	8305766	MACS_peak_187	81.21	none	none	none
chr1	8318660	8320270	MACS_peak_188	234.95	none	none	none
chr1	8361590	8363277	MACS_peak_189	184.66	none	none	none
chr1	8370386	8377130	MACS_peak_190	3100	none	none	none
chr1	8377316	8378921	MACS_peak_191	201.67	none	SLC45A1	-26
chr1	8403135	8404308	MACS_peak_192	93.33	SLC45A1	none	none
chr1	8407813	8409795	MACS_peak_193	170.51	none	none	none
chr1	8411087	8412036	MACS_peak_194	84.15	none	none	none
chr1	8455518	8458799	MACS_peak_195	510.15	RERE	none	none
chr1	8482256	8485301	MACS_peak_196	3204.99	RERE	RERE,LOC102724552	-31,-926
chr1	8584714	8587014	MACS_peak_197	1005.94	RERE	none	none
chr1	8720689	8723062	MACS_peak_198	173.35	RERE	none	none
chr1	8760293	8764476	MACS_peak_199	3100	RERE	none	none
chr1	8771022	8773916	MACS_peak_200	677.63	RERE	none	none
chr1	8799350	8801449	MACS_peak_201	388.43	RERE	none	none
chr1	8875152	8879282	MACS_peak_202	3100	RERE	RERE	482
chr1	8908424	8909606	MACS_peak_203	130.46	none	none	none
chr1	8916506	8941995	MACS_peak_204	3100	ENO1	ENO1,MIR6728	2385,-2601
chr1	8944736	8945619	MACS_peak_205	89.47	none	none	none
chr1	8948747	8952099	MACS_peak_206	2165.69	none	none	none
chr1	8958325	8965570	MACS_peak_207	3100	none	none	none
chr1	8977127	8978836	MACS_peak_208	235.08	none	none	none
chr1	9000796	9003082	MACS_peak_209	553.41	none	none	none
chr1	9044699	9048826	MACS_peak_210	3100	none	none	none
chr1	9126850	9127883	MACS_peak_211	122.56	SLC2A5	SLC2A5	2521
chr1	9187667	9190356	MACS_peak_212	1110.22	GPR157	GPR157	218
chr1	9222888	9224794	MACS_peak_213	430.83	none	none	none
chr1	9242036	9243001	MACS_peak_214	88.5	none	none	none
chr1	9293729	9296291	MACS_peak_215	3100	H6PD	H6PD	148
chr1	9335015	9336500	MACS_peak_216	445.1	none	none	none
chr1	9339009	9342226	MACS_peak_217	1514.39	none	none	none
chr1	9351810	9355736	MACS_peak_218	3027.7	SPSB1	SPSB1	833
chr1	9359815	9361420	MACS_peak_219	293.23	SPSB1	none	none
chr1	9362395	9363831	MACS_peak_220	172.18	SPSB1	none	none
chr1	9375148	9379159	MACS_peak_221	604.18	SPSB1	none	none
chr1	9459301	9461960	MACS_peak_222	1071.93	none	none	none
chr1	9472503	9474477	MACS_peak_223	758.57	none	none	none
chr1	9488110	9490164	MACS_peak_224	1126.92	none	LOC100506022	-82
chr1	9554977	9555968	MACS_peak_225	115	none	none	none
chr1	9598433	9603012	MACS_peak_226	3100	SLC25A33	SLC25A33	1195
chr1	9648150	9650479	MACS_peak_227	1630.64	TMEM201	TMEM201	383
chr1	9746003	9751007	MACS_peak_228	3100	PIK3CD	PIK3CD-AS2	-873
chr1	9759765	9761347	MACS_peak_229	153.79	PIK3CD	none	none
chr1	9777110	9782178	MACS_peak_230	1818.5	PIK3CD	none	none
chr1	9825731	9827895	MACS_peak_231	426.11	CLSTN1	none	none
chr1	9882385	9886464	MACS_peak_232	2246.77	CLSTN1	CLSTN1	126
chr1	9934268	9936085	MACS_peak_233	683.85	CTNNBIP1	none	none
chr1	9941477	9946430	MACS_peak_234	597.09	CTNNBIP1	none	none
chr1	9946432	9948043	MACS_peak_235	141.1	CTNNBIP1	none	none
chr1	9948083	9962670	MACS_peak_236	3100	CTNNBIP1	none	none
chr1	9963440	9965698	MACS_peak_237	158.39	CTNNBIP1	none	none
chr1	9966729	9968421	MACS_peak_238	172.22	CTNNBIP1	CTNNBIP1	2741
chr1	9968606	9971995	MACS_peak_239	3100	CTNNBIP1	CTNNBIP1	16
chr1	10001759	10004755	MACS_peak_240	3100	NMNAT1	NMNAT1,LZIC	-228,-431
chr1	10017486	10019920	MACS_peak_241	341.18	NMNAT1	none	none
chr1	10056686	10058516	MACS_peak_242	540.08	RBP7	RBP7	347
chr1	10090907	10096602	MACS_peak_243	3100	UBE4B	UBE4B	714
chr1	10124960	10127916	MACS_peak_244	386.2	UBE4B	none	none
chr1	10133642	10135615	MACS_peak_245	132.38	UBE4B	none	none
chr1	10166209	10170217	MACS_peak_246	1447.51	UBE4B	none	none
chr1	10269041	10272556	MACS_peak_247	3100	KIF1B	KIF1B	35
chr1	10382091	10382868	MACS_peak_248	88.92	none	none	none
chr1	10433763	10435344	MACS_peak_249	306.4	none	none	none
chr1	10457973	10460620	MACS_peak_250	3200.04	PGD	PGD	212
chr1	10474964	10476276	MACS_peak_251	142.76	PGD	none	none
chr1	10489689	10491784	MACS_peak_252	3193.68	APITD1-CORT	APITD1-CORT	-67
chr1	10518869	10520131	MACS_peak_253	103.57	none	none	none
chr1	10531052	10536622	MACS_peak_254	3100	none	PEX14,DFFA	-1165,-1224
chr1	10554366	10555758	MACS_peak_255	187.7	PEX14	none	none
chr1	10568231	10572602	MACS_peak_256	1662.85	PEX14	none	none
chr1	10587428	10590243	MACS_peak_257	1350.82	PEX14	none	none
chr1	10634327	10637689	MACS_peak_258	1171.62	PEX14	none	none
chr1	10853255	10854108	MACS_peak_259	106.78	CASZ1	none	none
chr1	10855859	10857198	MACS_peak_260	137.84	CASZ1	CASZ1	205
chr1	11071574	11074007	MACS_peak_261	3100	TARDBP	TARDBP	112
chr1	11118563	11121501	MACS_peak_262	3100	SRM	SRM	59
chr1	11157997	11161109	MACS_peak_263	3100	EXOSC10	EXOSC10	385
chr1	11296249	11298166	MACS_peak_264	260.32	MTOR	none	none
chr1	11321032	11324040	MACS_peak_265	3100	MTOR	MTOR	72
chr1	11332117	11334820	MACS_peak_266	3100	UBIAD1	UBIAD1	214
chr1	11538623	11539797	MACS_peak_267	1049.38	none	PTCHD2	-84
chr1	11709791	11711419	MACS_peak_268	272.01	FBXO2	none	none
chr1	11712253	11715911	MACS_peak_269	1623.87	FBXO2	FBXO44,FBXO2	-349806
chr1	11723706	11725438	MACS_peak_270	1435.44	FBXO6	FBXO6	423
chr1	11739905	11742636	MACS_peak_271	3100	MAD2L2	MAD2L2	1
chr1	11795259	11798116	MACS_peak_272	3100	AGTRAP	AGTRAP	546
chr1	11862319	11867651	MACS_peak_273	3100	MTHFR	CLCN6,MTHFR	-11671175
chr1	11881021	11882415	MACS_peak_274	139.59	CLCN6	none	none
chr1	11966921	11971476	MACS_peak_275	3100	none	none	none
chr1	11978602	11979942	MACS_peak_276	109.58	none	none	none
chr1	11985468	11988957	MACS_peak_277	1980.44	none	KIAA2013	-727
chr1	11989516	11991952	MACS_peak_278	354.7	none	none	none
chr1	11993745	11995679	MACS_peak_279	1945.38	none	PLOD1	-11
chr1	12039115	12042031	MACS_peak_280	3100	MFN2	MFN2	336
chr1	12060389	12063085	MACS_peak_281	1551.77	MFN2	none	none
chr1	12078216	12080761	MACS_peak_282	1234.08	MIIP	MIIP	190
chr1	12217993	12223580	MACS_peak_283	3100	none	none	none
chr1	12226431	12227760	MACS_peak_284	151.28	TNFRSF1B,MIR7846	TNFRSF1B,MIR7846	36,96
chr1	12289500	12291931	MACS_peak_285	1852.68	VPS13D	VPS13D	603
chr1	12428287	12430282	MACS_peak_286	183.5	VPS13D	none	none
chr1	12537725	12542735	MACS_peak_287	3100	VPS13D	none	none
chr1	12609200	12610871	MACS_peak_288	207.97	none	none	none
chr1	12616187	12617277	MACS_peak_289	120.67	none	none	none
chr1	12634036	12634874	MACS_peak_290	82.15	DHRS3	none	none
chr1	12654556	12658621	MACS_peak_291	2570.35	DHRS3	none	none
chr1	12661703	12665486	MACS_peak_292	751.96	DHRS3	none	none
chr1	12675195	12680508	MACS_peak_293	3100	none	DHRS3	-114
chr1	14025886	14027768	MACS_peak_294	1498.06	PRDM2	PRDM2	93
chr1	14074843	14077428	MACS_peak_295	3100	PRDM2	PRDM2	260
chr1	15478865	15481275	MACS_peak_296	1058.37	TMEM51	TMEM51,TMEM51-AS1	-158,-1110
chr1	15494391	15496092	MACS_peak_297	265.68	C1orf195,TMEM51	C1orf195	2879
chr1	15504179	15507297	MACS_peak_298	1205.97	TMEM51	none	none
chr1	15663359	15665807	MACS_peak_299	739.53	FHAD1	none	none
chr1	15678069	15680994	MACS_peak_300	1577.85	FHAD1	none	none
chr1	15681943	15683570	MACS_peak_301	197.2	FHAD1	none	none
chr1	15735632	15747221	MACS_peak_302	3100	EFHD2	none	none
chr1	15747279	15748852	MACS_peak_303	171.46	EFHD2	none	none
chr1	15751656	15757133	MACS_peak_304	1484.21	EFHD2	none	none
chr1	15849581	15854468	MACS_peak_305	3100	none	CASP9,DNAJC16	-739,-1283
chr1	15928982	15931202	MACS_peak_306	1500.72	none	none	none
chr1	15942388	15945797	MACS_peak_307	3100	DDI2	DDI2	140
chr1	16009696	16012247	MACS_peak_308	3100	PLEKHM2	PLEKHM2	145
chr1	16084469	16086569	MACS_peak_309	851.27	FBLIM1	FBLIM1	265
chr1	16086661	16088069	MACS_peak_310	239.72	FBLIM1	FBLIM1	2111
chr1	16113323	16114367	MACS_peak_311	102.55	none	none	none
chr1	16114578	16115671	MACS_peak_312	109.42	none	none	none
chr1	16119141	16128427	MACS_peak_313	3100	none	none	none
chr1	16157886	16163928	MACS_peak_314	3100	FLJ37453	none	none
chr1	16169926	16172443	MACS_peak_315	403.47	FLJ37453	none	none
chr1	16172652	16178190	MACS_peak_316	3100	SPEN	FLJ37453,SPEN	-7791063
chr1	16209149	16210463	MACS_peak_317	135.32	SPEN	none	none
chr1	16211602	16213933	MACS_peak_318	1023.76	SPEN	none	none
chr1	16218371	16221171	MACS_peak_319	815.71	SPEN	none	none
chr1	16223835	16224663	MACS_peak_320	86.72	SPEN	none	none
chr1	16226227	16230638	MACS_peak_321	845.6	SPEN	none	none
chr1	16241686	16243882	MACS_peak_322	294.99	SPEN	none	none
chr1	16263401	16264853	MACS_peak_323	88.39	SPEN	none	none
chr1	16275871	16280654	MACS_peak_324	472.86	ZBTB17	none	none
chr1	16301171	16303775	MACS_peak_325	2250.7	ZBTB17	ZBTB17	154
chr1	16399179	16400992	MACS_peak_326	526.58	FAM131C	FAM131C	42
chr1	16401658	16403551	MACS_peak_327	220.5	none	FAM131C	-2477
chr1	16404757	16406604	MACS_peak_328	491.82	none	none	none
chr1	16408043	16410086	MACS_peak_329	361.58	none	none	none
chr1	16414045	16416010	MACS_peak_330	209.72	none	none	none
chr1	16448143	16450151	MACS_peak_331	397.19	none	none	none
chr1	16450645	16456206	MACS_peak_332	738.61	EPHA2	none	none
chr1	16458379	16459215	MACS_peak_333	83.9	EPHA2	none	none
chr1	16459234	16462873	MACS_peak_334	608.93	EPHA2	none	none
chr1	16463621	16469582	MACS_peak_335	3100	EPHA2	none	none
chr1	16469599	16486643	MACS_peak_336	3100	EPHA2	none	none
chr1	16487593	16489928	MACS_peak_337	199.8	none	none	none
chr1	16489960	16512519	MACS_peak_338	3100	none	none	none
chr1	16512647	16514936	MACS_peak_339	1013.54	none	none	none
chr1	16531843	16534510	MACS_peak_340	2554.36	ARHGEF19	none	none
chr1	16542769	16544851	MACS_peak_341	371.21	none	none	none
chr1	16562513	16565016	MACS_peak_342	3076.56	none	RSG1	-105
chr1	16573773	16576098	MACS_peak_343	280.6	none	none	none
chr1	16650524	16652190	MACS_peak_344	204.97	FBXO42	none	none
chr1	16677234	16680300	MACS_peak_345	3100	FBXO42	FBXO42	181
chr1	16692490	16696219	MACS_peak_346	3100	SZRD1	SZRD1	830
chr1	16700033	16704312	MACS_peak_347	384.83	SZRD1	none	none
chr1	16712066	16714130	MACS_peak_348	192.63	SZRD1	none	none
chr1	16717365	16721054	MACS_peak_349	713.71	SZRD1	none	none
chr1	16722106	16724407	MACS_peak_350	286.53	SZRD1	none	none
chr1	16766060	16768601	MACS_peak_351	3100	NECAP2	NECAP2	164
chr1	16789023	16790161	MACS_peak_352	98.81	none	none	none
chr1	16824220	16827235	MACS_peak_353	3100	none	none	none
chr1	16839324	16841685	MACS_peak_354	2179.86	none	none	none
chr1	16857693	16859036	MACS_peak_355	139.42	none	none	none
chr1	16860351	16862376	MACS_peak_356	503.25	none	none	none
chr1	16871198	16872165	MACS_peak_357	144.57	none	none	none
chr1	16938467	16941179	MACS_peak_358	3100	NBPF1	NBPF1	277
chr1	16969208	16972428	MACS_peak_359	3100	none	MST1P2	-1250
chr1	17198626	17200879	MACS_peak_360	1047.67	none	none	none
chr1	17201177	17202384	MACS_peak_361	395.79	none	none	none
chr1	17214690	17216971	MACS_peak_362	2863.55	none	none	none
chr1	17221144	17224091	MACS_peak_363	1715.87	none	none	none
chr1	17229099	17233507	MACS_peak_364	3100	none	none	none
chr1	17239528	17241981	MACS_peak_365	2418.61	none	none	none
chr1	17286702	17288465	MACS_peak_366	559.96	CROCC	none	none
chr1	17302491	17303787	MACS_peak_367	123.42	MFAP2	none	none
chr1	17304597	17310715	MACS_peak_368	3100	MFAP2	MFAP2	425
chr1	17330118	17331597	MACS_peak_369	208.35	ATP13A2	none	none
chr1	17336962	17339032	MACS_peak_370	667.08	ATP13A2	ATP13A2	470
chr1	17342064	17343489	MACS_peak_371	182.45	none	none	none
chr1	17379070	17381655	MACS_peak_372	2111.73	SDHB	SDHB	303
chr1	17453584	17456369	MACS_peak_373	1066.59	none	none	none
chr1	17515394	17517889	MACS_peak_374	682.35	none	none	none
chr1	17559185	17560500	MACS_peak_375	160.62	PADI1	none	none
chr1	17754074	17755188	MACS_peak_376	108.25	RCC2	none	none
chr1	17762203	17769366	MACS_peak_377	3100	RCC2	RCC2	466
chr1	17865675	17867381	MACS_peak_378	366.33	ARHGEF10L	ARHGEF10L	199
chr1	19228148	19230466	MACS_peak_379	3100	none	ALDH4A1	-14
chr1	19233522	19234900	MACS_peak_380	100.88	IFFO2	none	none
chr1	19239192	19241346	MACS_peak_381	247.93	IFFO2	none	none
chr1	19247957	19256441	MACS_peak_382	3100	IFFO2	none	none
chr1	19264553	19269446	MACS_peak_383	870.86	IFFO2	none	none
chr1	19270012	19270959	MACS_peak_384	80.79	IFFO2	none	none
chr1	19271016	19272140	MACS_peak_385	122.26	IFFO2	none	none
chr1	19273059	19279835	MACS_peak_386	3100	IFFO2	none	none
chr1	19280426	19284314	MACS_peak_387	1856.44	IFFO2	IFFO2	456
chr1	19335384	19339961	MACS_peak_388	3100	none	none	none
chr1	19475849	19477385	MACS_peak_389	103.29	UBR4	none	none
chr1	19535061	19538577	MACS_peak_390	3100	none	UBR4	-73
chr1	19576869	19580494	MACS_peak_391	3100	MRTO4	MRTO4,EMC1	607,-628
chr1	19586089	19587845	MACS_peak_392	256.08	none	none	none
chr1	19637260	19640301	MACS_peak_393	3100	PQLC2	PQLC2,AKR7A2	41,-140
chr1	19640421	19644445	MACS_peak_394	1101.26	PQLC2	none	none
chr1	19717747	19719117	MACS_peak_395	156.59	CAPZB	none	none
chr1	19724155	19725592	MACS_peak_396	140.51	CAPZB	none	none
chr1	19755874	19757524	MACS_peak_397	170.8	CAPZB	none	none
chr1	19766540	19769710	MACS_peak_398	348.59	CAPZB	none	none
chr1	19794690	19796551	MACS_peak_399	269.77	CAPZB	none	none
chr1	19810280	19813838	MACS_peak_400	3100	CAPZB	CAPZB	76
chr1	19835254	19836134	MACS_peak_401	80.87	none	none	none
chr1	19921987	19925114	MACS_peak_402	3100	MINOS1	MINOS1	80
chr1	19969682	19972569	MACS_peak_403	2782.79	NBL1	NBL1	459
chr1	20091042	20093286	MACS_peak_404	444.73	TMCO4	none	none
chr1	20125136	20127575	MACS_peak_405	2008.63	TMCO4	TMCO4	55
chr1	20208265	20210332	MACS_peak_406	2461.38	OTUD3	OTUD3	411
chr1	20752778	20754421	MACS_peak_407	177.98	LINC01141	LINC01141	1688
chr1	20812275	20813452	MACS_peak_408	131.04	none	CAMK2N1	-135
chr1	20820258	20823338	MACS_peak_409	788.85	none	none	none
chr1	20833366	20835631	MACS_peak_410	1930.29	MUL1	MUL1	176
chr1	20939348	20941684	MACS_peak_411	1026.34	CDA	none	none
chr1	20958972	20960940	MACS_peak_412	1032.31	PINK1	PINK1,MIR6084	9,-215
chr1	20986407	20989403	MACS_peak_413	3100	DDOST	DDOST	132
chr1	21022192	21024977	MACS_peak_414	3100	KIF17	none	none
chr1	21043640	21045553	MACS_peak_415	1506.42	none	KIF17	-86
chr1	21057303	21061442	MACS_peak_416	3100	none	SH2D5	-239
chr1	21064409	21067326	MACS_peak_417	364.62	none	none	none
chr1	21077651	21078475	MACS_peak_418	89.82	HP1BP3	none	none
chr1	21109361	21110827	MACS_peak_419	114.55	HP1BP3	none	none
chr1	21110880	21115733	MACS_peak_420	3100	none	HP1BP3	-125
chr1	21346395	21350292	MACS_peak_421	2485.2	EIF4G3	none	none
chr1	21402357	21405261	MACS_peak_422	396.68	EIF4G3	none	none
chr1	21409074	21411553	MACS_peak_423	525.12	EIF4G3	none	none
chr1	21415275	21418736	MACS_peak_424	2512.27	EIF4G3	none	none
chr1	21475378	21477727	MACS_peak_425	307.74	EIF4G3	none	none
chr1	21477990	21479337	MACS_peak_426	149.17	EIF4G3	none	none
chr1	21500384	21504336	MACS_peak_427	3100	EIF4G3	EIF4G3	1021
chr1	21577861	21579626	MACS_peak_428	221.04	ECE1	none	none
chr1	21586144	21589928	MACS_peak_429	1961.65	ECE1	none	none
chr1	21605216	21607779	MACS_peak_430	372.92	ECE1	ECE1	-314
chr1	21615411	21618227	MACS_peak_431	3015.27	ECE1	ECE1,LOC100506801	-53,-2963
chr1	21619341	21625897	MACS_peak_432	391.61	LOC100506801,ECE1	LOC100506801	2837
chr1	21628263	21632744	MACS_peak_433	742.97	ECE1	none	none
chr1	21633012	21636769	MACS_peak_434	507.13	ECE1	none	none
chr1	21640605	21642365	MACS_peak_435	158.97	ECE1	none	none
chr1	21644345	21662936	MACS_peak_436	3100	ECE1	none	none
chr1	21663045	21665329	MACS_peak_437	313.83	ECE1	none	none
chr1	21670541	21673431	MACS_peak_438	2541.27	ECE1	ECE1	48
chr1	21765648	21767498	MACS_peak_439	1088.67	none	NBPF3	-9
chr1	21948675	21949580	MACS_peak_440	87.13	RAP1GAP	none	none
chr1	21977724	21978934	MACS_peak_441	118.33	RAP1GAP	RAP1GAP	19
chr1	22107165	22111156	MACS_peak_442	3100	USP48	USP48	528
chr1	22245504	22247699	MACS_peak_443	252.39	HSPG2	none	none
chr1	22257119	22261196	MACS_peak_444	1071.33	HSPG2	none	none
chr1	22261397	22267480	MACS_peak_445	3100	none	HSPG2	-648
chr1	22267903	22270163	MACS_peak_446	366.44	none	none	none
chr1	22350138	22353669	MACS_peak_447	3100	LINC00339,LOC101928043	LINC00339,LOC101928043	-93638
chr1	22365704	22367416	MACS_peak_448	255.97	none	none	none
chr1	22378268	22381144	MACS_peak_449	3100	CDC42	CDC42	587
chr1	22415117	22416823	MACS_peak_450	209.44	CDC42	none	none
chr1	22418799	22419984	MACS_peak_451	111.7	CDC42	none	none
chr1	22754819	22756338	MACS_peak_452	498.42	none	none	none
chr1	22776708	22779754	MACS_peak_453	2367.58	none	ZBTB40	-112
chr1	23036438	23038283	MACS_peak_454	771.75	EPHB2	EPHB2	30
chr1	23076007	23078328	MACS_peak_455	1031.36	EPHB2	none	none
chr1	23157736	23159679	MACS_peak_456	261.36	EPHB2	none	none
chr1	23302552	23303530	MACS_peak_457	104.3	none	none	none
chr1	23344914	23348006	MACS_peak_458	3100	KDM1A	KDM1A	520
chr1	23424483	23431839	MACS_peak_459	3100	LUZP1	none	none
chr1	23493323	23497549	MACS_peak_460	3100	none	LUZP1	-85
chr1	23503197	23505485	MACS_peak_461	2501.47	none	none	none
chr1	23510854	23512151	MACS_peak_462	117.93	none	none	none
chr1	23514217	23517100	MACS_peak_463	444.63	none	none	none
chr1	23520005	23526837	MACS_peak_464	3100	none	HTR1D	-2199
chr1	23528138	23529792	MACS_peak_465	163.15	none	none	none
chr1	23541964	23544789	MACS_peak_466	1481.42	none	none	none
chr1	23602982	23604037	MACS_peak_467	86.74	none	none	none
chr1	23667141	23672785	MACS_peak_468	3100	HNRNPR	HNRNPR	894
chr1	23693009	23697290	MACS_peak_469	3100	ZNF436	ZNF436,ZNF436-AS1	-270,-314
chr1	23703320	23704463	MACS_peak_470	86.57	none	none	none
chr1	23727939	23731307	MACS_peak_471	1301.34	TCEA3	none	none
chr1	23750366	23752252	MACS_peak_472	632.14	none	TCEA3	-48
chr1	23809372	23811927	MACS_peak_473	2055.22	ASAP3	ASAP3	101
chr1	23850766	23852608	MACS_peak_474	233.92	LOC101928163,E2F2	none	none
chr1	23853367	23859110	MACS_peak_475	3100	E2F2	E2F2	1474
chr1	23865921	23866879	MACS_peak_476	99.68	none	none	none
chr1	23871307	23872180	MACS_peak_477	84.48	none	none	none
chr1	23877101	23879263	MACS_peak_478	256.42	none	none	none
chr1	23879336	23892847	MACS_peak_479	3100	ID3	ID3	194
chr1	23900659	23905636	MACS_peak_480	3100	none	none	none
chr1	23960528	23964579	MACS_peak_481	1230.24	MDS2	none	none
chr1	24017250	24021681	MACS_peak_482	3100	RPL11	RPL11	1197
chr1	24023407	24025176	MACS_peak_483	230.81	none	none	none
chr1	24068766	24072242	MACS_peak_484	3100	TCEB3	TCEB3	649
chr1	24103775	24107487	MACS_peak_485	2124	PITHD1	PITHD1,TCEB3-AS1	756,-844
chr1	24115150	24120852	MACS_peak_486	3100	LYPLA2	LYPLA2	356
chr1	24120926	24123767	MACS_peak_487	341.38	GALE	none	none
chr1	24125013	24128499	MACS_peak_488	3100	GALE	GALE	278
chr1	24150705	24153193	MACS_peak_489	2965.79	HMGCL	HMGCL	0
chr1	24194061	24195600	MACS_peak_490	190.37	FUCA1	FUCA1	29
chr1	24306210	24306608	MACS_peak_491	249.53	SRSF10	SRSF10	544
chr1	24371775	24374501	MACS_peak_492	702.83	none	none	none
chr1	24513078	24514235	MACS_peak_493	102.75	IFNLR1	IFNLR1	109
chr1	24528103	24529416	MACS_peak_494	123.53	LOC284632	LOC284632	2030
chr1	24562171	24563677	MACS_peak_495	214.88	none	none	none
chr1	24592673	24593750	MACS_peak_496	98.75	none	none	none
chr1	24609250	24612512	MACS_peak_497	1599.01	none	none	none
chr1	24615485	24617627	MACS_peak_498	371.89	none	none	none
chr1	24691013	24692370	MACS_peak_499	122.47	STPG1	none	none
chr1	24716999	24719351	MACS_peak_500	639.57	STPG1	none	none
chr1	24719389	24721730	MACS_peak_501	844.79	STPG1	none	none
chr1	24739001	24744174	MACS_peak_502	2900.63	STPG1	STPG1,NIPAL3	0,-657
chr1	24828206	24830500	MACS_peak_503	1747.21	RCAN3	RCAN3,RCAN3AS	-33,-503
chr1	24968155	24971538	MACS_peak_504	3100	SRRM1	SRRM1	253
chr1	25003432	25005623	MACS_peak_505	227.58	none	none	none
chr1	25007621	25008436	MACS_peak_506	84.62	none	none	none
chr1	25008721	25011367	MACS_peak_507	920.05	none	none	none
chr1	25030523	25035516	MACS_peak_508	2559.21	none	none	none
chr1	25035720	25037391	MACS_peak_509	291.47	none	none	none
chr1	25045120	25048070	MACS_peak_510	891.75	none	none	none
chr1	25050465	25052702	MACS_peak_511	742.96	none	none	none
chr1	25056663	25057977	MACS_peak_512	115.04	none	none	none
chr1	25069383	25074002	MACS_peak_513	3100	none	CLIC4	-67
chr1	25091791	25093204	MACS_peak_514	125	CLIC4	none	none
chr1	25095287	25097858	MACS_peak_515	616.03	CLIC4	none	none
chr1	25174130	25175493	MACS_peak_516	473.9	none	none	none
chr1	25254756	25258054	MACS_peak_517	3100	RUNX3	RUNX3	365
chr1	25346680	25352396	MACS_peak_518	3100	none	none	none
chr1	25557865	25560790	MACS_peak_519	3100	none	SYF2	-314
chr1	25562611	25568045	MACS_peak_520	3100	none	none	none
chr1	25571789	25575310	MACS_peak_521	3100	RSRP1	RSRP1	436
chr1	25593743	25595220	MACS_peak_522	379.28	none	none	none
chr1	25646493	25648295	MACS_peak_523	320.83	RHD	none	none
chr1	25663028	25663979	MACS_peak_524	113.1	none	TMEM50A	-1285
chr1	25664071	25666957	MACS_peak_525	3100	TMEM50A	TMEM50A	726
chr1	25669604	25671458	MACS_peak_526	237.97	TMEM50A	none	none
chr1	25755881	25758793	MACS_peak_527	2004.66	none	TMEM57	-11
chr1	25776250	25777333	MACS_peak_528	103.74	TMEM57	none	none
chr1	25869444	25871365	MACS_peak_529	802.89	LDLRAP1	LDLRAP1	329
chr1	25942106	25943501	MACS_peak_530	225.19	none	MAN1C1	-1155
chr1	26125630	26127828	MACS_peak_531	1029.07	SEPN1	SEPN1	63
chr1	26143995	26148412	MACS_peak_532	3100	none	MTFR1L	-193
chr1	26149404	26150785	MACS_peak_533	137.59	LOC646471,MTFR1L	LOC646471,MTFR1L	32776
chr1	26163953	26164885	MACS_peak_534	108.95	AUNIP	none	none
chr1	26174740	26175879	MACS_peak_535	104.57	AUNIP	none	none
chr1	26184605	26189704	MACS_peak_536	3100	none	AUNIP	-1205
chr1	26200424	26203384	MACS_peak_537	3100	none	none	none
chr1	26215230	26225368	MACS_peak_538	3100	none	none	none
chr1	26226569	26228128	MACS_peak_539	125.03	STMN1	none	none
chr1	26228720	26233978	MACS_peak_540	3100	STMN1	STMN1,MIR3917	12951596
chr1	26322984	26325679	MACS_peak_541	3100	PAFAH2	PAFAH2	317
chr1	26361146	26363104	MACS_peak_542	423.77	EXTL1	none	none
chr1	26436687	26439690	MACS_peak_543	3100	PDIK1L	PDIK1L	-79
chr1	26448016	26450334	MACS_peak_544	343.58	PDIK1L	none	none
chr1	26490466	26491591	MACS_peak_545	143.57	none	none	none
chr1	26495650	26497769	MACS_peak_546	1195.58	ZNF593	ZNF593	322
chr1	26559599	26562420	MACS_peak_547	3100	CEP85	CEP85	366
chr1	26563384	26564807	MACS_peak_548	233.89	CEP85	none	none
chr1	26600607	26608640	MACS_peak_549	3100	CEP85	SH3BGRL3	-1589
chr1	26609877	26612547	MACS_peak_550	425.4	UBXN11	none	none
chr1	26631962	26634272	MACS_peak_551	835.04	UBXN11	UBXN11	78
chr1	26662481	26663862	MACS_peak_552	197.71	AIM1L	none	none
chr1	26757605	26760029	MACS_peak_553	2535	DHDDS	DHDDS	45
chr1	26797352	26801262	MACS_peak_554	3100	HMGN2	HMGN2	406
chr1	26813494	26814532	MACS_peak_555	109.33	none	none	none
chr1	26826180	26828863	MACS_peak_556	3100	none	none	none
chr1	26855395	26858607	MACS_peak_557	914.41	RPS6KA1	RPS6KA1	753
chr1	26945512	26949397	MACS_peak_558	3100	none	none	none
chr1	26962486	26964330	MACS_peak_559	827.08	none	none	none
chr1	27003157	27004947	MACS_peak_560	360.48	none	none	none
chr1	27016363	27026041	MACS_peak_561	3100	none	ARID1A	-1319
chr1	27027715	27031219	MACS_peak_562	289.54	ARID1A	none	none
chr1	27032362	27033651	MACS_peak_563	95.4	ARID1A	none	none
chr1	27048502	27053527	MACS_peak_564	1026.14	ARID1A	none	none
chr1	27059692	27061159	MACS_peak_565	116.43	ARID1A	none	none
chr1	27065632	27067310	MACS_peak_566	89.53	ARID1A	none	none
chr1	27067492	27073604	MACS_peak_567	3100	ARID1A	none	none
chr1	27074099	27075555	MACS_peak_568	245.38	ARID1A	none	none
chr1	27076277	27077494	MACS_peak_569	145.47	ARID1A	none	none
chr1	27097044	27100605	MACS_peak_570	542.19	ARID1A	none	none
chr1	27107681	27116446	MACS_peak_571	3100	none	PIGV	-2390
chr1	27150771	27155903	MACS_peak_572	3100	ZDHHC18	ZDHHC18	137
chr1	27174639	27176589	MACS_peak_573	237.88	ZDHHC18	none	none
chr1	27189424	27193212	MACS_peak_574	3100	none	SFN	1686
chr1	27215147	27217917	MACS_peak_575	3100	GPN2	GPN2	337
chr1	27225537	27228008	MACS_peak_576	2124.71	GPATCH3	GPATCH3	190
chr1	27247085	27251424	MACS_peak_577	3100	NUDC	NUDC	1042
chr1	27319330	27327028	MACS_peak_578	3230.05	TRNP1	TRNP1	2985
chr1	27336696	27340542	MACS_peak_579	695.59	FAM46B	FAM46B	714
chr1	27424849	27427869	MACS_peak_580	1370.65	SLC9A1	none	none
chr1	27435946	27439802	MACS_peak_581	954.74	SLC9A1	none	none
chr1	27480571	27482811	MACS_peak_582	1429.8	none	SLC9A1	-70
chr1	27559903	27562311	MACS_peak_583	2245.12	WDTC1	WDTC1	101
chr1	27627056	27628007	MACS_peak_584	94.32	WDTC1	none	none
chr1	27647655	27650259	MACS_peak_585	2877.09	TMEM222	TMEM222,LOC644961	322,-1407
chr1	27667635	27669309	MACS_peak_586	239.86	none	SYTL1	-10
chr1	27674992	27677227	MACS_peak_587	1421.59	SYTL1	none	none
chr1	27690939	27694680	MACS_peak_588	3100	MAP3K6	MAP3K6	548
chr1	27718187	27720250	MACS_peak_589	1995.46	GPR3	GPR3	71
chr1	27721054	27722077	MACS_peak_590	92.8	GPR3	GPR3	2418
chr1	27744321	27745642	MACS_peak_591	145.88	WASF2	none	none
chr1	27814319	27819482	MACS_peak_592	3100	none	WASF2	-222
chr1	27830274	27832119	MACS_peak_593	435.43	none	none	none
chr1	27851314	27854042	MACS_peak_594	588.02	none	none	none
chr1	27855061	27856348	MACS_peak_595	120.76	none	none	none
chr1	27858093	27860399	MACS_peak_596	282.41	none	none	none
chr1	27861866	27873993	MACS_peak_597	3100	AHDC1	none	none
chr1	27877121	27878645	MACS_peak_598	141.91	AHDC1	none	none
chr1	27880501	27885490	MACS_peak_599	2188.6	AHDC1	none	none
chr1	27887133	27889171	MACS_peak_600	201.51	AHDC1	none	none
chr1	27889701	27891987	MACS_peak_601	499.91	AHDC1	none	none
chr1	27892997	27904485	MACS_peak_602	3100	AHDC1	none	none
chr1	27915897	27918323	MACS_peak_603	482.26	AHDC1	none	none
chr1	27924114	27926849	MACS_peak_604	396.04	AHDC1	none	none
chr1	27927454	27931606	MACS_peak_605	3146.98	AHDC1	AHDC1	475
chr1	27976608	27978043	MACS_peak_606	127.03	none	none	none
chr1	27984913	27987698	MACS_peak_607	2613.38	none	none	none
chr1	27988990	27990214	MACS_peak_608	103.61	none	none	none
chr1	27998050	27999956	MACS_peak_609	1323.27	none	IFI6	-279
chr1	28051286	28054002	MACS_peak_610	1461.58	FAM76A	FAM76A	155
chr1	28098637	28100990	MACS_peak_611	1534.93	STX12	STX12	120
chr1	28133697	28134692	MACS_peak_612	83.95	STX12	none	none
chr1	28156271	28158664	MACS_peak_613	3100	PPP1R8	PPP1R8	143
chr1	28198497	28199694	MACS_peak_614	109.94	THEMIS2	THEMIS2	42
chr1	28239796	28241991	MACS_peak_615	2854.98	RPA2	RPA2	415
chr1	28285128	28287464	MACS_peak_616	2576.56	none	XKR8	-207
chr1	28388951	28389852	MACS_peak_617	87.55	EYA3	none	none
chr1	28391892	28393431	MACS_peak_618	177.39	EYA3	none	none
chr1	28404283	28406520	MACS_peak_619	395.7	EYA3	none	none
chr1	28413593	28416095	MACS_peak_620	2318.19	EYA3	EYA3	304
chr1	28438924	28440183	MACS_peak_621	187.03	none	none	none
chr1	28558238	28560513	MACS_peak_622	1864.26	DNAJC8	DNAJC8	167
chr1	28561489	28563947	MACS_peak_623	3100	ATPIF1	ATPIF1	117
chr1	28572422	28577357	MACS_peak_624	3100	none	none	none
chr1	28584188	28588516	MACS_peak_625	3100	SESN2	SESN2	390
chr1	28599695	28601002	MACS_peak_626	116.1	SESN2	none	none
chr1	28608173	28609780	MACS_peak_627	204.59	SESN2	none	none
chr1	28654506	28656964	MACS_peak_628	2786.08	MED18	MED18	223
chr1	28672070	28673849	MACS_peak_629	324.53	none	none	none
chr1	28694967	28698200	MACS_peak_630	3100	PHACTR4	PHACTR4	491
chr1	28699729	28701187	MACS_peak_631	108.52	PHACTR4	none	none
chr1	28736059	28737291	MACS_peak_632	115.53	PHACTR4	none	none
chr1	28742788	28745408	MACS_peak_633	1118.02	PHACTR4	none	none
chr1	28759158	28760016	MACS_peak_634	81.54	PHACTR4	none	none
chr1	28762098	28769238	MACS_peak_635	3100	PHACTR4	PHACTR4	1008
chr1	28776156	28777042	MACS_peak_636	89.15	PHACTR4	none	none
chr1	28781733	28783634	MACS_peak_637	236.6	PHACTR4	none	none
chr1	28797535	28799131	MACS_peak_638	294.7	PHACTR4	none	none
chr1	28827256	28828919	MACS_peak_639	194.57	none	none	none
chr1	28831000	28847316	MACS_peak_640	3100	none	none	none
chr1	28847711	28849022	MACS_peak_641	122.42	RCC1	none	none
chr1	28878360	28881126	MACS_peak_642	3100	TRNAU1AP	TRNAU1AP	215
chr1	28903650	28910331	MACS_peak_643	3100	SNORA44,SNHG12	SNORA44,SNORA16A,SNORA61	34,575,-585
chr1	28927370	28930145	MACS_peak_644	853.65	none	none	none
chr1	28968107	28971008	MACS_peak_645	3100	TAF12	TAF12	47
chr1	28973465	28976759	MACS_peak_646	3100	RNU11	RNU11	1
chr1	28993871	28996992	MACS_peak_647	3100	GMEB1	GMEB1	192
chr1	29046500	29049482	MACS_peak_648	1849.56	none	none	none
chr1	29061952	29065581	MACS_peak_649	3100	YTHDF2	YTHDF2	315
chr1	29210280	29214612	MACS_peak_650	1069.19	none	EPB41	-1156
chr1	29239958	29241830	MACS_peak_651	470.24	EPB41	EPB41	-193
chr1	29253667	29255035	MACS_peak_652	154.95	EPB41	none	none
chr1	29447899	29452530	MACS_peak_653	3100	TMEM200B	TMEM200B	207
chr1	29506133	29509931	MACS_peak_654	3100	SRSF4	SRSF4	605
chr1	29528130	29530025	MACS_peak_655	492.41	MECR	none	none
chr1	29556319	29558069	MACS_peak_656	787.69	MECR	MECR	276
chr1	30180688	30183449	MACS_peak_657	560.34	none	none	none
chr1	31189866	31192870	MACS_peak_658	2716.81	MATN1	MATN1-AS1	-250
chr1	31213265	31215128	MACS_peak_659	118.16	LAPTM5	MIR4420	-2117
chr1	31228843	31231077	MACS_peak_660	398.7	LAPTM5	LAPTM5	723
chr1	31255225	31256215	MACS_peak_661	162.44	none	none	none
chr1	31280817	31283757	MACS_peak_662	1208.12	none	none	none
chr1	31295987	31298311	MACS_peak_663	1549.84	none	none	none
chr1	31360003	31361800	MACS_peak_664	329.18	SDC3	none	none
chr1	31380549	31382590	MACS_peak_665	591.2	none	SDC3	-89
chr1	31438285	31440790	MACS_peak_666	562.71	PUM1	SNORD85	1547
chr1	31479738	31480726	MACS_peak_667	91.59	PUM1	none	none
chr1	31535577	31539592	MACS_peak_668	3100	PUM1	PUM1	980
chr1	31626737	31629525	MACS_peak_669	3100	none	none	none
chr1	31643106	31644543	MACS_peak_670	500.54	none	none	none
chr1	31768296	31771048	MACS_peak_671	3100	none	SNRNP40,ZCCHC17	-28,-156
chr1	31778280	31780207	MACS_peak_672	324.67	ZCCHC17	none	none
chr1	32109036	32111724	MACS_peak_673	2672.74	PEF1	PEF1	-162
chr1	32154651	32156606	MACS_peak_674	384.01	COL16A1	none	none
chr1	32179595	32181845	MACS_peak_675	2059.39	none	none	none
chr1	32228847	32230057	MACS_peak_676	117.3	BAI2	BAI2	212
chr1	32253357	32255619	MACS_peak_677	1427.62	none	none	none
chr1	32387644	32388499	MACS_peak_678	92.57	PTP4A2	PTP4A2	-2812
chr1	32389049	32389988	MACS_peak_679	89.57	PTP4A2	none	none
chr1	32391931	32393070	MACS_peak_680	81.55	PTP4A2	none	none
chr1	32393964	32411879	MACS_peak_681	3100	PTP4A2	PTP4A2	1067
chr1	32419223	32422922	MACS_peak_682	3100	none	none	none
chr1	32428559	32430430	MACS_peak_683	314.63	none	none	none
chr1	32477713	32482215	MACS_peak_684	3100	KHDRBS1	KHDRBS1	670
chr1	32484349	32485537	MACS_peak_685	136.1	KHDRBS1	none	none
chr1	32527550	32529592	MACS_peak_686	273.64	none	none	none
chr1	32536778	32540033	MACS_peak_687	3100	none	TMEM39B	-97
chr1	32572460	32575392	MACS_peak_688	3100	KPNA6	KPNA6	283
chr1	32603623	32605865	MACS_peak_689	572.11	KPNA6	none	none
chr1	32616213	32617745	MACS_peak_690	167.2	KPNA6	none	none
chr1	32643767	32648248	MACS_peak_691	3100	TXLNA	TXLNA	663
chr1	32651135	32652846	MACS_peak_692	673.05	TXLNA	none	none
chr1	32661542	32664223	MACS_peak_693	207.79	TXLNA	none	none
chr1	32665144	32667408	MACS_peak_694	418.06	CCDC28B	CCDC28B	290
chr1	32670189	32672445	MACS_peak_695	1194.24	IQCC	IQCC	82
chr1	32686331	32690135	MACS_peak_696	3100	EIF3I	EIF3I,TMEM234	263,-307
chr1	32700837	32702281	MACS_peak_697	182.62	MTMR9LP	none	none
chr1	32705487	32707854	MACS_peak_698	1275.84	MTMR9LP	MTMR9LP	641
chr1	32755568	32759402	MACS_peak_699	3100	none	HDAC1	-222
chr1	32761648	32762606	MACS_peak_700	81.78	HDAC1	none	none
chr1	32798567	32799471	MACS_peak_701	84.67	HDAC1	MARCKSL1	2821
chr1	32799710	32802302	MACS_peak_702	2796.86	MARCKSL1	MARCKSL1	834
chr1	32815772	32818494	MACS_peak_703	2948.27	none	none	none
chr1	32826869	32828014	MACS_peak_704	101.6	FAM229A	FAM229A,TSSK3	403,-420
chr1	32858684	32861246	MACS_peak_705	2451.3	BSDC1	BSDC1	97
chr1	32965241	32967346	MACS_peak_706	2609.2	none	none	none
chr1	33004294	33006448	MACS_peak_707	3100	ZBTB8A	ZBTB8A	626
chr1	33076746	33079105	MACS_peak_708	2204.17	none	none	none
chr1	33114713	33119719	MACS_peak_709	3100	RBBP4	RBBP4,ZBTB8OS	258,-1031
chr1	33167708	33169412	MACS_peak_710	391.94	none	SYNC	-199
chr1	33190141	33191831	MACS_peak_711	149.62	none	none	none
chr1	33206530	33208365	MACS_peak_712	861.42	none	KIAA1522	-64
chr1	33218894	33220277	MACS_peak_713	292.9	KIAA1522	none	none
chr1	33226601	33227463	MACS_peak_714	85.65	KIAA1522	none	none
chr1	33238855	33241817	MACS_peak_715	274.73	KIAA1522	none	none
chr1	33254159	33255686	MACS_peak_716	178.84	YARS	none	none
chr1	33278969	33285445	MACS_peak_717	3100	YARS	S100PBP,YARS	-8351426
chr1	33358039	33360416	MACS_peak_718	1069.5	HPCA	none	none
chr1	33366065	33368158	MACS_peak_719	1618.73	none	TMEM54	-158
chr1	33398836	33400632	MACS_peak_720	408.88	none	none	none
chr1	33401434	33403772	MACS_peak_721	442.18	RNF19B	none	none
chr1	33418353	33419597	MACS_peak_722	215.41	RNF19B	none	none
chr1	33428028	33431495	MACS_peak_723	3165.2	RNF19B	RNF19B	653
chr1	33438147	33439514	MACS_peak_724	206.61	none	none	none
chr1	33445174	33449171	MACS_peak_725	3100	none	none	none
chr1	33453264	33456386	MACS_peak_726	1902.53	none	none	none
chr1	33456816	33459285	MACS_peak_727	773.36	none	none	none
chr1	33462276	33464479	MACS_peak_728	209.43	none	none	none
chr1	33467704	33469691	MACS_peak_729	176.94	none	none	none
chr1	33469999	33470849	MACS_peak_730	80.89	none	none	none
chr1	33471331	33473580	MACS_peak_731	239.67	none	none	none
chr1	33500852	33503726	MACS_peak_732	3100	AK2	AK2	223
chr1	33514605	33516781	MACS_peak_733	1080.83	none	none	none
chr1	33545911	33548091	MACS_peak_734	1420.38	AZIN2	AZIN2	272
chr1	33551446	33552766	MACS_peak_735	163.55	AZIN2	none	none
chr1	33553546	33554925	MACS_peak_736	134.9	AZIN2	none	none
chr1	33557171	33569576	MACS_peak_737	3100	AZIN2	none	none
chr1	33578730	33579994	MACS_peak_738	193.31	AZIN2	none	none
chr1	33583193	33587291	MACS_peak_739	575.29	AZIN2	none	none
chr1	33588088	33589358	MACS_peak_740	139.18	none	none	none
chr1	33590370	33595326	MACS_peak_741	3100	none	none	none
chr1	33595653	33596840	MACS_peak_742	135.49	none	none	none
chr1	33608586	33609467	MACS_peak_743	83.65	none	none	none
chr1	33610870	33613858	MACS_peak_744	262.82	TRIM62	none	none
chr1	33618209	33619368	MACS_peak_745	146.14	TRIM62	none	none
chr1	33645656	33648497	MACS_peak_746	2667.55	TRIM62	TRIM62	595
chr1	33720929	33724091	MACS_peak_747	3100	ZNF362	ZNF362	337
chr1	33763666	33765355	MACS_peak_748	166.49	ZNF362	none	none
chr1	33789251	33790657	MACS_peak_749	124.59	PHC2	none	none
chr1	33790666	33791644	MACS_peak_750	135.63	PHC2	none	none
chr1	33791854	33794882	MACS_peak_751	403.58	PHC2	none	none
chr1	33795082	33795943	MACS_peak_752	91.89	PHC2	MIR3605	2581
chr1	33796551	33799684	MACS_peak_753	610.86	PHC2	MIR3605	-24
chr1	33801627	33802472	MACS_peak_754	81.41	PHC2	none	none
chr1	33802622	33817418	MACS_peak_755	3100	PHC2	none	none
chr1	33829193	33830719	MACS_peak_756	98.77	PHC2	none	none
chr1	33832246	33834609	MACS_peak_757	189.46	PHC2	none	none
chr1	33885942	33887889	MACS_peak_758	218.45	none	none	none
chr1	33893999	33903388	MACS_peak_759	3100	none	none	none
chr1	33908669	33909975	MACS_peak_760	167.13	none	none	none
chr1	33919923	33922225	MACS_peak_761	501.59	none	none	none
chr1	33935539	33936374	MACS_peak_762	82.47	none	ZSCAN20	-2275
chr1	33937052	33939159	MACS_peak_763	1070.06	none	ZSCAN20	-126
chr1	35227636	35230585	MACS_peak_764	608.39	GJB4	none	none
chr1	35323787	35326325	MACS_peak_765	2993.9	SMIM12	SMIM12	282
chr1	35331355	35332675	MACS_peak_766	161.58	DLGAP3	none	none
chr1	35394413	35395877	MACS_peak_767	317.4	DLGAP3	DLGAP3	41
chr1	35449301	35452069	MACS_peak_768	3100	ZMYM6NB	ZMYM6NB	263
chr1	35495634	35498485	MACS_peak_769	3100	ZMYM6	ZMYM6	510
chr1	35543763	35546603	MACS_peak_770	3100	ZMYM1	ZMYM1	220
chr1	35655202	35660109	MACS_peak_771	3100	SFPQ	SFPQ	1088
chr1	35733281	35735821	MACS_peak_772	3100	none	ZMYM4	-16
chr1	36021560	36025028	MACS_peak_773	3100	none	NCDN,KIAA0319L	-98,-257
chr1	36038400	36039497	MACS_peak_774	108.99	none	TFAP2E	-22
chr1	36102159	36104746	MACS_peak_775	1147.55	PSMB2	none	none
chr1	36105679	36108850	MACS_peak_776	3100	PSMB2	PSMB2	-112
chr1	36182568	36185953	MACS_peak_777	3100	C1orf216	C1orf216	530
chr1	36233486	36236667	MACS_peak_778	3100	CLSPN	CLSPN	475
chr1	36272638	36275188	MACS_peak_779	3100	AGO4	AGO4	86
chr1	36334211	36336756	MACS_peak_780	2404.59	none	none	none
chr1	36348201	36349867	MACS_peak_781	473.61	AGO1	AGO1	225
chr1	36395087	36398226	MACS_peak_782	3100	none	AGO3	-26
chr1	36473035	36475288	MACS_peak_783	218.24	AGO3	none	none
chr1	36553093	36555963	MACS_peak_784	3100	ADPRHL2	ADPRHL2	76
chr1	36564058	36565762	MACS_peak_785	188.56	COL8A2	none	none
chr1	36574211	36575466	MACS_peak_786	122.33	COL8A2	none	none
chr1	36613722	36618837	MACS_peak_787	3100	TRAPPC3	TRAPPC3	-1164
chr1	36620196	36624704	MACS_peak_788	3100	MAP7D1	TRAPPC3,MAP7D1	-796885
chr1	36624752	36628674	MACS_peak_789	3100	MAP7D1	none	none
chr1	36637551	36639794	MACS_peak_790	276.33	MAP7D1	none	none
chr1	36640094	36642178	MACS_peak_791	181.03	MAP7D1	none	none
chr1	36648278	36649836	MACS_peak_792	201.17	none	none	none
chr1	36652618	36654717	MACS_peak_793	1684.95	none	none	none
chr1	36688215	36692017	MACS_peak_794	3100	THRAP3	THRAP3	100
chr1	36712674	36715551	MACS_peak_795	1394.83	THRAP3	none	none
chr1	36723274	36724584	MACS_peak_796	121.59	THRAP3	none	none
chr1	36747674	36749144	MACS_peak_797	152.81	THRAP3	none	none
chr1	36749651	36752150	MACS_peak_798	128.7	THRAP3	none	none
chr1	36770430	36774335	MACS_peak_799	3009.94	SH3D21	SH3D21	-325
chr1	36784530	36790835	MACS_peak_800	3100	EVA1B	EVA1B	2073
chr1	36805855	36807355	MACS_peak_801	138.46	STK40	none	none
chr1	36807465	36810541	MACS_peak_802	579.26	STK40	none	none
chr1	36811888	36812708	MACS_peak_803	96.63	STK40	none	none
chr1	36813167	36820977	MACS_peak_804	3100	STK40	none	none
chr1	36826095	36828679	MACS_peak_805	328.15	STK40	none	none
chr1	36830638	36847996	MACS_peak_806	3100	STK40	none	none
chr1	36848370	36849699	MACS_peak_807	178.09	STK40	STK40	2494
chr1	36849732	36857204	MACS_peak_808	3100	none	STK40	-1940
chr1	36857988	36858900	MACS_peak_809	104.92	none	none	none
chr1	36862161	36864493	MACS_peak_810	2661.49	LSM10	LSM10	166
chr1	36885657	36887449	MACS_peak_811	267.71	OSCP1	none	none
chr1	36915211	36917169	MACS_peak_812	1125.04	none	OSCP1	-104
chr1	36928756	36931305	MACS_peak_813	3100	MRPS15	MRPS15	10
chr1	37920281	37921474	MACS_peak_814	211.29	LINC01137	none	none
chr1	37936348	37947536	MACS_peak_815	3100	ZC3H12A	ZC3H12A,LINC01137	1824,-1898
chr1	37951901	37953177	MACS_peak_816	137.37	none	none	none
chr1	37978687	37981998	MACS_peak_817	3100	MEAF6	MEAF6	78
chr1	37984136	37986920	MACS_peak_818	1180.02	none	none	none
chr1	37999817	38001222	MACS_peak_819	155.05	SNIP1	none	none
chr1	38018636	38020493	MACS_peak_820	1238.67	SNIP1	SNIP1,DNALI1	381,-2955
chr1	38060014	38062431	MACS_peak_821	1803.52	GNL2	GNL2	364
chr1	38154683	38159604	MACS_peak_822	3100	none	CDCA8,C1orf109	-929,-951
chr1	38218108	38219272	MACS_peak_823	154.08	EPHA10	none	none
chr1	38259001	38260987	MACS_peak_824	932.95	MANEAL	MANEAL	221
chr1	38272175	38277182	MACS_peak_825	3100	C1orf122	YRDC,C1orf122	-8131206
chr1	38324050	38326860	MACS_peak_826	3100	none	MTF1	-163
chr1	38330925	38332279	MACS_peak_827	167.64	INPP5B	none	none
chr1	38396227	38399548	MACS_peak_828	694.2	INPP5B	INPP5B	-424
chr1	38411063	38413733	MACS_peak_829	3100	INPP5B	INPP5B	331
chr1	38454331	38456745	MACS_peak_830	2811.18	SF3A3	SF3A3	223
chr1	38464156	38467911	MACS_peak_831	3003.89	FHL3	none	none
chr1	38469420	38472335	MACS_peak_832	1462.19	FHL3	FHL3	310
chr1	38474264	38475706	MACS_peak_833	203.93	none	none	none
chr1	38477055	38479640	MACS_peak_834	2897.93	none	UTP11L	-36
chr1	38480927	38482529	MACS_peak_835	224.13	UTP11L	none	none
chr1	38494665	38496875	MACS_peak_836	600.86	none	none	none
chr1	39324170	39326788	MACS_peak_837	1619.04	RRAGC	RRAGC	16
chr1	39337522	39340411	MACS_peak_838	2153.22	MYCBP,GJA9-MYCBP	MYCBP	84
chr1	39455494	39458807	MACS_peak_839	3100	AKIRIN1	AKIRIN1	235
chr1	39459954	39460744	MACS_peak_840	81.21	AKIRIN1	none	none
chr1	39490779	39493654	MACS_peak_841	3100	NDUFS5	NDUFS5	250
chr1	39568114	39573972	MACS_peak_842	3100	MACF1	none	none
chr1	39575692	39577091	MACS_peak_843	149.46	MACF1	none	none
chr1	39594787	39599673	MACS_peak_844	1407.03	MACF1	none	none
chr1	39633305	39634352	MACS_peak_845	114.55	MACF1	none	none
chr1	39637755	39641525	MACS_peak_846	866.18	MACF1	none	none
chr1	39641868	39647737	MACS_peak_847	3100	MACF1	none	none
chr1	39648123	39663841	MACS_peak_848	3100	MACF1	none	none
chr1	39669403	39671997	MACS_peak_849	1354.44	MACF1	none	none
chr1	39677611	39678704	MACS_peak_850	97.47	MACF1	none	none
chr1	39678731	39680536	MACS_peak_851	308.52	MACF1	none	none
chr1	39696471	39697815	MACS_peak_852	106.57	MACF1	none	none
chr1	39723629	39726023	MACS_peak_853	233.25	MACF1	none	none
chr1	39849829	39869032	MACS_peak_854	3100	MACF1	none	none
chr1	39869777	39878811	MACS_peak_855	3100	MACF1	KIAA0754	-881
chr1	39879176	39883151	MACS_peak_856	993.63	KIAA0754,MACF1	none	none
chr1	39883365	39884453	MACS_peak_857	102.61	MACF1	none	none
chr1	39956457	39957742	MACS_peak_858	248.45	none	BMP8A	-218
chr1	40004593	40005503	MACS_peak_859	86.61	PPIEL	none	none
chr1	40023940	40026213	MACS_peak_860	1270.85	PPIEL	PPIEL	294
chr1	40040167	40043459	MACS_peak_861	3100	PABPC4	PABPC4	708
chr1	40071603	40072834	MACS_peak_862	163.49	none	none	none
chr1	40104589	40106369	MACS_peak_863	733.21	none	HEYL	-131
chr1	40203510	40205719	MACS_peak_864	1624.97	PPIE	PPIE	98
chr1	40253819	40255654	MACS_peak_865	1073.24	none	BMP8B	-203
chr1	40347725	40349936	MACS_peak_866	1406.5	TRIT1	TRIT1	347
chr1	40366559	40368052	MACS_peak_867	211.04	MYCL	MYCL	382
chr1	40420166	40421794	MACS_peak_868	139.06	MFSD2A	MFSD2A	197
chr1	40447091	40448178	MACS_peak_869	169.53	none	none	none
chr1	40479388	40482088	MACS_peak_870	982.58	none	none	none
chr1	40504199	40508271	MACS_peak_871	3100	none	CAP1	-19
chr1	40524425	40526274	MACS_peak_872	181.64	CAP1	none	none
chr1	40531909	40533795	MACS_peak_873	389.93	CAP1	none	none
chr1	40561898	40563796	MACS_peak_874	1010.6	PPT1	PPT1	295
chr1	40625885	40628598	MACS_peak_875	2460.55	RLF	RLF	201
chr1	40706713	40708973	MACS_peak_876	351.98	none	none	none
chr1	40709928	40711400	MACS_peak_877	195.95	none	TMCO2	-2908
chr1	40722233	40725126	MACS_peak_878	3100	none	ZMPSTE24	-42
chr1	40838562	40841223	MACS_peak_879	1529.53	SMAP2	SMAP2	-412
chr1	40914426	40918207	MACS_peak_880	3100	none	ZFP69B	-20
chr1	40942019	40944080	MACS_peak_881	1435.83	none	ZFP69	-252
chr1	40973437	40975580	MACS_peak_882	2880.06	EXO5	EXO5	76
chr1	40996192	40998470	MACS_peak_883	2399.89	ZNF684	ZNF684	99
chr1	41128184	41129845	MACS_peak_884	219.05	RIMS3	RIMS3	2310
chr1	41130506	41132258	MACS_peak_885	411.13	none	RIMS3	-58
chr1	41133949	41135057	MACS_peak_886	90.25	none	none	none
chr1	41155974	41159393	MACS_peak_887	3100	NFYC,NFYC-AS1	NFYC,NFYC-AS1	4250
chr1	41168347	41170329	MACS_peak_888	427.4	NFYC	none	none
chr1	41173978	41178204	MACS_peak_889	1749.14	NFYC	none	none
chr1	41248972	41250446	MACS_peak_890	482.61	KCNQ4	KCNQ4	26
chr1	41326231	41330925	MACS_peak_891	2682.42	none	CITED4	-560
chr1	41331153	41332459	MACS_peak_892	117.01	none	none	none
chr1	41338706	41347410	MACS_peak_893	3100	none	none	none
chr1	41413654	41415267	MACS_peak_894	257.36	none	none	none
chr1	41444107	41447307	MACS_peak_895	3100	CTPS1	CTPS1	737
chr1	41468690	41470352	MACS_peak_896	193.88	CTPS1	none	none
chr1	41573979	41576464	MACS_peak_897	697.91	SCMH1	none	none
chr1	41706168	41709167	MACS_peak_898	3100	SCMH1	SCMH1	148
chr1	41826348	41828102	MACS_peak_899	298.28	none	FOXO6	-377
chr1	41845188	41846051	MACS_peak_900	97.94	FOXO6	none	none
chr1	41847102	41848881	MACS_peak_901	491.61	FOXO6	none	none
chr1	41897583	41899063	MACS_peak_902	172.52	none	none	none
chr1	41957993	41959981	MACS_peak_903	510.83	none	none	none
chr1	41960336	41963121	MACS_peak_904	2045.45	none	none	none
chr1	42127100	42128898	MACS_peak_905	191.35	HIVEP3	none	none
chr1	42248163	42249843	MACS_peak_906	203.86	HIVEP3	none	none
chr1	42336042	42336828	MACS_peak_907	81.65	HIVEP3	none	none
chr1	42382623	42384963	MACS_peak_908	633.6	HIVEP3	HIVEP3	585
chr1	42418580	42424509	MACS_peak_909	3100	HIVEP3	none	none
chr1	42500245	42502670	MACS_peak_910	2748.03	HIVEP3	HIVEP3	139
chr1	42799219	42802045	MACS_peak_911	3100	FOXJ3	FOXJ3	4
chr1	42845652	42847163	MACS_peak_912	367.78	none	RIMKLA	-60
chr1	42920936	42923524	MACS_peak_913	2384.27	PPCS	PPCS,ZMYND12	66,-292
chr1	42927666	42929854	MACS_peak_914	584.31	none	none	none
chr1	42949840	42950686	MACS_peak_915	99.95	none	none	none
chr1	43122963	43125441	MACS_peak_916	2653.47	PPIH	PPIH	155
chr1	43146346	43150490	MACS_peak_917	3100	YBX1	YBX1	353
chr1	43230893	43234166	MACS_peak_918	3100	LEPRE1	LEPRE1,C1orf50	226,-386
chr1	43281046	43283968	MACS_peak_919	3100	CCDC23	ERMAP,CCDC23	-268552
chr1	43311136	43313580	MACS_peak_920	2047.32	ZNF691	ZNF691	115
chr1	43388210	43392067	MACS_peak_921	3100	none	none	none
chr1	43396498	43399136	MACS_peak_922	365.05	SLC2A1	none	none
chr1	43401231	43419937	MACS_peak_923	3100	SLC2A1	none	none
chr1	43422317	43425469	MACS_peak_924	2510.43	SLC2A1	SLC2A1-AS1,SLC2A1	-826954
chr1	43432441	43433725	MACS_peak_925	123.91	SLC2A1-AS1	none	none
chr1	43538508	43540268	MACS_peak_926	228.32	none	none	none
chr1	43585682	43587206	MACS_peak_927	488.41	none	none	none
chr1	43612627	43614382	MACS_peak_928	298.11	none	FAM183A	-89
chr1	43636046	43639257	MACS_peak_929	1833.14	EBNA1BP2	MIR6733,EBNA1BP2,CFAP57	-268,335,-349
chr1	43669601	43674289	MACS_peak_930	3100	CFAP57	none	none
chr1	43692110	43693991	MACS_peak_931	271.72	none	none	none
chr1	43739533	43740785	MACS_peak_932	99.27	none	none	none
chr1	43813570	43816473	MACS_peak_933	3100	MPL	none	none
chr1	43817499	43818349	MACS_peak_934	99.47	MPL	none	none
chr1	43822723	43829995	MACS_peak_935	3100	CDC20	CDC20	1734
chr1	43830726	43840795	MACS_peak_936	3100	none	ELOVL1	-2015
chr1	43853216	43856734	MACS_peak_937	3100	MED8	MED8,SZT2	508,-580
chr1	43869568	43870774	MACS_peak_938	133.98	SZT2	none	none
chr1	43916914	43921168	MACS_peak_939	3100	HYI,SZT2	HYI	619
chr1	43936423	43944052	MACS_peak_940	3100	none	none	none
chr1	43991041	43992548	MACS_peak_941	210.86	none	none	none
chr1	43994492	43998827	MACS_peak_942	3100	PTPRF	PTPRF	113
chr1	44009492	44010866	MACS_peak_943	98.48	PTPRF	none	none
chr1	44046363	44049554	MACS_peak_944	1573.22	PTPRF	none	none
chr1	44114332	44117612	MACS_peak_945	3100	KDM4A	KDM4A	176
chr1	44170361	44179148	MACS_peak_946	3100	ST3GAL3	ST3GAL3,KDM4A-AS1	1551,-1742
chr1	44286585	44288898	MACS_peak_947	751.32	ST3GAL3	none	none
chr1	44297809	44298731	MACS_peak_948	86.51	ST3GAL3	none	none
chr1	44299177	44303455	MACS_peak_949	3140.26	ST3GAL3	MIR6079	-2977
chr1	44386123	44388134	MACS_peak_950	282.75	ST3GAL3	none	none
chr1	44392820	44401541	MACS_peak_951	3100	none	ARTN	-1811
chr1	44411324	44413894	MACS_peak_952	3100	IPO13	IPO13	132
chr1	44435038	44436822	MACS_peak_953	937.95	DPH2	DPH2	278
chr1	44439130	44442171	MACS_peak_954	3100	ATP6V0B	ATP6V0B	331
chr1	44443642	44446615	MACS_peak_955	3100	B4GALT2	B4GALT2	255
chr1	44455925	44458841	MACS_peak_956	2241.56	CCDC24	CCDC24	104
chr1	44494638	44497952	MACS_peak_957	3100	SLC6A9	SLC6A9	869
chr1	44677740	44680167	MACS_peak_958	1164.17	none	DMAP1	-171
chr1	44792531	44794935	MACS_peak_959	390.78	ERI3	none	none
chr1	44819956	44821905	MACS_peak_960	1147.99	ERI3	ERI3	21
chr1	45096514	45099299	MACS_peak_961	3100	RNF220	none	none
chr1	45137593	45141544	MACS_peak_962	3100	TMEM53	TMEM53,C1orf228	712,-825
chr1	45171969	45174188	MACS_peak_963	308.17	C1orf228	none	none
chr1	45186912	45188621	MACS_peak_964	1516.27	C1orf228	none	none
chr1	45194684	45198341	MACS_peak_965	3100	none	none	none
chr1	45203247	45207690	MACS_peak_966	3100	none	KIF2C	-21
chr1	45208227	45209665	MACS_peak_967	91.25	KIF2C	none	none
chr1	45239856	45243982	MACS_peak_968	3100	RPS8	SNORD46,SNORD55,RPS8	-244383674
chr1	45264652	45267028	MACS_peak_969	3100	none	PLK3	-195
chr1	45271637	45275671	MACS_peak_970	3100	none	BTBD19,TCTEX1D4	-499,-697
chr1	45284247	45286848	MACS_peak_971	3100	PTCH2	none	none
chr1	45308249	45309740	MACS_peak_972	495.31	none	PTCH2	-378
chr1	45451000	45453577	MACS_peak_973	2181.25	EIF2B3	EIF2B3	106
chr1	45475819	45479624	MACS_peak_974	3100	none	UROD,HECTD3	-83,-694
chr1	45670659	45673024	MACS_peak_975	2000.22	ZSWIM5	ZSWIM5	409
chr1	45768075	45773388	MACS_peak_976	3100	LINC01144	LINC01144	1150
chr1	45791402	45795987	MACS_peak_977	3100	HPDL	HPDL	1150
chr1	45804182	45807579	MACS_peak_978	3100	MUTYH,TOE1	MUTYH,TOE1	-92539
chr1	45955541	45958324	MACS_peak_979	1132.93	none	TESK2	-92
chr1	45964739	45967252	MACS_peak_980	1772.49	MMACHC	MMACHC,CCDC163P	140,-244
chr1	45984302	45989250	MACS_peak_981	3100	PRDX1	PRDX1	834
chr1	46014971	46018001	MACS_peak_982	3100	AKR1A1	AKR1A1	32
chr1	46048262	46052600	MACS_peak_983	3100	NASP	NASP	772
chr1	46066631	46068718	MACS_peak_984	220.74	NASP	none	none
chr1	46082697	46083941	MACS_peak_985	112.86	NASP	none	none
chr1	46084742	46085930	MACS_peak_986	94.53	none	none	none
chr1	46087039	46087904	MACS_peak_987	82.84	CCDC17	CCDC17	2260
chr1	46144586	46146376	MACS_peak_988	198.57	GPBP1L1	none	none
chr1	46150000	46155203	MACS_peak_989	3100	none	GPBP1L1,TMEM69	-299,-1245
chr1	46215003	46217639	MACS_peak_990	3100	IPP	IPP	164
chr1	46267393	46270689	MACS_peak_991	3207.94	none	MAST2	-243
chr1	46352239	46354082	MACS_peak_992	201.82	MAST2	none	none
chr1	46355583	46360304	MACS_peak_993	2474.93	MAST2	none	none
chr1	46393149	46397194	MACS_peak_994	1035.88	MAST2	none	none
chr1	46499583	46501169	MACS_peak_995	124.33	MAST2	none	none
chr1	46501751	46503717	MACS_peak_996	190.43	none	none	none
chr1	46527940	46529427	MACS_peak_997	183.77	PIK3R3	none	none
chr1	46568447	46569383	MACS_peak_998	89.88	PIK3R3	none	none
chr1	46595703	46600146	MACS_peak_999	3100	PIK3R3	PIK3R3,LOC101929626	456,-1118
chr1	46600320	46601064	MACS_peak_1000	80.11	LOC101929626	LOC101929626,PIK3R3	1650,-1984
chr1	46644532	46652556	MACS_peak_1001	3100	TSPAN1	none	none
chr1	46652592	46655447	MACS_peak_1002	755.94	none	none	none
chr1	46655806	46657334	MACS_peak_1003	153.57	POMGNT1	none	none
chr1	46662078	46665763	MACS_peak_1004	3100	POMGNT1	POMGNT1	201
chr1	46688343	46690068	MACS_peak_1005	341.07	none	none	none
chr1	46711890	46714907	MACS_peak_1006	2779.02	RAD54L	RAD54L	32
chr1	46751139	46752635	MACS_peak_1007	184.27	LRRC41	none	none
chr1	46766685	46772405	MACS_peak_1008	3100	UQCRH	UQCRH,LRRC41	261,-507
chr1	46804248	46808364	MACS_peak_1009	3100	NSUN4	NSUN4	458
chr1	46812880	46814456	MACS_peak_1010	212.22	NSUN4	none	none
chr1	46907605	46909086	MACS_peak_1011	437.38	FAAHP1	none	none
chr1	47069036	47071060	MACS_peak_1012	919.91	none	MKNK1	-82
chr1	47081445	47083241	MACS_peak_1013	406.18	MOB3C	MOB3C	220
chr1	47132860	47135111	MACS_peak_1014	1629.54	ATPAF1	ATPAF1	114
chr1	47162357	47163165	MACS_peak_1015	91.66	EFCAB14	none	none
chr1	47183387	47185825	MACS_peak_1016	1604.01	EFCAB14	EFCAB14	130
chr1	47777592	47781282	MACS_peak_1017	3100	STIL	STIL	382
chr1	47798332	47801593	MACS_peak_1018	3100	CMPK1	CMPK1	494
chr1	47901683	47904720	MACS_peak_1019	3100	FOXD2	LINC01389,FOXD2,FOXD2-AS1	-212,1513,-2888
chr1	48934955	48939054	MACS_peak_1020	3100	SPATA6	SPATA6	876
chr1	51136270	51138047	MACS_peak_1021	324.86	FAF1	none	none
chr1	51423918	51427382	MACS_peak_1022	3100	FAF1	FAF1	286
chr1	51432524	51446427	MACS_peak_1023	3100	CDKN2C	none	none
chr1	51527994	51529761	MACS_peak_1024	133.07	none	none	none
chr1	51700777	51704504	MACS_peak_1025	3100	RNF11	RNF11	696
chr1	51725497	51735561	MACS_peak_1026	3100	RNF11	none	none
chr1	51761722	51763638	MACS_peak_1027	563.88	TTC39A	TTC39A	953
chr1	51795915	51797992	MACS_peak_1028	118.01	TTC39A-AS1,TTC39A	TTC39A,TTC39A-AS1	-7171628
chr1	51886835	51889086	MACS_peak_1029	745.07	EPS15	EPS15	-167
chr1	51899441	51900176	MACS_peak_1030	87.11	EPS15	none	none
chr1	51983128	51985590	MACS_peak_1031	3100	EPS15	EPS15	636
chr1	52034219	52036651	MACS_peak_1032	748.15	none	none	none
chr1	52081933	52084053	MACS_peak_1033	1378.66	OSBPL9	OSBPL9	448
chr1	52087454	52089254	MACS_peak_1034	142.85	OSBPL9	none	none
chr1	52101773	52103821	MACS_peak_1035	611.79	OSBPL9	none	none
chr1	52109648	52111380	MACS_peak_1036	303.36	OSBPL9	none	none
chr1	52194010	52196701	MACS_peak_1037	3100	OSBPL9	OSBPL9	-130
chr1	52336313	52337348	MACS_peak_1038	91.16	NRD1	none	none
chr1	52340507	52341467	MACS_peak_1039	80.53	NRD1	NRD1	2725
chr1	52342234	52346148	MACS_peak_1040	3100	NRD1	NRD1	418
chr1	52362219	52365518	MACS_peak_1041	2065.45	none	none	none
chr1	52421020	52423830	MACS_peak_1042	592.6	RAB3B	none	none
chr1	52435404	52436805	MACS_peak_1043	168.34	RAB3B	none	none
chr1	52455565	52456799	MACS_peak_1044	565.19	RAB3B	RAB3B	254
chr1	52497616	52500519	MACS_peak_1045	2853.65	KTI12,TXNDC12	KTI12	405
chr1	52519308	52523847	MACS_peak_1046	3100	TXNDC12	TXNDC12,BTF3L4	266,-279
chr1	52606798	52609283	MACS_peak_1047	3100	ZFYVE9	ZFYVE9	275
chr1	52829686	52832992	MACS_peak_1048	3100	CC2D1B	CC2D1B	538
chr1	52833347	52835065	MACS_peak_1049	565.99	none	CC2D1B	-2329
chr1	52868588	52871711	MACS_peak_1050	3100	none	ORC1,PRPF38A	-6,-69
chr1	52889535	52890389	MACS_peak_1051	86.12	ZCCHC11	none	none
chr1	53017283	53020539	MACS_peak_1052	3100	none	ZCCHC11	-149
chr1	53162608	53165287	MACS_peak_1053	2514.02	COA7	COA7	91
chr1	53167937	53169803	MACS_peak_1054	1160.05	none	none	none
chr1	53191448	53193346	MACS_peak_1055	1835.73	ZYG11B	ZYG11B	267
chr1	53307146	53311060	MACS_peak_1056	3100	ZYG11A	ZYG11A	921
chr1	53386134	53388373	MACS_peak_1057	1596.41	ECHDC2	ECHDC2	193
chr1	53392233	53394196	MACS_peak_1058	888.09	SCP2	SCP2	314
chr1	53479749	53481716	MACS_peak_1059	695.1	SCP2	SCP2	123
chr1	53511806	53514885	MACS_peak_1060	1148.31	SCP2	none	none
chr1	53611561	53612951	MACS_peak_1061	124.84	none	none	none
chr1	53661369	53664181	MACS_peak_1062	3100	CPT2	CPT2	675
chr1	53684771	53687532	MACS_peak_1063	3100	C1orf123	C1orf123	138
chr1	53703307	53705423	MACS_peak_1064	2552.1	LOC100507564	MAGOH,LOC100507564	-83,84
chr1	53781579	53782899	MACS_peak_1065	114.77	LRP8	none	none
chr1	53790318	53794348	MACS_peak_1066	3100	LRP8	LRP8	1488
chr1	54246883	54247829	MACS_peak_1067	94.86	NDC1	none	none
chr1	54276467	54277761	MACS_peak_1068	91.36	NDC1	none	none
chr1	54302333	54304909	MACS_peak_1069	3100	NDC1	NDC1	604
chr1	54354659	54356385	MACS_peak_1070	1432.23	none	YIPF1	-35
chr1	54410049	54413719	MACS_peak_1071	3100	none	LRRC42,HSPB11	-114,-596
chr1	54421628	54423867	MACS_peak_1072	337.66	LRRC42	none	none
chr1	54517238	54520499	MACS_peak_1073	2881.69	TMEM59	TMEM59,TCEANC2,MIR4781	243,-405,-883
chr1	54664633	54667412	MACS_peak_1074	1846.77	MRPL37	MRPL37,CYB5RL	183,-276
chr1	54715011	54716555	MACS_peak_1075	154.29	SSBP3	none	none
chr1	54718310	54720281	MACS_peak_1076	241.05	SSBP3	none	none
chr1	54871019	54874786	MACS_peak_1077	3100	none	SSBP3	-834
chr1	54952886	54955873	MACS_peak_1078	3100	none	none	none
chr1	55006927	55010829	MACS_peak_1079	3100	none	none	none
chr1	55036643	55038565	MACS_peak_1080	316.72	ACOT11	none	none
chr1	55180649	55182817	MACS_peak_1081	1542.42	TTC4	TTC4	239
chr1	55229119	55231146	MACS_peak_1082	1292.77	PARS2	PARS2	94
chr1	55350657	55353992	MACS_peak_1083	2604.8	DHCR24	DHCR24	597
chr1	55677967	55682940	MACS_peak_1084	3100	USP24	USP24,LOC100507634	586,-627
chr1	55892135	55897026	MACS_peak_1085	3100	none	none	none
chr1	56841625	56842582	MACS_peak_1086	118.87	none	none	none
chr1	57043733	57046031	MACS_peak_1087	693.94	PPAP2B	PPAP2B	375
chr1	57110340	57112296	MACS_peak_1088	1217.17	PRKAA2	PRKAA2	329
chr1	57153231	57155252	MACS_peak_1089	343.7	PRKAA2	none	none
chr1	58860329	58862473	MACS_peak_1090	523.26	none	none	none
chr1	59011123	59013508	MACS_peak_1091	3030.25	OMA1	OMA1	131
chr1	59049241	59051312	MACS_peak_1092	227.05	none	none	none
chr1	59164104	59166565	MACS_peak_1093	2281.99	MYSM1	MYSM1	413
chr1	59191159	59192028	MACS_peak_1094	84.9	none	none	none
chr1	59192052	59195109	MACS_peak_1095	2873.11	none	none	none
chr1	59204895	59207362	MACS_peak_1096	503.98	none	none	none
chr1	59219770	59222996	MACS_peak_1097	2487.88	none	none	none
chr1	59228517	59231134	MACS_peak_1098	398.74	none	none	none
chr1	59238414	59239781	MACS_peak_1099	81.96	none	none	none
chr1	59246562	59252319	MACS_peak_1100	3100	JUN	JUN,LINC01135	345,-1382
chr1	59279190	59284030	MACS_peak_1101	3100	LINC01135	none	none
chr1	59288460	59291208	MACS_peak_1102	519.34	LINC01135	none	none
chr1	59312679	59317816	MACS_peak_1103	3100	LINC01135	none	none
chr1	59346399	59351649	MACS_peak_1104	3100	LINC01135	none	none
chr1	59367170	59371029	MACS_peak_1105	3100	none	none	none
chr1	59371080	59376801	MACS_peak_1106	880.15	none	none	none
chr1	59480777	59482090	MACS_peak_1107	134.32	none	none	none
chr1	59485101	59486782	MACS_peak_1108	324.92	none	LINC01358	-206
chr1	59604945	59611136	MACS_peak_1109	3100	HSD52	none	none
chr1	59611255	59619149	MACS_peak_1110	3100	none	HSD52	-2723
chr1	59619752	59623722	MACS_peak_1111	544.87	none	none	none
chr1	59761223	59765061	MACS_peak_1112	3100	FGGY	FGGY	459
chr1	59948910	59950815	MACS_peak_1113	236.04	FGGY	none	none
chr1	60137081	60140133	MACS_peak_1114	707.66	FGGY	none	none
chr1	60195424	60198014	MACS_peak_1115	817.46	FGGY	MIR4711	2249
chr1	60279161	60281466	MACS_peak_1116	1109.82	none	HOOK1	-219
chr1	60391715	60392901	MACS_peak_1117	105.68	CYP2J2	CYP2J2	115
chr1	61515199	61517238	MACS_peak_1118	2000.22	none	none	none
chr1	61522389	61523982	MACS_peak_1119	595.09	none	none	none
chr1	61541638	61550423	MACS_peak_1120	3100	NFIA	NFIA	-1503
chr1	61648969	61650968	MACS_peak_1121	656.42	NFIA	none	none
chr1	61802909	61804480	MACS_peak_1122	269.16	NFIA	none	none
chr1	62189382	62192187	MACS_peak_1123	3100	TM2D1	TM2D1	311
chr1	62207046	62209268	MACS_peak_1124	1583.43	INADL	INADL	9
chr1	62586876	62589146	MACS_peak_1125	362.57	INADL	none	none
chr1	62900638	62906704	MACS_peak_1126	3100	USP1	USP1	1289
chr1	63152560	63155960	MACS_peak_1127	3100	none	DOCK7	-221
chr1	63248239	63250913	MACS_peak_1128	3100	none	ATG4C	-200
chr1	63782067	63783980	MACS_peak_1129	1305.67	none	LINC00466	-122
chr1	63787499	63790493	MACS_peak_1130	3031.32	FOXD3,FOXD3-AS1	FOXD3,FOXD3-AS1	267350
chr1	63832102	63834588	MACS_peak_1131	2618.07	ALG6	ALG6	85
chr1	63987692	63990411	MACS_peak_1132	3106.21	EFCAB7	EFCAB7,ITGB3BP	39,-107
chr1	64058201	64060838	MACS_peak_1133	3100	PGM1	PGM1	40
chr1	64126816	64129743	MACS_peak_1134	951.87	none	none	none
chr1	64157274	64158702	MACS_peak_1135	286.93	none	none	none
chr1	64196441	64198767	MACS_peak_1136	638.07	none	none	none
chr1	64238968	64241164	MACS_peak_1137	996.12	ROR1	ROR1	377
chr1	64471709	64473485	MACS_peak_1138	108.4	ROR1	none	none
chr1	64636651	64639266	MACS_peak_1139	352.48	ROR1	none	none
chr1	64687963	64690504	MACS_peak_1140	482.11	UBE2U	none	none
chr1	64694841	64698696	MACS_peak_1141	1025.96	UBE2U	none	none
chr1	64808164	64810513	MACS_peak_1142	478.41	none	none	none
chr1	64934913	64937700	MACS_peak_1143	1537.9	none	CACHD1	-169
chr1	64970601	64972120	MACS_peak_1144	137.99	CACHD1	CACHD1	-236
chr1	65209691	65212064	MACS_peak_1145	3100	RAVER2	RAVER2	100
chr1	65321974	65323536	MACS_peak_1146	149.89	JAK1	none	none
chr1	65362907	65364956	MACS_peak_1147	504.44	JAK1	none	none
chr1	65381456	65384529	MACS_peak_1148	1156.95	JAK1	none	none
chr1	65398423	65400957	MACS_peak_1149	450.46	JAK1	none	none
chr1	65414614	65415964	MACS_peak_1150	179.22	JAK1	none	none
chr1	65430752	65433343	MACS_peak_1151	3100	JAK1	JAK1	140
chr1	65466052	65469440	MACS_peak_1152	2153.5	LINC01359	LINC01359	413
chr1	65531339	65535207	MACS_peak_1153	3100	none	none	none
chr1	65612668	65616529	MACS_peak_1154	3100	AK4	AK4	749
chr1	65634430	65636997	MACS_peak_1155	216.76	AK4	none	none
chr1	65637753	65645391	MACS_peak_1156	3100	AK4	none	none
chr1	65719270	65721251	MACS_peak_1157	856.8	none	none	none
chr1	65884741	65892637	MACS_peak_1158	3100	LEPROT,LEPR	LEPROT,LEPR	22912355
chr1	66276945	66279024	MACS_peak_1159	464.6	PDE4B	none	none
chr1	66730886	66739096	MACS_peak_1160	3100	PDE4B	none	none
chr1	66766662	66767358	MACS_peak_1161	105.95	PDE4B	none	none
chr1	66796735	66800283	MACS_peak_1162	1167.78	PDE4B	PDE4B	719
chr1	66848318	66849628	MACS_peak_1163	140.86	none	none	none
chr1	66911359	66913057	MACS_peak_1164	252.75	none	none	none
chr1	66954254	66955946	MACS_peak_1165	155	none	none	none
chr1	66969431	66970710	MACS_peak_1166	86.8	none	none	none
chr1	67026866	67032581	MACS_peak_1167	3100	SGIP1	none	none
chr1	67063781	67065675	MACS_peak_1168	251.76	SGIP1	none	none
chr1	67388967	67400481	MACS_peak_1169	3100	MIER1	MIER1	-1201
chr1	67403478	67406082	MACS_peak_1170	694.9	MIER1	none	none
chr1	67408648	67411918	MACS_peak_1171	2205.74	MIER1	none	none
chr1	67416363	67418809	MACS_peak_1172	570.83	MIER1	none	none
chr1	67419229	67420428	MACS_peak_1173	121.79	MIER1	none	none
chr1	67517932	67520826	MACS_peak_1174	3100	SLC35D1	SLC35D1	701
chr1	67525773	67526902	MACS_peak_1175	82.53	none	none	none
chr1	67893546	67897714	MACS_peak_1176	3100	SERBP1	SERBP1	493
chr1	68027222	68028279	MACS_peak_1177	96.65	none	none	none
chr1	68035191	68037274	MACS_peak_1178	376.26	none	none	none
chr1	68147968	68155651	MACS_peak_1179	3100	GADD45A	GADD45A	950
chr1	68166063	68166920	MACS_peak_1180	86.18	none	none	none
chr1	68175831	68180877	MACS_peak_1181	1411.26	GNG12	none	none
chr1	68190655	68192494	MACS_peak_1182	155.83	GNG12	none	none
chr1	68200785	68203180	MACS_peak_1183	1094.43	GNG12	none	none
chr1	68214774	68216637	MACS_peak_1184	371.99	GNG12	none	none
chr1	68224336	68227111	MACS_peak_1185	635.66	GNG12	none	none
chr1	68231024	68233511	MACS_peak_1186	996.3	GNG12	none	none
chr1	68256354	68260292	MACS_peak_1187	1986.43	GNG12	none	none
chr1	68295463	68300242	MACS_peak_1188	3100	GNG12	GNG12-AS1,GNG12	-1181303
chr1	68354023	68356818	MACS_peak_1189	767.16	GNG12-AS1	none	none
chr1	68434914	68436475	MACS_peak_1190	171.87	GNG12-AS1	none	none
chr1	68576444	68588284	MACS_peak_1191	3100	GNG12-AS1	none	none
chr1	68630109	68631172	MACS_peak_1192	91.75	WLS,GNG12-AS1	none	none
chr1	68639109	68641377	MACS_peak_1193	191.17	WLS,GNG12-AS1	none	none
chr1	68653997	68655068	MACS_peak_1194	83.03	WLS,GNG12-AS1	none	none
chr1	68694115	68699365	MACS_peak_1195	3100	WLS	WLS	1489
chr1	68787794	68789149	MACS_peak_1196	104.58	none	none	none
chr1	68807840	68813166	MACS_peak_1197	1151.72	none	none	none
chr1	68841169	68842678	MACS_peak_1198	157.21	none	none	none
chr1	68842872	68853314	MACS_peak_1199	3100	none	none	none
chr1	68907388	68909593	MACS_peak_1200	515.37	RPE65	none	none
chr1	68949824	68950641	MACS_peak_1201	80.01	DEPDC1	none	none
chr1	68958086	68960199	MACS_peak_1202	181.63	DEPDC1	none	none
chr1	68960479	68964064	MACS_peak_1203	3100	DEPDC1	DEPDC1-AS1,DEPDC1	-87633
chr1	69346968	69348697	MACS_peak_1204	1144.11	none	none	none
chr1	70032389	70034615	MACS_peak_1205	653.34	none	none	none
chr1	70670050	70672936	MACS_peak_1206	3100	SRSF11	SRSF11,LRRC40	129,-132
chr1	70685657	70688751	MACS_peak_1207	3100	SRSF11	none	none
chr1	70692746	70693895	MACS_peak_1208	104.07	SRSF11	none	none
chr1	70785145	70786486	MACS_peak_1209	88.93	ANKRD13C	none	none
chr1	70792708	70793726	MACS_peak_1210	93.31	ANKRD13C	none	none
chr1	70799421	70800919	MACS_peak_1211	215.99	ANKRD13C	none	none
chr1	70817859	70822126	MACS_peak_1212	3100	ANKRD13C	ANKRD13C,HHLA3	425,-500
chr1	70875287	70878963	MACS_peak_1213	3090.36	CTH	CTH	225
chr1	71545276	71548224	MACS_peak_1214	3100	ZRANB2	ZRANB2,ZRANB2-AS2	222,-256
chr1	71831220	71832472	MACS_peak_1215	84.12	none	none	none
chr1	72746309	72752303	MACS_peak_1216	3100	none	NEGR1	-1029
chr1	74662800	74665081	MACS_peak_1217	2047.3	FPGT	FPGT,LRRIQ3	45,-69
chr1	75079944	75080901	MACS_peak_1218	106.02	ERICH3-AS1,ERICH3	none	none
chr1	75197366	75200521	MACS_peak_1219	3100	TYW3,CRYZ	TYW3,CRYZ	82149
chr1	75840811	75841859	MACS_peak_1220	96.15	SLC44A5	none	none
chr1	76080302	76082266	MACS_peak_1221	173.41	none	none	none
chr1	76137926	76139618	MACS_peak_1222	323.88	none	none	none
chr1	76188618	76192671	MACS_peak_1223	3100	ACADM	ACADM	613
chr1	76230551	76232450	MACS_peak_1224	351.16	none	none	none
chr1	76250614	76257453	MACS_peak_1225	3100	RABGGTB	SNORD45A,SNORD45B,SNORD45C	460,-1128,1277
chr1	76261485	76263590	MACS_peak_1226	393.3	none	MSH4	-18
chr1	76429054	76431404	MACS_peak_1227	829.25	none	none	none
chr1	76533787	76534919	MACS_peak_1228	170.11	none	none	none
chr1	76539388	76541285	MACS_peak_1229	416.9	none	ST6GALNAC3	-52
chr1	77683898	77686115	MACS_peak_1230	1947.98	PIGK	PIGK	126
chr1	77979446	77981241	MACS_peak_1231	168.98	AK5	none	none
chr1	77996800	78006607	MACS_peak_1232	3100	AK5	none	none
chr1	78146264	78150742	MACS_peak_1233	3100	none	ZZZ3	-160
chr1	78223831	78226380	MACS_peak_1234	3100	USP33	USP33	459
chr1	78244333	78246568	MACS_peak_1235	1368.45	FAM73A	FAM73A	142
chr1	78289440	78290724	MACS_peak_1236	91.07	FAM73A	none	none
chr1	78353643	78355411	MACS_peak_1237	749.92	NEXN,NEXN-AS1	NEXN,NEXN-AS1	328697
chr1	78441260	78447012	MACS_peak_1238	3100	FUBP1	FUBP1	641
chr1	78468094	78472847	MACS_peak_1239	3100	none	DNAJB4	-165
chr1	78566466	78568383	MACS_peak_1240	311.22	GIPC2	none	none
chr1	78956590	78957925	MACS_peak_1241	170.05	PTGFR	PTGFR	530
chr1	79156183	79159629	MACS_peak_1242	574.87	none	none	none
chr1	79295625	79300965	MACS_peak_1243	2801.5	none	none	none
chr1	79306087	79307297	MACS_peak_1244	120.56	none	none	none
chr1	82164165	82171028	MACS_peak_1245	3100	LPHN2	LPHN2	2142
chr1	82171735	82173836	MACS_peak_1246	353.03	LPHN2	none	none
chr1	82265068	82270194	MACS_peak_1247	3100	LPHN2	LPHN2	1550
chr1	83030063	83032300	MACS_peak_1248	357.08	none	none	none
chr1	83600370	83601162	MACS_peak_1249	100.04	none	none	none
chr1	83615715	83618197	MACS_peak_1250	455.87	none	none	none
chr1	83646866	83648682	MACS_peak_1251	760.97	none	none	none
chr1	84463881	84466024	MACS_peak_1252	3019.35	none	TTLL7	-119
chr1	84542453	84545087	MACS_peak_1253	3100	PRKACB	PRKACB	113
chr1	84568281	84569617	MACS_peak_1254	190.15	PRKACB	none	none
chr1	84621376	84623156	MACS_peak_1255	109.85	PRKACB	none	none
chr1	84718747	84720658	MACS_peak_1256	211.44	none	none	none
chr1	84763525	84769727	MACS_peak_1257	3100	SAMD13	SAMD13	-662
chr1	84831407	84832498	MACS_peak_1258	128.46	UOX	none	none
chr1	84944143	84946400	MACS_peak_1259	1876.19	RPF1	RPF1	352
chr1	84969138	84973624	MACS_peak_1260	3100	GNG5	GNG5	881
chr1	85038131	85041018	MACS_peak_1261	2991.29	CTBS	CTBS	589
chr1	85085063	85087535	MACS_peak_1262	1346	LINC01461	LINC01461	415
chr1	85154813	85157792	MACS_peak_1263	3100	none	SSX2IP	-62
chr1	85316601	85321362	MACS_peak_1264	856.22	LPAR3	none	none
chr1	85357973	85359506	MACS_peak_1265	393.47	LPAR3	LPAR3	157
chr1	85405368	85407287	MACS_peak_1266	337.78	MCOLN2	none	none
chr1	85410212	85412181	MACS_peak_1267	406.23	MCOLN2	none	none
chr1	85461924	85463572	MACS_peak_1268	694.55	MCOLN2	MCOLN2	48
chr1	85513194	85515000	MACS_peak_1269	746.48	MCOLN3	MCOLN3	126
chr1	85527019	85528479	MACS_peak_1270	257.27	none	WDR63	-231
chr1	85665258	85668882	MACS_peak_1271	3100	none	SYDE2	-342
chr1	85709567	85710878	MACS_peak_1272	151.9	none	none	none
chr1	85723674	85726255	MACS_peak_1273	1881.98	C1orf52	C1orf52	391
chr1	85740019	85746062	MACS_peak_1274	3100	LOC646626	BCL10,LOC646626	-4531000
chr1	85753368	85757486	MACS_peak_1275	3100	none	none	none
chr1	85762750	85765099	MACS_peak_1276	252.49	none	none	none
chr1	85771440	85772310	MACS_peak_1277	84.41	none	none	none
chr1	85772657	85783287	MACS_peak_1278	3100	none	none	none
chr1	85783469	85812604	MACS_peak_1279	3100	DDAH1	none	none
chr1	85824417	85827516	MACS_peak_1280	385.76	DDAH1	none	none
chr1	85830503	85833195	MACS_peak_1281	476.79	DDAH1	none	none
chr1	85838972	85839960	MACS_peak_1282	80.21	DDAH1	none	none
chr1	85845416	85846401	MACS_peak_1283	86.05	DDAH1	none	none
chr1	85862915	85864539	MACS_peak_1284	253.97	DDAH1	none	none
chr1	85872027	85873953	MACS_peak_1285	284.84	DDAH1	none	none
chr1	85916382	85917740	MACS_peak_1286	154.31	DDAH1	none	none
chr1	85928289	85932450	MACS_peak_1287	3100	DDAH1	DDAH1	520
chr1	85985668	85989529	MACS_peak_1288	2876.52	DDAH1	none	none
chr1	85990000	85993987	MACS_peak_1289	1240.37	DDAH1	none	none
chr1	86010056	86011556	MACS_peak_1290	162.93	DDAH1	none	none
chr1	86028175	86029595	MACS_peak_1291	170.66	DDAH1	none	none
chr1	86033078	86055338	MACS_peak_1292	3100	none	DDAH1,CYR61	-162,-2235
chr1	86070721	86080542	MACS_peak_1293	3100	none	none	none
chr1	86094154	86095205	MACS_peak_1294	90.01	none	none	none
chr1	86119695	86121179	MACS_peak_1295	140.6	ZNHIT6	none	none
chr1	86155416	86160314	MACS_peak_1296	1098.37	ZNHIT6	none	none
chr1	86162852	86164335	MACS_peak_1297	177.74	ZNHIT6	none	none
chr1	86171729	86175419	MACS_peak_1298	3100	ZNHIT6	ZNHIT6	542
chr1	86312965	86317694	MACS_peak_1299	2537.43	COL24A1	none	none
chr1	86859556	86863239	MACS_peak_1300	3100	ODF2L	ODF2L	628
chr1	87113318	87114563	MACS_peak_1301	108.54	CLCA3P	none	none
chr1	87168545	87172707	MACS_peak_1302	3100	SH3GLB1	SH3GLB1	374
chr1	87238859	87242192	MACS_peak_1303	760.15	none	none	none
chr1	87242961	87247374	MACS_peak_1304	1499.06	none	none	none
chr1	87378355	87382305	MACS_peak_1305	3100	none	HS2ST1,SEP15	-4,-223
chr1	87597315	87598203	MACS_peak_1306	80.46	LINC01140	LINC01140	151
chr1	87791494	87802335	MACS_peak_1307	3100	LMO4	LMO4	2764
chr1	88260328	88261511	MACS_peak_1308	119.44	none	none	none
chr1	88418743	88424720	MACS_peak_1309	3100	none	none	none
chr1	88447152	88448407	MACS_peak_1310	110.44	none	none	none
chr1	88466600	88468165	MACS_peak_1311	130.75	none	none	none
chr1	88792302	88794762	MACS_peak_1312	1232.68	none	none	none
chr1	88806953	88807711	MACS_peak_1313	91.17	none	none	none
chr1	88927811	88929366	MACS_peak_1314	551.92	none	none	none
chr1	89148218	89151954	MACS_peak_1315	3100	PKN2,PKN2-AS1	PKN2,PKN2-AS1	165801
chr1	89231335	89232267	MACS_peak_1316	84.36	PKN2	none	none
chr1	89238484	89240484	MACS_peak_1317	258.19	PKN2	none	none
chr1	89342720	89344067	MACS_peak_1318	129.4	GTF2B	none	none
chr1	89355743	89359608	MACS_peak_1319	3100	none	GTF2B	-374
chr1	89449579	89452050	MACS_peak_1320	695.74	CCBL2	none	none
chr1	89456624	89459852	MACS_peak_1321	3100	CCBL2	CCBL2	405
chr1	89487442	89489399	MACS_peak_1322	715.63	GBP3	GBP3	129
chr1	89988852	89991386	MACS_peak_1323	3100	none	LRRC8B	-277
chr1	90097372	90100249	MACS_peak_1324	3145.86	LRRC8C	LRRC8C,FLJ27354	167,-357
chr1	90285502	90290081	MACS_peak_1325	3100	LRRC8D	LRRC8D	312
chr1	90307608	90310575	MACS_peak_1326	2268.95	LRRC8D	none	none
chr1	90370565	90378547	MACS_peak_1327	3100	LRRC8D	none	none
chr1	90459440	90462340	MACS_peak_1328	3100	ZNF326	ZNF326,GEMIN8P4	213,-365
chr1	90867555	90870245	MACS_peak_1329	1683.7	none	none	none
chr1	91181916	91184696	MACS_peak_1330	1191.06	none	BARHL2	-512
chr1	91316040	91318085	MACS_peak_1331	824.36	none	none	none
chr1	91442678	91443684	MACS_peak_1332	118.43	ZNF644	none	none
chr1	91482688	91484180	MACS_peak_1333	143.28	ZNF644	none	none
chr1	91485602	91489043	MACS_peak_1334	3100	ZNF644	ZNF644	-257
chr1	91869495	91870982	MACS_peak_1335	487.01	HFM1	HFM1	188
chr1	91965283	91968574	MACS_peak_1336	3100	CDC7	CDC7	264
chr1	91975582	91976621	MACS_peak_1337	82.93	CDC7	none	none
chr1	92202133	92203313	MACS_peak_1338	91.46	TGFBR3	none	none
chr1	92316168	92317683	MACS_peak_1339	323.84	TGFBR3	none	none
chr1	92350323	92353176	MACS_peak_1340	2687.03	TGFBR3	TGFBR3	87
chr1	92356512	92358699	MACS_peak_1341	500.03	TGFBR3	none	none
chr1	92370098	92372907	MACS_peak_1342	2291.61	TGFBR3	TGFBR3	57
chr1	92494522	92497902	MACS_peak_1343	3100	EPHX4	EPHX4	680
chr1	92545079	92547103	MACS_peak_1344	1785.87	BTBD8	BTBD8	230
chr1	92763281	92765814	MACS_peak_1345	3100	GLMN,RPAP2	GLMN,RPAP2	19,26
chr1	92950482	92952352	MACS_peak_1346	259.72	GFI1	GFI1	211
chr1	92980858	92982324	MACS_peak_1347	173.34	EVI5	none	none
chr1	93249068	93251832	MACS_peak_1348	3132.2	EVI5	none	none
chr1	93269337	93272527	MACS_peak_1349	1714.1	none	none	none
chr1	93296381	93300129	MACS_peak_1350	3100	RPL5	RPL5	662
chr1	93414947	93417880	MACS_peak_1351	1117.81	FAM69A	none	none
chr1	93425610	93428288	MACS_peak_1352	3100	FAM69A	FAM69A	130
chr1	93543525	93547978	MACS_peak_1353	3100	MTF2	MTF2	960
chr1	93620200	93621730	MACS_peak_1354	82.49	TMED5	none	none
chr1	93642512	93647709	MACS_peak_1355	3100	TMED5	TMED5,CCDC18	1136,-1162
chr1	93803339	93805294	MACS_peak_1356	290.58	LOC100131564	none	none
chr1	93810085	93814597	MACS_peak_1357	3100	DR1	DR1,LOC100131564	864,-973
chr1	93817580	93819915	MACS_peak_1358	247.42	DR1	none	none
chr1	93823678	93824575	MACS_peak_1359	83.29	DR1	none	none
chr1	93912835	93915153	MACS_peak_1360	2296.16	FNBP1L	FNBP1L	307
chr1	94079345	94084456	MACS_peak_1361	1064.97	BCAR3	BCAR3	-2198
chr1	94086430	94088769	MACS_peak_1362	257.72	BCAR3	none	none
chr1	94093672	94098054	MACS_peak_1363	532.85	BCAR3	none	none
chr1	94098471	94099398	MACS_peak_1364	116.05	BCAR3	none	none
chr1	94101364	94102218	MACS_peak_1365	80.48	BCAR3	none	none
chr1	94126846	94132076	MACS_peak_1366	1326.95	BCAR3	none	none
chr1	94144552	94148482	MACS_peak_1367	3100	BCAR3	BCAR3	409
chr1	94157413	94160605	MACS_peak_1368	1799.63	BCAR3	none	none
chr1	94164684	94170434	MACS_peak_1369	3100	BCAR3	none	none
chr1	94243586	94247286	MACS_peak_1370	2909.2	BCAR3	none	none
chr1	94268106	94272576	MACS_peak_1371	2496.57	BCAR3	none	none
chr1	94275833	94277027	MACS_peak_1372	91.19	BCAR3	none	none
chr1	94277267	94280161	MACS_peak_1373	801.43	BCAR3	none	none
chr1	94310628	94314668	MACS_peak_1374	3100	BCAR3	BCAR3,MIR760	58261
chr1	94343174	94345838	MACS_peak_1375	3100	DNTTIP2	DNTTIP2	256
chr1	94373578	94376015	MACS_peak_1376	3067.67	GCLM	GCLM	216
chr1	94661184	94662719	MACS_peak_1377	189.91	ARHGAP29	none	none
chr1	94701144	94704458	MACS_peak_1378	3100	ARHGAP29	ARHGAP29	506
chr1	94711297	94714212	MACS_peak_1379	1977.89	none	none	none
chr1	94764994	94765914	MACS_peak_1380	103.54	none	none	none
chr1	94787106	94794195	MACS_peak_1381	3100	none	none	none
chr1	94882692	94885157	MACS_peak_1382	2188.68	none	ABCD3	-8
chr1	95006694	95008317	MACS_peak_1383	427.46	none	F3	-92
chr1	95284966	95286419	MACS_peak_1384	329.34	LINC01057	LINC01057,SLC44A3	145,-205
chr1	95319593	95321526	MACS_peak_1385	928.77	SLC44A3	none	none
chr1	95328215	95331381	MACS_peak_1386	877.05	SLC44A3	none	none
chr1	95367079	95367988	MACS_peak_1387	102.36	CNN3	none	none
chr1	95368086	95369853	MACS_peak_1388	240.85	CNN3	none	none
chr1	95390015	95395044	MACS_peak_1389	3100	CNN3	CNN3,LOC729970	250,-1054
chr1	95537148	95539480	MACS_peak_1390	3100	ALG14	ALG14	193
chr1	95551313	95554755	MACS_peak_1391	2006.85	none	none	none
chr1	95581946	95583869	MACS_peak_1392	1198.82	TMEM56	TMEM56,TMEM56-RWDD3	14,-571
chr1	95698250	95700729	MACS_peak_1393	3100	LOC101928118,TMEM56-RWDD3	LOC101928118,RWDD3	49,-221
chr1	96827491	96829268	MACS_peak_1394	288.14	LOC101928241	none	none
chr1	97186005	97189438	MACS_peak_1395	3100	PTBP2	PTBP2	-472
chr1	97742723	97744626	MACS_peak_1396	249.78	DPYD-AS1,DPYD	none	none
chr1	98313754	98316914	MACS_peak_1397	870.33	DPYD	none	none
chr1	98372029	98373544	MACS_peak_1398	186.82	DPYD	none	none
chr1	98384270	98387908	MACS_peak_1399	3046.46	DPYD	DPYD	526
chr1	98402901	98404681	MACS_peak_1400	262.61	none	none	none
chr1	98495249	98497383	MACS_peak_1401	307.02	MIR137HG	none	none
chr1	98508345	98513696	MACS_peak_1402	3100	MIR137HG	MIR2682,MIR137	-113707
chr1	98515443	98522757	MACS_peak_1403	3100	none	none	none
chr1	98549344	98555522	MACS_peak_1404	3100	none	none	none
chr1	98673329	98677791	MACS_peak_1405	3100	none	LOC729987	-706
chr1	98781323	98782620	MACS_peak_1406	134.95	none	none	none
chr1	98783607	98784857	MACS_peak_1407	113.56	none	none	none
chr1	98786246	98794376	MACS_peak_1408	3100	none	none	none
chr1	98852458	98857194	MACS_peak_1409	1385.41	none	none	none
chr1	98931000	98934960	MACS_peak_1410	1582.51	none	none	none
chr1	99126128	99129153	MACS_peak_1411	3100	SNX7	SNX7	405
chr1	100230974	100232726	MACS_peak_1412	321.96	none	FRRS1	-501
chr1	100314662	100316782	MACS_peak_1413	1983.41	AGL	AGL	83
chr1	100434648	100436952	MACS_peak_1414	2080.62	SLC35A3	SLC35A3	-191
chr1	100501914	100506081	MACS_peak_1415	3100	HIAT1	HIAT1	209
chr1	100515088	100516661	MACS_peak_1416	330.48	HIAT1	none	none
chr1	100597162	100600182	MACS_peak_1417	3100	none	TRMT13,SASS6	-33,-161
chr1	100714251	100716389	MACS_peak_1418	1935.14	DBT	DBT	89
chr1	100730602	100733142	MACS_peak_1419	3100	RTCA	RTCA-AS1,RTCA	-142159
chr1	100787926	100789041	MACS_peak_1420	83.91	none	none	none
chr1	100815769	100819729	MACS_peak_1421	3100	none	CDC14A	-273
chr1	100908526	100910759	MACS_peak_1422	686.33	CDC14A	none	none
chr1	101004457	101005745	MACS_peak_1423	155.57	GPR88	GPR88	1374
chr1	101061198	101064054	MACS_peak_1424	2385.46	none	none	none
chr1	101086444	101089755	MACS_peak_1425	1515.37	none	none	none
chr1	101095992	101097843	MACS_peak_1426	213.44	LINC01349	none	none
chr1	101358790	101363490	MACS_peak_1427	3100	none	EXTL2,SLC30A7	-405,-491
chr1	101490008	101492460	MACS_peak_1428	3100	DPH5	DPH5,LOC102606465	128,-167
chr1	101614167	101615348	MACS_peak_1429	130.57	none	none	none
chr1	101615674	101616467	MACS_peak_1430	95.05	none	none	none
chr1	101639876	101641855	MACS_peak_1431	304.11	none	none	none
chr1	101665146	101667559	MACS_peak_1432	875.58	none	none	none
chr1	101700499	101704999	MACS_peak_1433	3100	S1PR1	S1PR1,LOC101928370	445,-665
chr1	101719507	101722528	MACS_peak_1434	554.2	none	none	none
chr1	104067214	104070014	MACS_peak_1435	3100	RNPC3	RNPC3,LOC101928436	37,-509
chr1	107598753	107600782	MACS_peak_1436	1887.79	PRMT6	PRMT6	501
chr1	108741070	108744331	MACS_peak_1437	3100	SLC25A24	SLC25A24	280
chr1	109101491	109104362	MACS_peak_1438	1957.67	none	FAM102B	-44
chr1	109202843	109204846	MACS_peak_1439	2547.94	HENMT1	HENMT1	-100
chr1	109233662	109237480	MACS_peak_1440	3100	PRPF38B	PRPF38B	637
chr1	109288412	109290957	MACS_peak_1441	3100	STXBP3	STXBP3	400
chr1	109358084	109360225	MACS_peak_1442	396.9	AKNAD1	none	none
chr1	109370080	109375348	MACS_peak_1443	3100	AKNAD1	none	none
chr1	109418627	109421583	MACS_peak_1444	3100	GPSM2	GPSM2	503
chr1	109474902	109475895	MACS_peak_1445	89.95	CLCC1	none	none
chr1	109504742	109507183	MACS_peak_1446	2517.04	CLCC1	CLCC1	159
chr1	109582980	109585759	MACS_peak_1447	1852.17	WDR47	WDR47	481
chr1	109617305	109619768	MACS_peak_1448	3100	TAF13	TAF13	88
chr1	109631474	109635473	MACS_peak_1449	3100	TMEM167B	TMEM167B	71
chr1	109641787	109644315	MACS_peak_1450	3100	SCARNA2	SCARNA2	237
chr1	109755812	109760101	MACS_peak_1451	3100	SARS	SARS	1442
chr1	109760651	109761787	MACS_peak_1452	190.84	SARS	none	none
chr1	109781912	109783213	MACS_peak_1453	119.21	none	none	none
chr1	109791744	109793022	MACS_peak_1454	127.5	none	CELSR2	-257
chr1	109819741	109821043	MACS_peak_1455	90.59	none	none	none
chr1	109824186	109827150	MACS_peak_1456	3100	PSRC1	PSRC1	122
chr1	109939511	109941832	MACS_peak_1457	884.68	none	SORT1	-108
chr1	109967505	109970263	MACS_peak_1458	3100	PSMA5	PSMA5	186
chr1	110025728	110028041	MACS_peak_1459	1646.88	ATXN7L2	ATXN7L2	324
chr1	110035809	110037710	MACS_peak_1460	1182.34	CYB561D1	CYB561D1	59
chr1	110051640	110053177	MACS_peak_1461	220.52	none	AMIGO1	-72
chr1	110074579	110076065	MACS_peak_1462	227.86	none	none	none
chr1	110088680	110092516	MACS_peak_1463	3100	none	GNAI3	-587
chr1	110143070	110144697	MACS_peak_1464	173.41	none	MIR197	2369
chr1	110161269	110167942	MACS_peak_1465	3100	AMPD2	AMPD2	1403
chr1	110197932	110199440	MACS_peak_1466	358.32	none	GSTM4	-11
chr1	110282192	110283597	MACS_peak_1467	236.62	GSTM3	GSTM3	766
chr1	110334502	110335716	MACS_peak_1468	102.9	none	none	none
chr1	110526789	110528603	MACS_peak_1469	1751.03	AHCYL1	AHCYL1	310
chr1	110545761	110547564	MACS_peak_1470	445.83	AHCYL1	AHCYL1	93
chr1	110576044	110578773	MACS_peak_1471	3100	STRIP1	STRIP1	186
chr1	110692793	110694105	MACS_peak_1472	315.11	SLC6A17	SLC6A17	318
chr1	110752262	110754305	MACS_peak_1473	954.52	none	KCNC4,KCNC4-AS1	-52,-674
chr1	110879501	110884647	MACS_peak_1474	3100	RBM15	RBM15,LOC440600	130,-281
chr1	110948981	110951361	MACS_peak_1475	3100	LAMTOR5	LAMTOR5-AS1,LAMTOR5	-259375
chr1	111019286	111020998	MACS_peak_1476	261.78	none	none	none
chr1	111505166	111507833	MACS_peak_1477	3100	LRIF1	LRIF1	67
chr1	111681252	111684089	MACS_peak_1478	3100	DRAM2,CEPT1	CEPT1,DRAM2	-162168
chr1	111770329	111771824	MACS_peak_1479	176.27	CHI3L2	CHI3L2	796
chr1	111990498	111993240	MACS_peak_1480	3100	ATP5F1	WDR77,ATP5F1	-39127
chr1	112050094	112051588	MACS_peak_1481	317.18	ADORA3	none	none
chr1	112161523	112163780	MACS_peak_1482	1660.01	RAP1A	RAP1A	-117
chr1	112280799	112282821	MACS_peak_1483	611.56	FAM212B	FAM212B,FAM212B-AS1	236,-652
chr1	112297197	112299770	MACS_peak_1484	2908.26	DDX20	FAM212B,DDX20,LOC101928718	-64,294,-352
chr1	112793501	112795556	MACS_peak_1485	215.41	none	none	none
chr1	112932859	112941220	MACS_peak_1486	3100	none	CTTNBP2NL	-1760
chr1	113007540	113009570	MACS_peak_1487	599.77	none	WNT2B	-607
chr1	113044129	113045512	MACS_peak_1488	416.25	WNT2B	none	none
chr1	113050729	113052083	MACS_peak_1489	174.25	WNT2B	WNT2B	37
chr1	113064650	113065919	MACS_peak_1490	183.64	none	none	none
chr1	113084334	113089572	MACS_peak_1491	3100	ST7L	none	none
chr1	113156355	113158148	MACS_peak_1492	173.44	ST7L	none	none
chr1	113159736	113166239	MACS_peak_1493	3100	CAPZA1	CAPZA1,ST7L	913,-947
chr1	113178661	113180885	MACS_peak_1494	255.31	CAPZA1	none	none
chr1	113210741	113212326	MACS_peak_1495	178.29	CAPZA1	none	none
chr1	113215518	113218768	MACS_peak_1496	3100	MOV10	MOV10	49
chr1	113240310	113251242	MACS_peak_1497	3100	RHOC	none	none
chr1	113257003	113258387	MACS_peak_1498	177.13	PPM1J	PPM1J	255
chr1	113277812	113278879	MACS_peak_1499	137.98	none	none	none
chr1	113391404	113398343	MACS_peak_1500	3100	none	LINC01356	-1608
chr1	113445822	113449265	MACS_peak_1501	257.25	none	none	none
chr1	113477088	113480039	MACS_peak_1502	642.98	SLC16A1	none	none
chr1	113496089	113501425	MACS_peak_1503	3100	SLC16A1	SLC16A1,SLC16A1-AS1	-72,-279
chr1	113584375	113586186	MACS_peak_1504	288.04	LOC100996251	none	none
chr1	113614619	113617234	MACS_peak_1505	2314.26	LRIG2	LRIG2,LOC100996251	96,-202
chr1	113931042	113934740	MACS_peak_1506	3100	none	MAGI3	-583
chr1	113998774	114000921	MACS_peak_1507	402.65	MAGI3	none	none
chr1	114299700	114303469	MACS_peak_1508	3100	PHTF1	PHTF1	193
chr1	114352950	114356387	MACS_peak_1509	3100	RSBN1	RSBN1,AP4B1-AS1	402,-565
chr1	114446060	114449234	MACS_peak_1510	2928.29	AP4B1	AP4B1,DCLRE1B	94,-267
chr1	114471286	114473732	MACS_peak_1511	3100	HIPK1	HIPK1-AS1,HIPK1	-362514
chr1	115000202	115001808	MACS_peak_1512	217.92	TRIM33	none	none
chr1	115015342	115016735	MACS_peak_1513	137.79	TRIM33	none	none
chr1	115052198	115055216	MACS_peak_1514	3100	TRIM33	TRIM33	74
chr1	115123139	115125410	MACS_peak_1515	2212.93	none	BCAS2	-9
chr1	115211882	115213629	MACS_peak_1516	524.23	none	DENND2C	-23
chr1	115258021	115260577	MACS_peak_1517	3100	NRAS	NRAS	216
chr1	115298573	115301867	MACS_peak_1518	3100	CSDE1	CSDE1	451
chr1	115321975	115324217	MACS_peak_1519	2338.99	SIKE1	SIKE1	212
chr1	115721179	115723377	MACS_peak_1520	532.67	none	none	none
chr1	116087341	116089777	MACS_peak_1521	561.19	none	none	none
chr1	116184038	116186189	MACS_peak_1522	2049.73	VANGL1	VANGL1	-136
chr1	116210976	116212652	MACS_peak_1523	134	VANGL1	none	none
chr1	116227077	116228638	MACS_peak_1524	184.45	VANGL1	none	none
chr1	116518413	116519768	MACS_peak_1525	129.77	LOC101928977	SLC22A15,LOC101928977	-28807
chr1	116915112	116921136	MACS_peak_1526	3100	ATP1A1	ATP1A1	1636
chr1	117112204	117114582	MACS_peak_1527	3170.87	CD58	CD58	322
chr1	117209602	117210879	MACS_peak_1528	159.62	IGSF3	IGSF3	137
chr1	117601248	117604320	MACS_peak_1529	3100	none	TTF2,LOC101929099	-164,-672
chr1	117636002	117637403	MACS_peak_1530	155.51	TTF2	MIR942	-562
chr1	117663446	117665592	MACS_peak_1531	2099.34	none	TRIM45	-108
chr1	117908494	117911369	MACS_peak_1532	3100	none	MAN1A2	-153
chr1	118442235	118443343	MACS_peak_1533	101.84	GDAP2	none	none
chr1	118470936	118474034	MACS_peak_1534	2218.04	WDR3	WDR3,GDAP2	114,-183
chr1	118726850	118729215	MACS_peak_1535	1082.57	none	SPAG17	-184
chr1	119681705	119684868	MACS_peak_1536	3100	WARS2,LOC101929147	WARS2,LOC101929147	9268
chr1	120189312	120191941	MACS_peak_1537	1453.12	none	ZNF697	-236
chr1	120254114	120257462	MACS_peak_1538	3100	PHGDH	PHGDH	1370
chr1	120610680	120612363	MACS_peak_1539	1486.4	NOTCH2	NOTCH2	796
chr1	120836478	120837132	MACS_peak_1540	217.4	none	FAM72B	-2199
chr1	120837730	120838878	MACS_peak_1541	314.12	none	FAM72B	-700
chr1	120838988	120839929	MACS_peak_1542	419.62	FAM72B	FAM72B	454
chr1	121225093	121226715	MACS_peak_1543	80.68	none	none	none
chr1	121260008	121262352	MACS_peak_1544	2202.94	EMBP1	EMBP1	271
chr1	121279895	121280890	MACS_peak_1545	107.9	EMBP1	none	none
chr1	142617948	142619718	MACS_peak_1546	552.83	none	none	none
chr1	143274421	143275777	MACS_peak_1547	346.07	none	none	none
chr1	143466870	143467653	MACS_peak_1548	81.98	none	none	none
chr1	143742901	143744740	MACS_peak_1549	1071.82	LINC01138	LINC01138	699
chr1	143911809	143912694	MACS_peak_1550	226.9	FAM72D,FAM72C	FAM72D,FAM72C	892909
chr1	143913654	143914362	MACS_peak_1551	205.17	none	FAM72C,FAM72D	-848,-865
chr1	143915003	143915657	MACS_peak_1552	158.08	none	FAM72C,FAM72D	-2170,-2187
chr1	144519579	144520891	MACS_peak_1553	146.93	NBPF20	none	none
chr1	144532978	144534953	MACS_peak_1554	736.47	NBPF20	none	none
chr1	144593122	144594933	MACS_peak_1555	1703.11	NBPF20	none	none
chr1	144906761	144911041	MACS_peak_1556	2210.62	PDE4DIP,NBPF20	none	none
chr1	144927933	144933535	MACS_peak_1557	2689.72	PDE4DIP,NBPF20	PDE4DIP	1631
chr1	145094775	145098077	MACS_peak_1558	2665.11	SEC22B,NBPF20	SEC22B	20
chr1	145139030	145140249	MACS_peak_1559	589.33	NBPF20	none	none
chr1	145208754	145210825	MACS_peak_1560	3100	NOTCH2NL,NBPF20	NOTCH2NL	677
chr1	145381577	145384069	MACS_peak_1561	1859.37	NBPF10,NBPF20	LOC101928979	-419
chr1	145394444	145400707	MACS_peak_1562	3100	NBPF10,NBPF20	none	none
chr1	145469296	145479127	MACS_peak_1563	3100	ANKRD34A,NBPF10,NBPF20	LIX1L	-2855
chr1	145505492	145509040	MACS_peak_1564	3100	NBPF10,NBPF20	RBM8A	-290
chr1	145511639	145513707	MACS_peak_1565	350.09	GNRHR2,RBM8A,NBPF10,NBPF20	none	none
chr1	145514579	145517833	MACS_peak_1566	3100	PEX11B,NBPF10,NBPF20	PEX11B,GNRHR2	42,-130
chr1	145522327	145528032	MACS_peak_1567	1763.04	ITGA10,NBPF10,NBPF20	ITGA10	190
chr1	145540634	145544575	MACS_peak_1568	3100	ITGA10,NBPF10,NBPF20	none	none
chr1	145574146	145577416	MACS_peak_1569	3100	NBPF10,NBPF20	PIAS3	-206
chr1	145583952	145585965	MACS_peak_1570	227.4	PIAS3,NBPF10,NBPF20	MIR6736	536
chr1	145587968	145590312	MACS_peak_1571	2351.46	NUDT17,NBPF10,NBPF20	NUDT17	295
chr1	145606118	145607189	MACS_peak_1572	99.4	POLR3C,NBPF10,NBPF20	none	none
chr1	145609671	145611775	MACS_peak_1573	3100	POLR3C,NBPF10,NBPF20	POLR3C,RNF115	161,-266
chr1	145651430	145653838	MACS_peak_1574	453.95	RNF115,NBPF10,NBPF20	none	none
chr1	145713201	145715284	MACS_peak_1575	425.45	CD160,NBPF10,NBPF20	CD160	1397
chr1	145826206	145827595	MACS_peak_1576	380.85	GPR89A,NBPF10,NBPF20	GPR89A,NBPF25P	203,-304
chr1	146009092	146009879	MACS_peak_1577	87.76	NBPF25P,NBPF10,NBPF20	none	none
chr1	146555617	146557084	MACS_peak_1578	1523.91	none	RNVU1-8	-47
chr1	146641547	146645851	MACS_peak_1579	3100	PRKAB2	PRKAB2	469
chr1	146713526	146716000	MACS_peak_1580	2477.09	CHD1L	CHD1L	473
chr1	146744678	146745972	MACS_peak_1581	136.44	CHD1L	none	none
chr1	147011376	147015297	MACS_peak_1582	2475.33	BCL9	BCL9	66
chr1	147070318	147073171	MACS_peak_1583	3100	BCL9	none	none
chr1	147141349	147143756	MACS_peak_1584	1887.41	ACP6	ACP6	82
chr1	147399976	147401384	MACS_peak_1585	228.96	GPR89B	GPR89B	175
chr1	147735086	147737695	MACS_peak_1586	1201.16	NBPF8	none	none
chr1	147751904	147753099	MACS_peak_1587	443.81	NBPF8	none	none
chr1	147775348	147776227	MACS_peak_1588	165.09	NBPF8	none	none
chr1	147805700	147808042	MACS_peak_1589	2797.38	NBPF8	MIR5087	-193
chr1	147993368	147994703	MACS_peak_1590	240.26	NBPF8	RNVU1-19	-110
chr1	147999953	148001084	MACS_peak_1591	184.4	NBPF8	none	none
chr1	148176153	148176986	MACS_peak_1592	220.9	NBPF8	none	none
chr1	148240673	148242719	MACS_peak_1593	439.15	NBPF8	none	none
chr1	148246857	148248375	MACS_peak_1594	472.29	NBPF8	none	none
chr1	148555458	148557245	MACS_peak_1595	3100	NBPF25P	NBPF15	-1836
chr1	148598266	148599048	MACS_peak_1596	190.05	NBPF25P	none	none
chr1	148603683	148605394	MACS_peak_1597	214.71	NBPF25P	none	none
chr1	148927633	148932905	MACS_peak_1598	3100	LOC645166,NBPF25P	LOC645166	-135
chr1	149215365	149216571	MACS_peak_1599	191.34	none	none	none
chr1	149222135	149225722	MACS_peak_1600	3100	none	none	none
chr1	149605316	149606270	MACS_peak_1601	139.45	LINC00623,LOC103091866,LINC00869	RNVU1-20	-123
chr1	149783208	149785565	MACS_peak_1602	515.94	none	HIST2H2BF,HIST2H3D	-458850
chr1	149814881	149818027	MACS_peak_1603	1467.06	none	HIST2H2AA3	-2136
chr1	149818390	149822056	MACS_peak_1604	2910.6	none	HIST2H2BC,HIST2H2AA3	2117,-2404
chr1	149855496	149861504	MACS_peak_1605	3100	none	HIST2H2AC,HIST2H2BE,HIST2H2AB	-24,-268,966
chr1	149870310	149872449	MACS_peak_1606	1617.12	BOLA1	BOLA1	225
chr1	149898233	149901260	MACS_peak_1607	3100	SF3B4	SF3B4	398
chr1	149907638	149915935	MACS_peak_1608	3100	none	MTMR11	-2995
chr1	149980595	149983871	MACS_peak_1609	3100	OTUD7B	OTUD7B	453
chr1	150033381	150034646	MACS_peak_1610	83.46	none	none	none
chr1	150036842	150041129	MACS_peak_1611	3100	none	VPS45	-364
chr1	150121237	150123347	MACS_peak_1612	1327.93	PLEKHO1	PLEKHO1	123
chr1	150205164	150209760	MACS_peak_1613	3100	ANP32E	ANP32E	-436
chr1	150227624	150228897	MACS_peak_1614	156.54	none	CA14	-1957
chr1	150239901	150242537	MACS_peak_1615	3188.78	APH1A	APH1A	390
chr1	150253174	150255980	MACS_peak_1616	2886.5	none	CIART	-365
chr1	150264995	150267725	MACS_peak_1617	3100	MRPS21	MRPS21	99
chr1	150292863	150295205	MACS_peak_1618	3033.71	PRPF3	PRPF3	107
chr1	150334701	150340212	MACS_peak_1619	3100	RPRD2	RPRD2	870
chr1	150458894	150461266	MACS_peak_1620	2475.28	TARS2	TARS2	241
chr1	150480052	150481394	MACS_peak_1621	222.02	ECM1	ECM1	237
chr1	150486946	150489608	MACS_peak_1622	3062.46	FALEC	FALEC	45
chr1	150504519	150506006	MACS_peak_1623	167.17	none	none	none
chr1	150509413	150511716	MACS_peak_1624	476.15	none	none	none
chr1	150520824	150522962	MACS_peak_1625	2502.14	ADAMTSL4	ADAMTSL4,MIR4257	49,-2511
chr1	150530952	150538237	MACS_peak_1626	3100	ADAMTSL4-AS1	none	none
chr1	150538514	150554363	MACS_peak_1627	3100	ADAMTSL4-AS1	ADAMTSL4-AS1	590
chr1	150568294	150570327	MACS_peak_1628	246.37	none	none	none
chr1	150573731	150590242	MACS_peak_1629	3100	none	none	none
chr1	150591146	150596303	MACS_peak_1630	1683.28	none	none	none
chr1	150599510	150603749	MACS_peak_1631	3100	ENSA	ENSA	-20
chr1	150690119	150694496	MACS_peak_1632	3100	HORMAD1	HORMAD1	1057
chr1	150846420	150850661	MACS_peak_1633	3100	ARNT	ARNT	704
chr1	150894675	150895970	MACS_peak_1634	269.68	none	none	none
chr1	150896628	150900180	MACS_peak_1635	3100	none	SETDB1	-410
chr1	150936095	150937482	MACS_peak_1636	137.81	SETDB1	none	none
chr1	150937837	150939697	MACS_peak_1637	228.77	CERS2	none	none
chr1	150942896	150953117	MACS_peak_1638	3100	none	CERS2	-527
chr1	150953239	150954723	MACS_peak_1639	126.08	none	ANXA9	-517
chr1	150977400	150982213	MACS_peak_1640	3100	FAM63A	FAM63A,PRUNE	-421,-1166
chr1	151019291	151021632	MACS_peak_1641	3100	C1orf56	C1orf56	203
chr1	151027274	151029739	MACS_peak_1642	393.8	CDC42SE1	none	none
chr1	151029777	151034082	MACS_peak_1643	3100	CDC42SE1	CDC42SE1,MLLT11	196,-221
chr1	151041833	151045079	MACS_peak_1644	3100	GABPB2	GABPB2	377
chr1	151118208	151120226	MACS_peak_1645	529.54	none	SEMA6C	-77
chr1	151136946	151140043	MACS_peak_1646	2458.89	TNFAIP8L2-SCNM1	SCNM1,LYSMD1	-3,-70
chr1	151161284	151163838	MACS_peak_1647	3020.74	VPS72	VPS72	128
chr1	151166800	151173340	MACS_peak_1648	3100	none	PIP5K1A	-950
chr1	151226027	151228805	MACS_peak_1649	2894.25	PSMD4	PSMD4	220
chr1	151252457	151257342	MACS_peak_1650	3100	ZNF687	ZNF687	109
chr1	151262522	151265089	MACS_peak_1651	291.52	ZNF687	none	none
chr1	151283751	151287232	MACS_peak_1652	872.05	PI4KB	none	none
chr1	151297791	151301526	MACS_peak_1653	3100	PI4KB	PI4KB	475
chr1	151313150	151314591	MACS_peak_1654	123.35	RFX5	none	none
chr1	151317953	151321101	MACS_peak_1655	3100	RFX5	RFX5	242
chr1	151370816	151374999	MACS_peak_1656	3100	PSMB4	PSMB4	867
chr1	151415950	151417948	MACS_peak_1657	291.13	POGZ	POGZ	-2268
chr1	151429181	151433186	MACS_peak_1658	3100	POGZ	POGZ	758
chr1	151445058	151446886	MACS_peak_1659	572.06	none	none	none
chr1	151482601	151485014	MACS_peak_1660	1268.14	none	CGN	-54
chr1	151485219	151486400	MACS_peak_1661	84.49	CGN	CGN	1948
chr1	151507799	151514262	MACS_peak_1662	3100	CGN	TUFT1	-1750
chr1	151518620	151521661	MACS_peak_1663	361.24	TUFT1	MIR554	1869
chr1	151583500	151586186	MACS_peak_1664	3038.09	SNX27	SNX27	182
chr1	151611155	151612660	MACS_peak_1665	114.45	SNX27	none	none
chr1	151652318	151654645	MACS_peak_1666	361.12	SNX27	none	none
chr1	151734701	151737175	MACS_peak_1667	3100	MRPL9,OAZ3	OAZ3,MRPL9	-17454
chr1	151762036	151764329	MACS_peak_1668	2715.2	none	TDRKH	-172
chr1	151880848	151883143	MACS_peak_1669	1778.07	THEM4	THEM4	366
chr1	151944567	151946490	MACS_peak_1670	503.24	none	none	none
chr1	151952512	151954346	MACS_peak_1671	163.74	none	none	none
chr1	151958416	151969195	MACS_peak_1672	3100	S100A10	S100A10	2909
chr1	152000927	152002731	MACS_peak_1673	420.72	none	none	none
chr1	152005889	152010286	MACS_peak_1674	3100	S100A11	S100A11	1424
chr1	152018932	152022234	MACS_peak_1675	3100	none	none	none
chr1	153482948	153484571	MACS_peak_1676	415.65	none	none	none
chr1	153504988	153507315	MACS_peak_1677	644.39	none	S100A6	2566
chr1	153512204	153515061	MACS_peak_1678	425.51	S100A5	S100A5	609
chr1	153516481	153519083	MACS_peak_1679	656.1	S100A4	LOC101928034,S100A4	-435500
chr1	153519157	153520422	MACS_peak_1680	87.59	LOC101928034	S100A4,LOC101928034,S100A3	-150715721945
chr1	153520630	153523594	MACS_peak_1681	190.31	LOC101928034	S100A3	-378
chr1	153535528	153542139	MACS_peak_1682	3100	none	S100A2	-527
chr1	153598630	153602008	MACS_peak_1683	3100	S100A13	S100A13,S100A1	-202,-553
chr1	153605351	153608813	MACS_peak_1684	3100	CHTOP	S100A13,CHTOP	-514625
chr1	153629763	153632515	MACS_peak_1685	3079.95	SNAPIN	SNAPIN	10
chr1	153633209	153634543	MACS_peak_1686	176.84	SNAPIN	SNAPIN	2747
chr1	153641984	153645540	MACS_peak_1687	3100	none	ILF2	-258
chr1	153699291	153702466	MACS_peak_1688	3100	INTS3	INTS3	312
chr1	153754945	153757120	MACS_peak_1689	3100	none	none	none
chr1	153777504	153779554	MACS_peak_1690	668.03	GATAD2B	none	none
chr1	153877629	153878947	MACS_peak_1691	159.05	GATAD2B	none	none
chr1	153892643	153897250	MACS_peak_1692	3100	GATAD2B	GATAD2B	505
chr1	153917147	153920471	MACS_peak_1693	3100	DENND4B	DENND4B	345
chr1	153929364	153932394	MACS_peak_1694	3233.06	CRTC2	CRTC2	253
chr1	153933730	153937997	MACS_peak_1695	3100	SLC39A1	SLC39A1,MIR6737	-19,-967
chr1	153938142	153941366	MACS_peak_1696	3100	SLC39A1	SLC39A1,CREB3L4	454,-560
chr1	153948219	153951769	MACS_peak_1697	3100	JTB	JTB	457
chr1	153957388	153960304	MACS_peak_1698	1842.47	RAB13	RAB13	7
chr1	153962065	153965762	MACS_peak_1699	3100	RPS27	RPS27	675
chr1	154127398	154128596	MACS_peak_1700	99.93	TPM3	NUP210L	-405
chr1	154129803	154131189	MACS_peak_1701	194.33	TPM3	NUP210L	-2904
chr1	154151375	154152773	MACS_peak_1702	144.25	TPM3	TPM3	-1377
chr1	154153711	154157010	MACS_peak_1703	3100	TPM3	TPM3	365
chr1	154190458	154195112	MACS_peak_1704	3100	UBAP2L,C1orf43	UBAP2L,C1orf43	138488
chr1	154243781	154246443	MACS_peak_1705	3207.73	HAX1	HAX1	74
chr1	154296595	154300968	MACS_peak_1706	3100	ATP8B2	ATP8B2	746
chr1	154377398	154378464	MACS_peak_1707	94.36	IL6R	IL6R	263
chr1	154435244	154436639	MACS_peak_1708	182.27	IL6R	none	none
chr1	154528452	154532674	MACS_peak_1709	3100	UBE2Q1	UBE2Q1	557
chr1	154578915	154582582	MACS_peak_1710	3100	ADAR	ADAR	-24
chr1	154598771	154601523	MACS_peak_1711	3100	ADAR	ADAR	309
chr1	154908111	154911178	MACS_peak_1712	3100	none	PMVK	-160
chr1	154927732	154930540	MACS_peak_1713	2097.66	none	PBXIP1	-569
chr1	154930559	154932261	MACS_peak_1714	180.01	PYGO2	PBXIP1,PYGO2	-28432848
chr1	154932344	154937550	MACS_peak_1715	3100	SHC1	PYGO2	-689
chr1	154937733	154950965	MACS_peak_1716	3100	SHC1	SHC1,CKS1B	-1126,-2768
chr1	154952712	154953558	MACS_peak_1717	93.86	none	FLAD1	-2634
chr1	154954405	154957099	MACS_peak_1718	2874.29	none	FLAD1	-17
chr1	154959066	154960470	MACS_peak_1719	161.52	FLAD1	none	none
chr1	154965160	154967070	MACS_peak_1720	247.69	LENEP	LENEP	54
chr1	154970931	154981164	MACS_peak_1721	3100	ZBTB7B	ZBTB7B	942
chr1	154982989	154984540	MACS_peak_1722	109.05	ZBTB7B	none	none
chr1	154987733	154991433	MACS_peak_1723	3100	ZBTB7B	none	none
chr1	155021816	155025235	MACS_peak_1724	3100	LOC100505666	LOC100505666,ADAM15	116,-222
chr1	155035579	155036933	MACS_peak_1725	321.35	EFNA4,LOC100505666	EFNA4,LOC100505666	44211
chr1	155056679	155059223	MACS_peak_1726	2303.93	EFNA3	none	none
chr1	155099300	155103418	MACS_peak_1727	1175.77	EFNA1	EFNA1	1011
chr1	155106461	155110528	MACS_peak_1728	3100	SLC50A1	SLC50A1	207
chr1	155110930	155113726	MACS_peak_1729	3055.38	none	DPM3	555
chr1	155144075	155150374	MACS_peak_1730	3100	TRIM46	TRIM46,KRTCAP2	-5,-1420
chr1	155161634	155166677	MACS_peak_1731	3100	none	MIR92B,MUC1	-812,-1449
chr1	155175763	155180331	MACS_peak_1732	3100	none	THBS3,MTX1	-275,-442
chr1	155188394	155190074	MACS_peak_1733	325.9	GBAP1	none	none
chr1	155193976	155198681	MACS_peak_1734	3100	GBAP1	GBAP1	997
chr1	155210232	155216044	MACS_peak_1735	3100	GBA	GBA	1515
chr1	155219534	155222411	MACS_peak_1736	576.33	FAM189B	none	none
chr1	155222962	155226543	MACS_peak_1737	3100	FAM189B	FAM189B	522
chr1	155229997	155233747	MACS_peak_1738	3100	SCAMP3	SCAMP3	304
chr1	155241923	155245729	MACS_peak_1739	3100	none	CLK2	-506
chr1	155246277	155248957	MACS_peak_1740	1773.91	HCN3	HCN3	400
chr1	155277000	155281220	MACS_peak_1741	3100	FDPS	FDPS	406
chr1	155286323	155287228	MACS_peak_1742	99.41	FDPS	none	none
chr1	155288528	155296791	MACS_peak_1743	3100	RUSC1-AS1,RUSC1	RUSC1,RUSC1-AS1	-10681279
chr1	155297088	155299292	MACS_peak_1744	214.4	RUSC1	none	none
chr1	155531457	155534980	MACS_peak_1745	3100	ASH1L-AS1	ASH1L,ASH1L-AS1	-8941447
chr1	155578878	155580473	MACS_peak_1746	1647.78	none	MSTO1,MSTO2P	-285,-303
chr1	155617387	155619391	MACS_peak_1747	619.88	none	none	none
chr1	155620567	155621560	MACS_peak_1748	90.74	none	none	none
chr1	155657397	155660390	MACS_peak_1749	3100	DAP3	DAP3,YY1AP1	9,-70
chr1	155714404	155715698	MACS_peak_1750	1247.31	none	MSTO2P	-507
chr1	155732812	155734512	MACS_peak_1751	337.71	GON4L	none	none
chr1	155745747	155746951	MACS_peak_1752	109.74	GON4L	none	none
chr1	155825578	155829673	MACS_peak_1753	3030.99	GON4L	GON4L,SYT11	-539,-1634
chr1	155861549	155864759	MACS_peak_1754	1692.64	none	none	none
chr1	155879445	155882715	MACS_peak_1755	3228.29	RIT1	RIT1	113
chr1	155882819	155884604	MACS_peak_1756	246.47	KIAA0907	RIT1	-2518
chr1	155900653	155901937	MACS_peak_1757	121.09	KIAA0907	KIAA0907	2893
chr1	155902154	155905648	MACS_peak_1758	3100	KIAA0907	KIAA0907	287
chr1	155907590	155913726	MACS_peak_1759	3100	none	RXFP4	-821
chr1	155913736	155917345	MACS_peak_1760	1058.27	none	none	none
chr1	155919639	155923096	MACS_peak_1761	476.7	ARHGEF2	MIR6738	-240
chr1	155926127	155955737	MACS_peak_1762	3100	ARHGEF2	none	none
chr1	155958242	155959970	MACS_peak_1763	332.96	none	none	none
chr1	155989223	155991466	MACS_peak_1764	2589.48	SSR2	SSR2	414
chr1	156021971	156025845	MACS_peak_1765	3100	MIR7851	UBQLN4,LAMTOR2	-392,-608
chr1	156050563	156053617	MACS_peak_1766	2699.94	MIR7851	LMNA,MEX3A	-246,-301
chr1	156060182	156061638	MACS_peak_1767	257.9	LMNA,MIR7851	none	none
chr1	156065063	156068400	MACS_peak_1768	2210.47	LMNA,MIR7851	none	none
chr1	156072404	156079217	MACS_peak_1769	3100	LMNA,MIR7851	none	none
chr1	156081366	156102804	MACS_peak_1770	3100	LMNA,MIR7851	none	none
chr1	156103150	156105773	MACS_peak_1771	237.39	LMNA,MIR7851	none	none
chr1	156106552	156109225	MACS_peak_1772	306.67	MIR7851	none	none
chr1	156110046	156111875	MACS_peak_1773	108.99	MIR7851	none	none
chr1	156130216	156131997	MACS_peak_1774	561.22	MIR7851,SEMA4A	MIR7851	895
chr1	156162401	156165997	MACS_peak_1775	2315.48	SLC25A44	SLC25A44	477
chr1	156181511	156184825	MACS_peak_1776	3100	PMF1-BGLAP	PMF1-BGLAP	390
chr1	156229600	156230508	MACS_peak_1777	86.82	SMG5	none	none
chr1	156230792	156233957	MACS_peak_1778	593.8	SMG5	none	none
chr1	156250860	156253976	MACS_peak_1779	3100	SMG5	SMG5,TMEM79	202,-285
chr1	156260269	156262734	MACS_peak_1780	1361.08	TMEM79	none	none
chr1	156264526	156266470	MACS_peak_1781	1002.86	none	C1orf85	-18
chr1	156305811	156309683	MACS_peak_1782	3100	CCT3,TSACC	CCT3,TSACC	459643
chr1	156367583	156368902	MACS_peak_1783	109.92	none	none	none
chr1	156390770	156392069	MACS_peak_1784	178.5	C1orf61	MIR9-1	-1198
chr1	156425246	156428637	MACS_peak_1785	3100	none	none	none
chr1	156445125	156447867	MACS_peak_1786	450.08	MEF2D	none	none
chr1	156453449	156454403	MACS_peak_1787	87.89	MEF2D	none	none
chr1	156458846	156462195	MACS_peak_1788	713.58	MEF2D	MEF2D	-129
chr1	156465489	156476678	MACS_peak_1789	3100	none	MEF2D	-449
chr1	156521080	156522269	MACS_peak_1790	87.38	IQGAP3	none	none
chr1	156540615	156542751	MACS_peak_1791	1742.77	IQGAP3	IQGAP3	713
chr1	156560402	156562912	MACS_peak_1792	3100	APOA1BP	APOA1BP	100
chr1	156569711	156572656	MACS_peak_1793	3100	GPATCH4	GPATCH4	96
chr1	156628651	156634797	MACS_peak_1794	3100	none	none	none
chr1	156674118	156676426	MACS_peak_1795	708.63	CRABP2	CRABP2	187
chr1	156694796	156699858	MACS_peak_1796	3100	ISG20L2	ISG20L2,RRNAD1	378,-935
chr1	156709400	156723019	MACS_peak_1797	3100	HDGF	none	none
chr1	156735344	156739609	MACS_peak_1798	3100	PRCC	PRCC	203
chr1	156839370	156841674	MACS_peak_1799	253.19	NTRK1	none	none
chr1	156864227	156868394	MACS_peak_1800	2169.39	PEAR1	PEAR1	2788
chr1	157014292	157016822	MACS_peak_1801	2841.46	none	ARHGEF11	-395
chr1	157106433	157109447	MACS_peak_1802	1815.83	ETV3	ETV3	237
chr1	157961625	157967062	MACS_peak_1803	3100	KIRREL	KIRREL	1281
chr1	157971487	157973956	MACS_peak_1804	647.79	KIRREL	none	none
chr1	157975963	157993688	MACS_peak_1805	3100	KIRREL	none	none
chr1	157994269	157995942	MACS_peak_1806	166.79	KIRREL	none	none
chr1	158004431	158008912	MACS_peak_1807	1176.97	KIRREL	none	none
chr1	158057317	158058231	MACS_peak_1808	86.19	KIRREL	none	none
chr1	159823479	159825262	MACS_peak_1809	376.06	C1orf204,VSIG8	C1orf204	767
chr1	159858989	159860895	MACS_peak_1810	334.67	CFAP45	none	none
chr1	159879569	159881495	MACS_peak_1811	363.25	none	none	none
chr1	159891800	159896403	MACS_peak_1812	3100	TAGLN2	TAGLN2	240
chr1	160000760	160002471	MACS_peak_1813	506.45	PIGM	PIGM	168
chr1	160067573	160069613	MACS_peak_1814	319.25	IGSF8	IGSF8	25
chr1	160174161	160176872	MACS_peak_1815	2556.41	PEA15,LOC729867	PEA15	408
chr1	160177784	160178705	MACS_peak_1816	86.07	LOC729867,PEA15	LOC729867	415
chr1	160230217	160233745	MACS_peak_1817	3100	DCAF8	DCAF8	296
chr1	160253501	160255687	MACS_peak_1818	1777.15	PEX19	PEX19	347
chr1	160311554	160314372	MACS_peak_1819	3100	COPA	NCSTN,COPA	-99391
chr1	160331025	160332959	MACS_peak_1820	371.81	none	none	none
chr1	160964430	160968140	MACS_peak_1821	706.36	F11R	none	none
chr1	160990007	160992082	MACS_peak_1822	501.22	F11R	F11R	89
chr1	161007778	161009649	MACS_peak_1823	494.44	TSTD1	TSTD1	61
chr1	161014112	161017033	MACS_peak_1824	3100	USF1	USF1	197
chr1	161052365	161054140	MACS_peak_1825	206.74	PVRL4	none	none
chr1	161082849	161090888	MACS_peak_1826	3100	PFDN2	NIT1,PFDN2	-993998
chr1	161100693	161104292	MACS_peak_1827	3100	none	DEDD	-14
chr1	161122531	161124866	MACS_peak_1828	2525.85	UFC1	UFC1	165
chr1	161127702	161130839	MACS_peak_1829	3100	USP21	USP21	17
chr1	161134553	161137456	MACS_peak_1830	2943.02	none	PPOX	-176
chr1	161146053	161148332	MACS_peak_1831	1803.04	B4GALT3	B4GALT3	566
chr1	161170533	161173349	MACS_peak_1832	3100	NDUFS2	NDUFS2	5
chr1	161194795	161198143	MACS_peak_1833	1545.29	TOMM40L	MIR5187,TOMM40L	-506741
chr1	161283169	161285374	MACS_peak_1834	2842.62	SDHC	SDHC	106
chr1	161358646	161360863	MACS_peak_1835	1887.84	none	none	none
chr1	161367954	161370853	MACS_peak_1836	3100	none	none	none
chr1	161391419	161392303	MACS_peak_1837	128.4	none	none	none
chr1	161409354	161410750	MACS_peak_1838	1685.58	none	none	none
chr1	161493378	161494458	MACS_peak_1839	373.05	none	HSPA6	-117
chr1	161499796	161501936	MACS_peak_1840	840.69	none	none	none
chr1	161509081	161510543	MACS_peak_1841	200.95	none	none	none
chr1	161580988	161583379	MACS_peak_1842	933.49	none	none	none
chr1	161590734	161591683	MACS_peak_1843	94.54	none	none	none
chr1	161695472	161698012	MACS_peak_1844	3100	FCRLB	none	none
chr1	161718486	161721118	MACS_peak_1845	3100	DUSP12	DUSP12	222
chr1	161733820	161737428	MACS_peak_1846	3100	none	ATF6	-409
chr1	161930970	161933594	MACS_peak_1847	633.62	ATF6	none	none
chr1	162038851	162040444	MACS_peak_1848	446.98	NOS1AP	NOS1AP	67
chr1	162105833	162107868	MACS_peak_1849	235.59	NOS1AP	none	none
chr1	162336365	162337669	MACS_peak_1850	367.99	NOS1AP	none	none
chr1	162466500	162470214	MACS_peak_1851	3100	UHMK1	UHMK1	763
chr1	162504698	162515332	MACS_peak_1852	3100	none	none	none
chr1	162517768	162519521	MACS_peak_1853	108.29	none	none	none
chr1	162529726	162539002	MACS_peak_1854	3100	UAP1	none	none
chr1	162539580	162543750	MACS_peak_1855	365.11	UAP1	none	none
chr1	162547471	162549050	MACS_peak_1856	198.48	UAP1	none	none
chr1	162570522	162572013	MACS_peak_1857	116.65	none	none	none
chr1	162573255	162577970	MACS_peak_1858	1065.29	none	none	none
chr1	162659061	162662067	MACS_peak_1859	1622.55	DDR2	none	none
chr1	162665214	162667356	MACS_peak_1860	893.2	DDR2	none	none
chr1	162759373	162761235	MACS_peak_1861	656.03	none	HSD17B7	-191
chr1	163004135	163007369	MACS_peak_1862	1385.71	none	none	none
chr1	163136182	163138830	MACS_peak_1863	557.13	LOC101928404,RGS5	none	none
chr1	163290165	163293636	MACS_peak_1864	3100	NUF2	NUF2,RGS5	178,-319
chr1	165566379	165568128	MACS_peak_1865	1437.01	none	none	none
chr1	165599371	165602028	MACS_peak_1866	2857.31	MGST3	MGST3	590
chr1	165664303	165668900	MACS_peak_1867	3100	ALDH9A1	ALDH9A1,LOC440700	1299,-1385
chr1	165737090	165739783	MACS_peak_1868	3100	LOC100147773	LOC100147773,TMCO1	271,-277
chr1	165741362	165743725	MACS_peak_1869	1043.26	LOC100147773	none	none
chr1	165795848	165799593	MACS_peak_1870	3100	UCK2	UCK2	989
chr1	165822899	165824203	MACS_peak_1871	219.79	UCK2	none	none
chr1	166807163	166810330	MACS_peak_1872	3100	POGK	POGK	23
chr1	166844445	166846455	MACS_peak_1873	2345.14	TADA1	TADA1	204
chr1	167188485	167192615	MACS_peak_1874	3100	POU2F1	POU2F1	428
chr1	167423762	167425587	MACS_peak_1875	606.84	CD247	none	none
chr1	167682742	167686846	MACS_peak_1876	3100	none	none	none
chr1	167689915	167692636	MACS_peak_1877	3051.11	MPZL1	MPZL1	89
chr1	167772011	167773194	MACS_peak_1878	169.92	none	none	none
chr1	167788362	167790443	MACS_peak_1879	782.34	ADCY10	none	none
chr1	167903586	167908149	MACS_peak_1880	3100	DCAF6,MPC2	DCAF6,MPC2	71,-428
chr1	168104985	168107219	MACS_peak_1881	1274.09	GPR161	GPR161	-157
chr1	168146957	168150345	MACS_peak_1882	3100	TIPRL	TIPRL	569
chr1	168151513	168153491	MACS_peak_1883	280.42	TIPRL	none	none
chr1	168194160	168197158	MACS_peak_1884	3100	SFT2D2	SFT2D2	405
chr1	168212513	168213543	MACS_peak_1885	184.53	none	none	none
chr1	168317138	168318276	MACS_peak_1886	450.38	none	none	none
chr1	168323586	168325372	MACS_peak_1887	956.77	none	none	none
chr1	168377370	168379342	MACS_peak_1888	117.22	LOC100505918	none	none
chr1	168439685	168441060	MACS_peak_1889	138.26	LOC101928565	none	none
chr1	169074302	169084462	MACS_peak_1890	3100	ATP1B1	none	none
chr1	169088528	169089966	MACS_peak_1891	149.3	ATP1B1	none	none
chr1	169255996	169257833	MACS_peak_1892	294.08	NME7	none	none
chr1	169280368	169282589	MACS_peak_1893	624.92	NME7	none	none
chr1	169317198	169318256	MACS_peak_1894	119.59	NME7	none	none
chr1	169336077	169338839	MACS_peak_1895	3100	BLZF1	NME7,BLZF1	-257265
chr1	169396170	169397226	MACS_peak_1896	132.64	CCDC181	CCDC181	14
chr1	169453924	169456779	MACS_peak_1897	2655.54	none	SLC19A2	-143
chr1	169762980	169765358	MACS_peak_1898	2208.42	none	METTL18,C1orf112	-108,-380
chr1	169861697	169864396	MACS_peak_1899	3100	SCYL3	SCYL3	54
chr1	170042934	170044865	MACS_peak_1900	542.28	none	KIFAP3	-20
chr1	170462418	170464957	MACS_peak_1901	596.93	LOC101928650	none	none
chr1	170499793	170503309	MACS_peak_1902	3100	LOC101928650,GORAB	LOC101928650,GORAB	199289
chr1	170516975	170518580	MACS_peak_1903	375.39	none	none	none
chr1	170531439	170532734	MACS_peak_1904	85.26	none	none	none
chr1	170631353	170634753	MACS_peak_1905	2053.22	none	PRRX1	-259
chr1	170661741	170662993	MACS_peak_1906	86.14	PRRX1	none	none
chr1	170675469	170679115	MACS_peak_1907	2110.63	PRRX1	none	none
chr1	170775428	170777788	MACS_peak_1908	281.33	none	none	none
chr1	171453494	171456566	MACS_peak_1909	3100	PRRC2C	PRRC2C	365
chr1	171709809	171713257	MACS_peak_1910	3100	none	VAMP4	-154
chr1	171749260	171751952	MACS_peak_1911	2582.32	none	METTL13	-154
chr1	171762488	171764408	MACS_peak_1912	195.71	METTL13	none	none
chr1	171809893	171811081	MACS_peak_1913	185.47	none	DNM3	-130
chr1	172223212	172225538	MACS_peak_1914	429.21	none	none	none
chr1	172289911	172292766	MACS_peak_1915	1635.67	none	none	none
chr1	172312183	172313881	MACS_peak_1916	89.92	none	none	none
chr1	172319781	172322772	MACS_peak_1917	561.74	none	none	none
chr1	172324965	172330659	MACS_peak_1918	3047.41	none	none	none
chr1	172367120	172369990	MACS_peak_1919	785.92	none	none	none
chr1	172412125	172413895	MACS_peak_1920	1581.63	PIGC,C1orf105	PIGC	220
chr1	172500704	172504096	MACS_peak_1921	3100	SUCO	SUCO	143
chr1	172556526	172560212	MACS_peak_1922	1728.83	SUCO	none	none
chr1	172606349	172609549	MACS_peak_1923	1063.26	none	none	none
chr1	172621966	172624819	MACS_peak_1924	379.68	none	none	none
chr1	172875886	172877336	MACS_peak_1925	166.04	none	none	none
chr1	172878314	172879661	MACS_peak_1926	148.73	none	none	none
chr1	172885278	172888904	MACS_peak_1927	2413.51	none	none	none
chr1	172901448	172904588	MACS_peak_1928	2981.86	none	none	none
chr1	173238360	173239649	MACS_peak_1929	95.4	LOC100506023	none	none
chr1	173442299	173448336	MACS_peak_1930	3100	LOC100506023	LOC100506023,PRDX6	977,-1168
chr1	173454148	173455356	MACS_peak_1931	127.49	PRDX6	none	none
chr1	173683120	173685663	MACS_peak_1932	2015.85	KLHL20	KLHL20	312
chr1	173791787	173796847	MACS_peak_1933	3100	DARS2	DARS2,CENPL	521,-540
chr1	173830759	173839273	MACS_peak_1934	3100	GAS5	SNORD44,SNORD78,SNORD79	150,-192,-448
chr1	173929348	173930688	MACS_peak_1935	209.63	RC3H1	none	none
chr1	173989368	173993364	MACS_peak_1936	3100	none	none	none
chr1	174127464	174129939	MACS_peak_1937	2647.26	RABGAP1L	RABGAP1L,LOC102724601	150,-276
chr1	174782787	174786417	MACS_peak_1938	2140.54	RABGAP1L	none	none
chr1	174958888	174960415	MACS_peak_1939	309.87	RABGAP1L	none	none
chr1	174965976	174972185	MACS_peak_1940	3100	CACYBP	CACYBP	189
chr1	174991447	174993577	MACS_peak_1941	2036.75	MRPS14	MRPS14	79
chr1	176174732	176177823	MACS_peak_1942	3100	RFWD2	RFWD2	103
chr1	176210203	176211841	MACS_peak_1943	231.07	none	none	none
chr1	178006329	178008091	MACS_peak_1944	635.99	none	LOC730102	-68
chr1	178061771	178065583	MACS_peak_1945	3100	RASAL2	RASAL2-AS1,RASAL2	-549814
chr1	178094882	178097527	MACS_peak_1946	736.64	RASAL2	none	none
chr1	178205964	178210585	MACS_peak_1947	2341.11	RASAL2	none	none
chr1	178510988	178512762	MACS_peak_1948	850.72	none	C1orf220	-55
chr1	178693569	178695870	MACS_peak_1949	798.87	RALGPS2	RALGPS2	438
chr1	178993950	178996634	MACS_peak_1950	3100	FAM20B	FAM20B	219
chr1	179049738	179053243	MACS_peak_1951	3100	TOR3A	TOR3A	379
chr1	179060198	179061777	MACS_peak_1952	253.51	TOR3A	none	none
chr1	179093706	179101127	MACS_peak_1953	1898.9	ABL2	none	none
chr1	179106290	179108961	MACS_peak_1954	266.37	ABL2	none	none
chr1	179109696	179114609	MACS_peak_1955	3100	ABL2	ABL2	72
chr1	179197328	179200531	MACS_peak_1956	2799.04	none	ABL2	-110
chr1	179200946	179203783	MACS_peak_1957	656.5	none	none	none
chr1	179261858	179265336	MACS_peak_1958	2564.09	SOAT1	SOAT1	749
chr1	179333833	179336051	MACS_peak_1959	3100	AXDND1	AXDND1	88
chr1	179845747	179847555	MACS_peak_1960	791.9	TOR1AIP2	TOR1AIP2	290
chr1	179850149	179853056	MACS_peak_1961	3100	TOR1AIP1	TOR1AIP1	426
chr1	179922339	179925184	MACS_peak_1962	3100	none	CEP350	-146
chr1	180086211	180087945	MACS_peak_1963	212.86	none	none	none
chr1	180122805	180125279	MACS_peak_1964	2475.96	QSOX1	QSOX1	75
chr1	180198265	180200721	MACS_peak_1965	617.6	LHX4	LHX4	61
chr1	180470446	180473010	MACS_peak_1966	3100	ACBD6	ACBD6	294
chr1	180600567	180602409	MACS_peak_1967	2379.82	XPR1	XPR1	343
chr1	180990314	180992792	MACS_peak_1968	2355.88	STX6	STX6	704
chr1	181002073	181003633	MACS_peak_1969	293.12	MR1	MR1	293
chr1	181056553	181060554	MACS_peak_1970	3100	IER5	IER5	916
chr1	181070068	181075303	MACS_peak_1971	3100	none	none	none
chr1	181080667	181083152	MACS_peak_1972	540.32	none	none	none
chr1	182359627	182361887	MACS_peak_1973	1044.87	GLUL	GLUL	-218
chr1	182758261	182759395	MACS_peak_1974	162.9	NPL	NPL	245
chr1	182807274	182810418	MACS_peak_1975	3100	DHX9	DHX9	408
chr1	182837933	182839286	MACS_peak_1976	167.77	DHX9	none	none
chr1	182931329	182932480	MACS_peak_1977	256.48	none	none	none
chr1	182990329	182995491	MACS_peak_1978	3100	LAMC1	LAMC1	316
chr1	183108323	183109313	MACS_peak_1979	108.52	LAMC1	none	none
chr1	183131235	183135187	MACS_peak_1980	2459.79	none	none	none
chr1	183148948	183151245	MACS_peak_1981	919.44	none	none	none
chr1	183154472	183156496	MACS_peak_1982	1039.71	LAMC2	LAMC2	311
chr1	183203262	183205061	MACS_peak_1983	351.3	LAMC2	none	none
chr1	183439043	183443040	MACS_peak_1984	3100	SMG7-AS1	SMG7-AS1,SMG7	76,-464
chr1	183602587	183605951	MACS_peak_1985	3100	ARPC5	ARPC5,RGL1	807,-912
chr1	183884892	183885772	MACS_peak_1986	95.99	RGL1	none	none
chr1	183925188	183926864	MACS_peak_1987	205.97	COLGALT2	none	none
chr1	183970394	183973024	MACS_peak_1988	1245.01	COLGALT2	none	none
chr1	184005169	184007388	MACS_peak_1989	1566.11	COLGALT2	COLGALT2	585
chr1	184019593	184023184	MACS_peak_1990	3100	TSEN15	TSEN15	604
chr1	184025099	184027594	MACS_peak_1991	959.06	TSEN15	none	none
chr1	184355300	184357312	MACS_peak_1992	914.53	C1orf21	C1orf21	157
chr1	184722492	184725450	MACS_peak_1993	3100	EDEM3	EDEM3	70
chr1	184759144	184764368	MACS_peak_1994	3100	FAM129A	none	none
chr1	184774036	184775257	MACS_peak_1995	132.25	FAM129A	none	none
chr1	184941447	184944417	MACS_peak_1996	3100	FAM129A	FAM129A	786
chr1	185013673	185016177	MACS_peak_1997	1920.79	RNF2	RNF2	375
chr1	185124472	185127448	MACS_peak_1998	3100	TRMT1L	TRMT1L,SWT1	156,-231
[truncated: 24,595 more rows]
