# Supplementary material for: YEATS2 links histone acetylation to tumorigenesis of non-small cell lung cancer
Source: Nat Commun. 2017 Oct 20;8:1088. doi: 10.1038/s41467-017-01173-4 (PMC5651844; doi:10.1038/s41467-017-01173-4)
Supplement: Supplementary file 9 — Supplementary Data 6 [file 41467_2017_1173_MOESM9_ESM.xlsx]

## Sheet: H3K9ac ChIP-seq peaks
Supplementary Data 6: H3K9ac ChIP-seq peaks
chr	start	end	peak	score	within_genebody	nearest_TSS	distance
chr1	712842	715775	MACS_peak_1	2466.72	none	LOC100288069	-240
chr1	753170	753845	MACS_peak_2	87.16	FAM87B	FAM87B	757
chr1	760801	763715	MACS_peak_3	1641.34	LINC00115	LINC00115,LINC01128	644,-712
chr1	804672	806006	MACS_peak_4	211.82	FAM41C	none	none
chr1	838729	841055	MACS_peak_5	2762.22	none	none	none
chr1	841741	842939	MACS_peak_6	95.42	none	none	none
chr1	855845	857285	MACS_peak_7	163.79	none	LOC100130417	-1493
chr1	858381	861645	MACS_peak_8	3100	none	SAMD11	-1107
chr1	865456	866764	MACS_peak_9	151.65	SAMD11	none	none
chr1	874783	879079	MACS_peak_10	3100	SAMD11	none	none
chr1	892861	897581	MACS_peak_11	3100	none	NOC2L,KLHL17	-542,-745
chr1	900729	903687	MACS_peak_12	3100	PLEKHN1	PLEKHN1	332
chr1	910439	912699	MACS_peak_13	1605.13	PERM1	none	none
chr1	919096	920344	MACS_peak_14	146.11	none	PERM1	-2223
chr1	931903	938211	MACS_peak_15	3100	HES4	HES4	495
chr1	938325	939325	MACS_peak_16	83.39	none	none	none
chr1	939349	941657	MACS_peak_17	162.32	none	none	none
chr1	947623	951112	MACS_peak_18	3100	ISG15	ISG15	521
chr1	953979	957564	MACS_peak_19	3100	AGRN	AGRN	269
chr1	959000	961437	MACS_peak_20	352.46	AGRN	none	none
chr1	966452	967517	MACS_peak_21	110.89	AGRN	none	none
chr1	967577	969541	MACS_peak_22	441.37	AGRN	none	none
chr1	974907	976849	MACS_peak_23	1121.13	AGRN	none	none
chr1	993467	1000616	MACS_peak_24	3100	none	none	none
chr1	1003271	1006659	MACS_peak_25	3100	none	none	none
chr1	1014120	1016565	MACS_peak_26	2308.86	none	none	none
chr1	1049798	1053110	MACS_peak_27	3100	C1orf159	C1orf159	282
chr1	1056801	1058305	MACS_peak_28	345.34	none	none	none
chr1	1092252	1094401	MACS_peak_29	1332.26	none	none	none
chr1	1136296	1137334	MACS_peak_30	763.41	none	none	none
chr1	1164707	1174564	MACS_peak_31	3100	B3GALT6	B3GALT6,SDF4	2007,-2188
chr1	1180487	1183875	MACS_peak_32	2435.67	none	FAM132A	-79
chr1	1184842	1186912	MACS_peak_33	251.29	none	none	none
chr1	1205769	1210978	MACS_peak_34	3100	UBE2J2	UBE2J2	861
chr1	1226030	1226995	MACS_peak_35	85.59	SCNN1D	none	none
chr1	1239347	1246147	MACS_peak_36	3100	ACAP3	ACAP3,PUSL1	522,-1246
chr1	1255402	1262787	MACS_peak_37	3100	CPSF3L	CPSF3L,CPTP	973,-1048
chr1	1265633	1267486	MACS_peak_38	137.82	none	TAS1R3	-166
chr1	1277621	1285542	MACS_peak_39	3100	DVL1	DVL1	2911
chr1	1286636	1288028	MACS_peak_40	600.13	none	DVL1	-2840
chr1	1288427	1290071	MACS_peak_41	171.81	MXRA8	none	none
chr1	1290262	1291819	MACS_peak_42	582.78	MXRA8	MXRA8	2887
chr1	1292626	1298063	MACS_peak_43	1720.7	MXRA8	MXRA8	-1170
chr1	1306647	1312121	MACS_peak_44	3100	AURKAIP1	AURKAIP1	1178
chr1	1332338	1338537	MACS_peak_45	3100	LOC148413	LOC148413,CCNL2	528,-719
chr1	1340501	1344607	MACS_peak_46	3100	MRPL20	MRPL20	139
chr1	1356158	1357785	MACS_peak_47	157.18	none	ANKRD65	-147
chr1	1360750	1364012	MACS_peak_48	3100	TMEM88B	TMEM88B	874
chr1	1364503	1374712	MACS_peak_49	3100	LOC102724312	LOC102724312,VWA1	346,-1295
chr1	1375747	1377635	MACS_peak_50	182.65	VWA1	none	none
chr1	1405498	1409175	MACS_peak_51	3100	ATAD3B	ATAD3B	173
chr1	1445985	1449221	MACS_peak_52	3100	ATAD3A	ATAD3A	81
chr1	1508114	1511845	MACS_peak_53	3100	SSU72	SSU72	283
chr1	1532447	1533707	MACS_peak_54	139.36	none	C1orf233	2399
chr1	1534205	1536679	MACS_peak_55	2709.68	C1orf233	C1orf233	34
chr1	1548728	1552963	MACS_peak_56	3100	MIB2	MIB2	51
chr1	1556123	1557631	MACS_peak_57	98.02	MIB2	none	none
chr1	1589215	1591679	MACS_peak_58	976.92	CDK11B	none	none
chr1	1617404	1618927	MACS_peak_59	223.43	SLC35E2B,CDK11B	none	none
chr1	1623645	1624798	MACS_peak_60	2292.7	SLC35E2B,CDK11B	SLC35E2B	22
chr1	1625215	1626064	MACS_peak_61	124.72	CDK11B	SLC35E2B	-1396
chr1	1654456	1656768	MACS_peak_62	981.92	CDK11A,CDK11B	CDK11A,CDK11B	179247
chr1	1677434	1678105	MACS_peak_63	194.16	none	SLC35E2	-331
chr1	1706472	1711409	MACS_peak_64	3100	NADK	NADK	969
chr1	1713870	1715003	MACS_peak_65	90.71	none	NADK	-2928
chr1	1819213	1824671	MACS_peak_66	3100	GNB1	GNB1	614
chr1	1824791	1826970	MACS_peak_67	312	none	none	none
chr1	1837285	1842697	MACS_peak_68	3100	none	none	none
chr1	1849461	1851385	MACS_peak_69	993.58	TMEM52	TMEM52	317
chr1	1890692	1892534	MACS_peak_70	115.05	CFAP74	none	none
chr1	1934348	1935872	MACS_peak_71	486.83	CFAP74	CFAP74	166
chr1	1949820	1951792	MACS_peak_72	1254.47	GABRD	GABRD	39
chr1	1975734	1977260	MACS_peak_73	602.41	none	none	none
chr1	1980587	1984458	MACS_peak_74	3100	PRKCZ	PRKCZ	614
chr1	2063431	2065927	MACS_peak_75	801.61	PRKCZ	none	none
chr1	2120494	2122612	MACS_peak_76	340.31	C1orf86	none	none
chr1	2122961	2127871	MACS_peak_77	3100	C1orf86	C1orf86	798
chr1	2130420	2131660	MACS_peak_78	153.56	C1orf86	none	none
chr1	2134950	2138018	MACS_peak_79	2804.09	C1orf86	C1orf86	2688
chr1	2139244	2141744	MACS_peak_80	352.73	C1orf86	C1orf86	-1322
chr1	2143505	2146922	MACS_peak_81	1549.38	none	C1orf86	-1054
chr1	2157363	2166683	MACS_peak_82	3100	SKI	SKI	1890
chr1	2177250	2178394	MACS_peak_83	262.8	SKI	none	none
chr1	2180178	2181017	MACS_peak_84	99.42	SKI	none	none
chr1	2207251	2208391	MACS_peak_85	102.89	SKI	none	none
chr1	2220070	2223776	MACS_peak_86	1236.54	SKI	none	none
chr1	2230301	2232181	MACS_peak_87	232.79	SKI	none	none
chr1	2242389	2250080	MACS_peak_88	3100	none	none	none
chr1	2266271	2267056	MACS_peak_89	83.33	none	none	none
chr1	2320803	2326431	MACS_peak_90	3100	RER1	RER1,MORN1	404,-427
chr1	2342405	2346792	MACS_peak_91	3100	none	PEX10	-588
chr1	2347395	2348574	MACS_peak_92	93.35	none	none	none
chr1	2374457	2375912	MACS_peak_93	138.3	none	none	none
chr1	2382789	2384489	MACS_peak_94	276.19	none	none	none
chr1	2398406	2399631	MACS_peak_95	109.16	none	none	none
chr1	2454963	2459614	MACS_peak_96	3100	PANK4	PANK4	747
chr1	2465711	2466915	MACS_peak_97	93.6	none	none	none
chr1	2474278	2480248	MACS_peak_98	3100	none	none	none
chr1	2487032	2488638	MACS_peak_99	274.9	TNFRSF14,LOC115110	TNFRSF14,LOC115110	32615
chr1	2515997	2519914	MACS_peak_100	3100	FAM213B	FAM213B	57
chr1	2572706	2575548	MACS_peak_101	3100	TTC34	none	none
chr1	2984778	2987422	MACS_peak_102	805.89	PRDM16	PRDM16,LINC00982	359,-1811
chr1	3229298	3230894	MACS_peak_103	180.77	PRDM16	none	none
chr1	3370077	3372264	MACS_peak_104	898.31	ARHGEF16	ARHGEF16	24
chr1	3447017	3448624	MACS_peak_105	558.37	MEGF6	none	none
chr1	3527017	3529146	MACS_peak_106	689.82	none	MEGF6	-22
chr1	3539377	3543325	MACS_peak_107	3100	none	TPRG1L	-204
chr1	3565053	3567125	MACS_peak_108	3100	WRAP73	WRAP73	582
chr1	3567771	3570547	MACS_peak_109	3100	TP73	TP73,WRAP73	31,-2488
chr1	3661048	3665100	MACS_peak_110	3100	TP73-AS1	TP73-AS1	261
chr1	3687188	3692562	MACS_peak_111	3100	SMIM1	SMIM1	525
chr1	3711380	3714250	MACS_peak_112	3100	LRRC47	LRRC47	253
chr1	3771925	3775314	MACS_peak_113	3100	CEP104	CEP104,DFFB	178,-211
chr1	3815346	3818681	MACS_peak_114	3100	LINC01134	LINC01134,C1orf174	46,-156
chr1	4035802	4037868	MACS_peak_115	644.56	none	none	none
chr1	6050554	6054519	MACS_peak_116	3100	KCNAB2	NPHP4,KCNAB2	-3179
chr1	6216760	6218810	MACS_peak_117	513.05	CHD5	none	none
chr1	6238458	6241250	MACS_peak_118	3100	CHD5	CHD5	340
chr1	6242847	6244140	MACS_peak_119	98.05	none	none	none
chr1	6256458	6260904	MACS_peak_120	3100	RPL22	RPL22	998
chr1	6264513	6267558	MACS_peak_121	2219.78	none	RNF207,LOC102724450	-153,-195
chr1	6267808	6270444	MACS_peak_122	965.31	RNF207	RNF207	2938
chr1	6293779	6297282	MACS_peak_123	3100	ICMT	ICMT,LINC00337	514,-769
chr1	6301592	6303231	MACS_peak_124	474.61	none	HES3	-1840
chr1	6304815	6307523	MACS_peak_125	1580.17	none	HES3	1918
chr1	6308977	6310285	MACS_peak_126	482.56	GPR153	none	none
chr1	6319412	6322341	MACS_peak_127	3100	GPR153	GPR153	159
chr1	6407727	6409732	MACS_peak_128	202.27	ACOT7	none	none
chr1	6413240	6414757	MACS_peak_129	190.53	ACOT7	none	none
chr1	6418090	6421376	MACS_peak_130	719.4	ACOT7	ACOT7	-729
chr1	6444614	6448480	MACS_peak_131	3100	ACOT7	ACOT7	-664
chr1	6451075	6455157	MACS_peak_132	3100	ACOT7	ACOT7	710
chr1	6479017	6480659	MACS_peak_133	1038.03	HES2	HES2	141
chr1	6483198	6485373	MACS_peak_134	324.82	none	ESPN	-562
chr1	6499970	6501471	MACS_peak_135	226.56	ESPN	none	none
chr1	6508158	6509469	MACS_peak_136	125.44	ESPN	none	none
chr1	6545764	6547169	MACS_peak_137	164.79	PLEKHG5	PLEKHG5	-452
chr1	6547476	6553779	MACS_peak_138	3100	PLEKHG5	PLEKHG5	13
chr1	6554856	6559258	MACS_peak_139	3100	PLEKHG5	PLEKHG5	99
chr1	6612537	6615793	MACS_peak_140	3100	NOL9	NOL9,TAS1R1	493,-1172
chr1	6638831	6642968	MACS_peak_141	3100	ZBTB48	ZBTB48	849
chr1	6647364	6648165	MACS_peak_142	84.96	ZBTB48	none	none
chr1	6659061	6664753	MACS_peak_143	3100	KLHL21	KLHL21	1022
chr1	6672035	6677327	MACS_peak_144	3100	PHF13	PHF13	926
chr1	6684466	6687041	MACS_peak_145	3100	THAP3	THAP3	544
chr1	6760106	6762816	MACS_peak_146	3100	DNAJC11	DNAJC11	505
chr1	6843195	6847290	MACS_peak_147	3100	none	CAMTA1	-141
chr1	7021318	7023002	MACS_peak_148	667.74	none	none	none
chr1	7358613	7360793	MACS_peak_149	644.43	none	none	none
chr1	7739518	7741566	MACS_peak_150	2052.79	none	none	none
chr1	7763380	7766416	MACS_peak_151	3100	none	none	none
chr1	7830042	7833042	MACS_peak_152	3100	VAMP3	VAMP3	214
chr1	7842521	7845755	MACS_peak_153	3100	none	PER3	-350
chr1	8013453	8015619	MACS_peak_154	3100	none	none	none
chr1	8020203	8023550	MACS_peak_155	3100	PARK7	PARK7	163
chr1	8064375	8065815	MACS_peak_156	163.79	none	none	none
chr1	8069340	8089965	MACS_peak_157	3100	ERRFI1	none	none
chr1	8107739	8108830	MACS_peak_158	102.05	none	none	none
chr1	8121069	8122352	MACS_peak_159	114.3	none	none	none
chr1	8129989	8131531	MACS_peak_160	201.27	none	none	none
chr1	8135225	8139721	MACS_peak_161	1738.34	none	none	none
chr1	8142585	8144953	MACS_peak_162	748.34	none	none	none
chr1	8149010	8151506	MACS_peak_163	809.76	none	none	none
chr1	8154439	8159156	MACS_peak_164	2609.96	none	none	none
chr1	8180296	8183011	MACS_peak_165	911.86	none	none	none
chr1	8192885	8195765	MACS_peak_166	746.64	none	none	none
chr1	8196933	8199237	MACS_peak_167	1580.05	none	none	none
chr1	8214019	8216505	MACS_peak_168	610.4	none	none	none
chr1	8241444	8243639	MACS_peak_169	214.41	none	none	none
chr1	8243933	8244956	MACS_peak_170	118.81	none	none	none
chr1	8257199	8258958	MACS_peak_171	182.27	none	none	none
chr1	8261216	8263305	MACS_peak_172	138.85	none	none	none
chr1	8270891	8273671	MACS_peak_173	1616.44	LOC102724539	none	none
chr1	8298846	8300038	MACS_peak_174	146.67	none	none	none
chr1	8318929	8320293	MACS_peak_175	183.12	none	none	none
chr1	8373697	8376127	MACS_peak_176	708.22	none	none	none
chr1	8377232	8379073	MACS_peak_177	1929.58	SLC45A1	SLC45A1	8
chr1	8402874	8404338	MACS_peak_178	144.7	SLC45A1	none	none
chr1	8481396	8485324	MACS_peak_179	3100	RERE	RERE,LOC102724552	387,-1344
chr1	8584469	8586909	MACS_peak_180	1056.93	RERE	none	none
chr1	8720263	8722341	MACS_peak_181	132.24	RERE	none	none
chr1	8734576	8735712	MACS_peak_182	85.32	RERE	none	none
chr1	8760309	8765651	MACS_peak_183	3100	RERE	none	none
chr1	8771485	8773767	MACS_peak_184	519.55	RERE	none	none
chr1	8875083	8879325	MACS_peak_185	3100	RERE	RERE	495
chr1	8916958	8920079	MACS_peak_186	411.55	none	none	none
chr1	8920290	8921945	MACS_peak_187	170.61	ENO1	none	none
chr1	8930460	8941309	MACS_peak_188	3100	ENO1	none	none
chr1	8949112	8950995	MACS_peak_189	399.79	none	none	none
chr1	8959254	8960590	MACS_peak_190	100.43	none	none	none
chr1	9045542	9046951	MACS_peak_191	199.68	none	none	none
chr1	9047449	9048638	MACS_peak_192	84.55	none	none	none
chr1	9186959	9190432	MACS_peak_193	3100	GPR157	GPR157	534
chr1	9223224	9224689	MACS_peak_194	154.57	none	none	none
chr1	9241879	9243698	MACS_peak_195	1450.97	none	none	none
chr1	9261344	9262980	MACS_peak_196	256.03	none	none	none
chr1	9293664	9296612	MACS_peak_197	3100	H6PD	H6PD	276
chr1	9299163	9300574	MACS_peak_198	133.15	H6PD	H6PD	-34
chr1	9335650	9336478	MACS_peak_199	82.01	none	none	none
chr1	9340179	9341828	MACS_peak_200	186.59	none	none	none
chr1	9351715	9355882	MACS_peak_201	3100	SPSB1	SPSB1	858
chr1	9377165	9379009	MACS_peak_202	169.3	SPSB1	none	none
chr1	9459528	9461572	MACS_peak_203	249.2	none	none	none
chr1	9472899	9473824	MACS_peak_204	114.24	none	none	none
chr1	9488210	9490217	MACS_peak_205	2234.45	none	LOC100506022	-158
chr1	9554608	9556029	MACS_peak_206	508.1	none	none	none
chr1	9598340	9603008	MACS_peak_207	3100	SLC25A33	SLC25A33	1147
chr1	9647845	9652386	MACS_peak_208	3100	TMEM201	TMEM201	1184
chr1	9686239	9687998	MACS_peak_209	639.72	none	none	none
chr1	9711108	9713102	MACS_peak_210	840.61	PIK3CD	PIK3CD,PIK3CD-AS1	3162539
chr1	9746239	9751193	MACS_peak_211	3100	PIK3CD	PIK3CD-AS2	-1084
chr1	9881521	9886278	MACS_peak_212	3100	CLSTN1	CLSTN1	651
chr1	9895507	9897051	MACS_peak_213	121.8	none	none	none
chr1	9934294	9935908	MACS_peak_214	154.05	CTNNBIP1	none	none
chr1	9943428	9945276	MACS_peak_215	206.23	CTNNBIP1	none	none
chr1	9948580	9954749	MACS_peak_216	1687.82	CTNNBIP1	none	none
chr1	9957989	9959336	MACS_peak_217	97.32	CTNNBIP1	none	none
chr1	9960110	9962483	MACS_peak_218	139.37	CTNNBIP1	none	none
chr1	9964548	9965939	MACS_peak_219	125.19	CTNNBIP1	none	none
chr1	9967520	9971932	MACS_peak_220	3100	CTNNBIP1	CTNNBIP1	590
chr1	10001737	10005107	MACS_peak_221	3100	NMNAT1	NMNAT1,LZIC	-63,-596
chr1	10056419	10058440	MACS_peak_222	3118.8	RBP7	RBP7	175
chr1	10091513	10096566	MACS_peak_223	3100	UBE4B	UBE4B	999
chr1	10126561	10127765	MACS_peak_224	126.09	UBE4B	none	none
chr1	10167753	10169106	MACS_peak_225	124.26	UBE4B	none	none
chr1	10269060	10274304	MACS_peak_226	3100	KIF1B	KIF1B	919
chr1	10277628	10278591	MACS_peak_227	91.67	KIF1B	none	none
chr1	10457780	10461160	MACS_peak_228	3100	PGD	PGD	386
chr1	10489353	10492239	MACS_peak_229	3100	APITD1-CORT	APITD1-CORT	-7
chr1	10530963	10533819	MACS_peak_230	3100	DFFA	DFFA,PEX14	222,-2611
chr1	10533931	10536871	MACS_peak_231	3100	PEX14	PEX14,DFFA	399,-2788
chr1	10553531	10554866	MACS_peak_232	150.62	PEX14	none	none
chr1	10554889	10555539	MACS_peak_233	100.19	PEX14	none	none
chr1	10569530	10571851	MACS_peak_234	202.18	PEX14	none	none
chr1	10587986	10589560	MACS_peak_235	241.61	PEX14	none	none
chr1	10753048	10755736	MACS_peak_236	3200.47	CASZ1	none	none
chr1	10852847	10857369	MACS_peak_237	3100	CASZ1	CASZ1	1625
chr1	10926147	10928322	MACS_peak_238	1203.24	none	none	none
chr1	11001620	11002761	MACS_peak_239	128.17	none	none	none
chr1	11071265	11075043	MACS_peak_240	3100	TARDBP	TARDBP	476
chr1	11118110	11122586	MACS_peak_241	3100	none	SRM	-257
chr1	11157822	11161076	MACS_peak_242	3100	EXOSC10	EXOSC10	489
chr1	11320962	11324071	MACS_peak_243	3100	MTOR	MTOR	92
chr1	11332032	11336674	MACS_peak_244	3100	UBIAD1	UBIAD1	1099
chr1	11538068	11540616	MACS_peak_245	3100	PTCHD2	PTCHD2	48
chr1	11710132	11711918	MACS_peak_246	501.85	FBXO2	none	none
chr1	11712435	11716377	MACS_peak_247	3100	FBXO2	FBXO44,FBXO2	-25482
chr1	11723354	11725598	MACS_peak_248	3100	FBXO6	FBXO6	327
chr1	11739726	11742649	MACS_peak_249	3100	MAD2L2	MAD2L2	84
chr1	11751083	11752699	MACS_peak_250	215.83	DRAXIN	DRAXIN,MAD2L2	111,-213
chr1	11779272	11780508	MACS_peak_251	207.05	DRAXIN	none	none
chr1	11795242	11798040	MACS_peak_252	3100	AGTRAP	AGTRAP	500
chr1	11844467	11845836	MACS_peak_253	243.81	C1orf167	none	none
chr1	11862477	11868335	MACS_peak_254	3100	MTHFR	CLCN6,MTHFR	-746754
chr1	11966717	11970695	MACS_peak_255	3100	none	none	none
chr1	11978577	11980056	MACS_peak_256	222.87	none	none	none
chr1	11983331	11987402	MACS_peak_257	3100	KIAA2013	KIAA2013	1119
chr1	11993735	11995820	MACS_peak_258	3100	PLOD1	PLOD1	54
chr1	12039116	12042941	MACS_peak_259	3100	MFN2	MFN2	791
chr1	12078625	12080943	MACS_peak_260	3100	MIIP	MIIP	486
chr1	12122912	12123966	MACS_peak_261	240.06	TNFRSF8	TNFRSF8	6
chr1	12221038	12222904	MACS_peak_262	220.88	none	none	none
chr1	12226144	12228070	MACS_peak_263	1114.69	TNFRSF1B	TNFRSF1B,MIR7846	48108
chr1	12243738	12246674	MACS_peak_264	211.86	TNFRSF1B	none	none
chr1	12289550	12292161	MACS_peak_265	3100	VPS13D	VPS13D	743
chr1	12540645	12541617	MACS_peak_266	92.7	VPS13D	none	none
chr1	12616293	12617379	MACS_peak_267	84.6	none	none	none
chr1	12654561	12657248	MACS_peak_268	1755.7	DHRS3	none	none
chr1	12662491	12663764	MACS_peak_269	114.77	DHRS3	none	none
chr1	12674978	12681299	MACS_peak_270	3100	none	DHRS3	-401
chr1	14025819	14028261	MACS_peak_271	3100	PRDM2	PRDM2	306
chr1	14074714	14078158	MACS_peak_272	3100	PRDM2	PRDM2	561
chr1	15250172	15251784	MACS_peak_273	420.26	KAZN	KAZN	354
chr1	15478425	15481977	MACS_peak_274	3100	TMEM51	TMEM51,TMEM51-AS1	-27,-1241
chr1	15482588	15483541	MACS_peak_275	102.01	TMEM51	TMEM51	2836
chr1	15494147	15495533	MACS_peak_276	148.11	C1orf195,TMEM51	none	none
chr1	15504761	15506000	MACS_peak_277	98.86	TMEM51	none	none
chr1	15573439	15574697	MACS_peak_278	163.11	FHAD1	FHAD1	301
chr1	15735107	15740772	MACS_peak_279	3100	EFHD2	EFHD2	1549
chr1	15742220	15744577	MACS_peak_280	698.91	EFHD2	none	none
chr1	15745381	15746761	MACS_peak_281	143.27	EFHD2	none	none
chr1	15752060	15754256	MACS_peak_282	202.91	EFHD2	none	none
chr1	15849121	15854978	MACS_peak_283	3100	none	CASP9,DNAJC16	-764,-1258
chr1	15928178	15931074	MACS_peak_284	2506.67	none	none	none
chr1	15942553	15947906	MACS_peak_285	3100	DDI2	DDI2	1277
chr1	16009695	16012986	MACS_peak_286	3100	PLEKHM2	PLEKHM2	514
chr1	16067499	16068911	MACS_peak_287	177.64	none	TMEM82	-781
chr1	16084333	16088084	MACS_peak_288	3100	FBLIM1	FBLIM1	954
chr1	16120201	16121681	MACS_peak_289	137.31	none	none	none
chr1	16124992	16128228	MACS_peak_290	821.06	none	none	none
chr1	16128719	16129699	MACS_peak_291	89.91	none	none	none
chr1	16158821	16163611	MACS_peak_292	3100	FLJ37453	none	none
chr1	16169909	16178390	MACS_peak_293	3100	FLJ37453	SPEN,FLJ37453	-209493
chr1	16211928	16213841	MACS_peak_294	411.54	SPEN	none	none
chr1	16300800	16303683	MACS_peak_295	3100	ZBTB17	ZBTB17	386
chr1	16339132	16340340	MACS_peak_296	122.27	none	none	none
chr1	16345530	16346865	MACS_peak_297	132.39	none	HSPB7,CLCNKA	-912,-2288
chr1	16398905	16401156	MACS_peak_298	3100	FAM131C	FAM131C	97
chr1	16401856	16403378	MACS_peak_299	131.17	none	FAM131C	-2490
chr1	16405101	16406727	MACS_peak_300	354.22	none	none	none
chr1	16414798	16416333	MACS_peak_301	150.53	none	none	none
chr1	16448200	16449744	MACS_peak_302	163.03	none	none	none
chr1	16464600	16469507	MACS_peak_303	1864.02	EPHA2	none	none
chr1	16469831	16475619	MACS_peak_304	3100	EPHA2	none	none
chr1	16476003	16486708	MACS_peak_305	3100	EPHA2	EPHA2	1227
chr1	16490154	16492882	MACS_peak_306	453.19	none	none	none
chr1	16493090	16496224	MACS_peak_307	3100	none	none	none
chr1	16497819	16504065	MACS_peak_308	3100	none	none	none
chr1	16506630	16509471	MACS_peak_309	2137.98	none	none	none
chr1	16509657	16511917	MACS_peak_310	291.05	none	none	none
chr1	16513580	16514820	MACS_peak_311	81.2	none	none	none
chr1	16515212	16516283	MACS_peak_312	110.22	none	none	none
chr1	16531711	16535599	MACS_peak_313	3100	ARHGEF19	none	none
chr1	16535876	16537235	MACS_peak_314	133.97	ARHGEF19	ARHGEF19	2549
chr1	16538425	16539524	MACS_peak_315	136.6	ARHGEF19	ARHGEF19	130
chr1	16542300	16545019	MACS_peak_316	1657.35	none	none	none
chr1	16562243	16564994	MACS_peak_317	3100	RSG1	RSG1	41
chr1	16675141	16680236	MACS_peak_318	3100	FBXO42	FBXO42	1260
chr1	16693070	16696294	MACS_peak_319	3100	SZRD1	SZRD1	1158
chr1	16700065	16701400	MACS_peak_320	124.73	SZRD1	none	none
chr1	16701808	16703150	MACS_peak_321	91.55	SZRD1	none	none
chr1	16766101	16769642	MACS_peak_322	3100	NECAP2	NECAP2	705
chr1	16823966	16827718	MACS_peak_323	3100	none	none	none
chr1	16839381	16841684	MACS_peak_324	1726.81	none	none	none
chr1	16860330	16862828	MACS_peak_325	943.37	none	none	none
chr1	16871173	16872162	MACS_peak_326	107.1	none	none	none
chr1	16937544	16942144	MACS_peak_327	3100	NBPF1	NBPF1	256
chr1	16968535	16972665	MACS_peak_328	3100	none	MST1P2	-1468
chr1	17004345	17005348	MACS_peak_329	105.51	none	MIR3675	-2903
chr1	17030115	17031589	MACS_peak_330	82.45	ESPNP	none	none
chr1	17033182	17037877	MACS_peak_331	1778.99	ESPNP	none	none
chr1	17038247	17039968	MACS_peak_332	112.27	ESPNP	none	none
chr1	17198589	17200876	MACS_peak_333	1442.33	none	none	none
chr1	17200936	17202348	MACS_peak_334	218.44	none	none	none
chr1	17214651	17217042	MACS_peak_335	3100	none	none	none
chr1	17218076	17219147	MACS_peak_336	129.1	none	none	none
chr1	17221148	17224079	MACS_peak_337	1340.58	none	none	none
chr1	17228423	17233865	MACS_peak_338	3100	none	none	none
chr1	17238960	17242304	MACS_peak_339	3100	none	none	none
chr1	17247601	17250623	MACS_peak_340	339.06	CROCC	CROCC	668
chr1	17286543	17288515	MACS_peak_341	1088.55	CROCC	none	none
chr1	17298366	17299804	MACS_peak_342	89.3	CROCC	none	none
chr1	17303761	17308619	MACS_peak_343	3100	MFAP2	MFAP2	983
chr1	17336585	17339364	MACS_peak_344	3100	ATP13A2	ATP13A2	493
chr1	17342404	17343312	MACS_peak_345	142.1	none	none	none
chr1	17378472	17381487	MACS_peak_346	3100	SDHB	SDHB	686
chr1	17445234	17446403	MACS_peak_347	424.75	PADI2	PADI2	130
chr1	17452061	17453200	MACS_peak_348	109.7	none	none	none
chr1	17559709	17560831	MACS_peak_349	88.22	PADI1	none	none
chr1	17762380	17768877	MACS_peak_350	3100	RCC2	RCC2	-569
chr1	17865337	17867804	MACS_peak_351	2562.69	ARHGEF10L	ARHGEF10L	241
chr1	17895382	17896896	MACS_peak_352	150.71	ARHGEF10L	none	none
chr1	19226942	19230666	MACS_peak_353	3100	ALDH4A1	ALDH4A1	489
chr1	19248211	19251966	MACS_peak_354	986.13	IFFO2	none	none
chr1	19252488	19256637	MACS_peak_355	2286.74	IFFO2	none	none
chr1	19264587	19266239	MACS_peak_356	225.99	IFFO2	none	none
chr1	19267345	19269087	MACS_peak_357	161.4	IFFO2	none	none
chr1	19273110	19278631	MACS_peak_358	3100	IFFO2	none	none
chr1	19279802	19284534	MACS_peak_359	3100	IFFO2	IFFO2	658
chr1	19335661	19339152	MACS_peak_360	879.24	none	none	none
chr1	19534652	19539146	MACS_peak_361	3100	none	UBR4	-153
chr1	19576621	19581397	MACS_peak_362	3100	MRTO4	MRTO4,EMC1	935,-956
chr1	19586775	19587617	MACS_peak_363	80.53	none	none	none
chr1	19636717	19640444	MACS_peak_364	3100	AKR7A2	AKR7A2,PQLC2	60,-159
chr1	19641266	19642992	MACS_peak_365	447.19	PQLC2	none	none
chr1	19662650	19663678	MACS_peak_366	110.92	none	none	none
chr1	19724642	19725516	MACS_peak_367	98.53	CAPZB	none	none
chr1	19756131	19757563	MACS_peak_368	215.55	CAPZB	none	none
chr1	19780920	19781829	MACS_peak_369	103.82	CAPZB	none	none
chr1	19808166	19813964	MACS_peak_370	3100	CAPZB	CAPZB	136
chr1	19921942	19925150	MACS_peak_371	3100	MINOS1	MINOS1	76
chr1	19969431	19973654	MACS_peak_372	3100	NBL1	NBL1	-323
chr1	19976427	19978233	MACS_peak_373	222.15	NBL1	none	none
chr1	19990473	19992610	MACS_peak_374	3165.68	none	HTR6	-238
chr1	20125177	20127721	MACS_peak_375	3100	none	TMCO4	-39
chr1	20208088	20211151	MACS_peak_376	3100	OTUD3	OTUD3	732
chr1	20478188	20479540	MACS_peak_377	118.49	none	none	none
chr1	20539252	20540216	MACS_peak_378	87.97	none	none	none
chr1	20692889	20694149	MACS_peak_379	104.13	LINC01141	none	none
chr1	20810556	20813752	MACS_peak_380	3100	CAMK2N1	CAMK2N1	574
chr1	20820116	20821354	MACS_peak_381	114.3	none	none	none
chr1	20833103	20835653	MACS_peak_382	3100	MUL1	MUL1	296
chr1	20848462	20849451	MACS_peak_383	82.98	none	none	none
chr1	20878403	20879815	MACS_peak_384	116.07	FAM43B	FAM43B	178
chr1	20939948	20941180	MACS_peak_385	140.9	CDA	none	none
chr1	20959438	20961549	MACS_peak_386	3100	PINK1	MIR6084,PINK1	322546
chr1	20985657	20989460	MACS_peak_387	3100	DDOST	DDOST	479
chr1	21022148	21024736	MACS_peak_388	2728.6	KIF17	none	none
chr1	21043463	21045440	MACS_peak_389	2545.53	KIF17	KIF17	59
chr1	21055724	21061071	MACS_peak_390	3100	SH2D5	SH2D5	736
chr1	21110105	21115451	MACS_peak_391	3100	HP1BP3	HP1BP3	403
chr1	21409441	21410166	MACS_peak_392	94	EIF4G3	none	none
chr1	21416243	21418309	MACS_peak_393	584.52	EIF4G3	none	none
chr1	21500039	21504561	MACS_peak_394	3100	EIF4G3	EIF4G3	-1049
chr1	21587866	21589837	MACS_peak_395	385.92	ECE1	none	none
chr1	21605779	21607276	MACS_peak_396	145.79	ECE1	ECE1	-344
chr1	21614955	21618174	MACS_peak_397	3100	ECE1	ECE1	202
chr1	21618890	21621732	MACS_peak_398	104.04	LOC100506801,ECE1	LOC100506801	529
chr1	21628726	21630292	MACS_peak_399	189.19	ECE1	none	none
chr1	21634180	21636254	MACS_peak_400	221.71	ECE1	none	none
chr1	21644459	21646461	MACS_peak_401	116.23	ECE1	none	none
chr1	21648341	21654095	MACS_peak_402	2694.97	ECE1	none	none
chr1	21655294	21659439	MACS_peak_403	491.54	ECE1	none	none
chr1	21659957	21662931	MACS_peak_404	2082.87	ECE1	none	none
chr1	21663342	21665020	MACS_peak_405	171.29	ECE1	none	none
chr1	21665023	21666094	MACS_peak_406	87.18	ECE1	none	none
chr1	21666974	21674018	MACS_peak_407	3100	ECE1	ECE1	1538
chr1	21765401	21768293	MACS_peak_408	3100	NBPF3	NBPF3	265
chr1	21834765	21836570	MACS_peak_409	321.47	none	ALPL	-190
chr1	21912644	21913938	MACS_peak_410	137.43	none	none	none
chr1	21948066	21949852	MACS_peak_411	1715.1	RAP1GAP	none	none
chr1	21977193	21980044	MACS_peak_412	1170.12	RAP1GAP	RAP1GAP	-270
chr1	21995212	21996385	MACS_peak_413	100.44	RAP1GAP	RAP1GAP	58
chr1	22107189	22111100	MACS_peak_414	3100	USP48	USP48	544
chr1	22237456	22238862	MACS_peak_415	142.74	HSPG2	none	none
chr1	22239422	22240647	MACS_peak_416	82.54	HSPG2	none	none
chr1	22247597	22248438	MACS_peak_417	99.18	HSPG2	none	none
chr1	22257308	22259256	MACS_peak_418	492.77	HSPG2	none	none
chr1	22259494	22261103	MACS_peak_419	245.92	HSPG2	none	none
chr1	22261354	22264823	MACS_peak_420	3100	HSPG2	HSPG2	702
chr1	22264917	22266632	MACS_peak_421	185.56	none	HSPG2	-1984
chr1	22350096	22353700	MACS_peak_422	3100	LINC00339,LOC101928043	LINC00339,LOC101928043	-98643
chr1	22378204	22381459	MACS_peak_423	3100	CDC42	CDC42	712
chr1	22415875	22416867	MACS_peak_424	106.76	CDC42	none	none
chr1	22458343	22460992	MACS_peak_425	246.42	WNT4	none	none
chr1	22468148	22470745	MACS_peak_426	3100	WNT4	WNT4	73
chr1	22754946	22756595	MACS_peak_427	506.7	none	none	none
chr1	22773460	22774948	MACS_peak_428	173.89	none	none	none
chr1	22777867	22780161	MACS_peak_429	3100	ZBTB40	ZBTB40	671
chr1	22889357	22890577	MACS_peak_430	85.8	none	EPHA8	-36
chr1	22970080	22970975	MACS_peak_431	92.96	C1QC	C1QC	410
chr1	23036026	23038920	MACS_peak_432	3100	EPHB2	EPHB2	143
chr1	23076206	23077825	MACS_peak_433	172.41	EPHB2	none	none
chr1	23152346	23153967	MACS_peak_434	144.8	EPHB2	none	none
chr1	23344570	23348185	MACS_peak_435	3100	KDM1A	KDM1A	437
chr1	23425800	23430457	MACS_peak_436	662.99	LUZP1	none	none
chr1	23440133	23441586	MACS_peak_437	115.48	LUZP1	none	none
chr1	23445767	23446824	MACS_peak_438	84.9	LUZP1	none	none
chr1	23492876	23497219	MACS_peak_439	3100	LUZP1	LUZP1	304
chr1	23497661	23498629	MACS_peak_440	129.02	none	LUZP1	-2794
chr1	23502948	23505603	MACS_peak_441	3100	none	none	none
chr1	23514970	23515805	MACS_peak_442	81.27	none	none	none
chr1	23520884	23522099	MACS_peak_443	106.62	none	HTR1D	-269
chr1	23522775	23524445	MACS_peak_444	198.98	none	HTR1D	-2388
chr1	23528490	23529506	MACS_peak_445	87.15	none	none	none
chr1	23542070	23544945	MACS_peak_446	3100	none	none	none
chr1	23666362	23672447	MACS_peak_447	3100	HNRNPR	HNRNPR	1453
chr1	23692557	23698367	MACS_peak_448	3100	ZNF436	ZNF436-AS1,ZNF436	-1,-583
chr1	23729615	23731098	MACS_peak_449	162.55	TCEA3	none	none
chr1	23750129	23752308	MACS_peak_450	2720.97	TCEA3	TCEA3	43
chr1	23809006	23812103	MACS_peak_451	3100	ASAP3	ASAP3	196
chr1	23851312	23852426	MACS_peak_452	87.9	LOC101928163,E2F2	none	none
chr1	23854473	23859111	MACS_peak_453	3100	E2F2	E2F2	920
chr1	23865761	23866821	MACS_peak_454	105.34	none	none	none
chr1	23879864	23887495	MACS_peak_455	3100	none	ID3	2606
chr1	23887801	23889731	MACS_peak_456	504.68	none	ID3	-2481
chr1	23890428	23891759	MACS_peak_457	142.51	none	none	none
chr1	23902116	23905295	MACS_peak_458	1148.52	none	none	none
chr1	23961017	23962431	MACS_peak_459	563.51	MDS2	none	none
chr1	23963694	23964879	MACS_peak_460	123.1	MDS2	none	none
chr1	24017527	24022076	MACS_peak_461	3100	RPL11	RPL11	1533
chr1	24068687	24072525	MACS_peak_462	3100	TCEB3	TCEB3	751
chr1	24103572	24107181	MACS_peak_463	3100	PITHD1	PITHD1,TCEB3-AS1	501,-589
chr1	24116063	24120291	MACS_peak_464	3100	LYPLA2	LYPLA2	532
chr1	24125267	24128792	MACS_peak_465	3100	GALE	GALE	5
chr1	24150357	24153038	MACS_peak_466	3100	HMGCL	HMGCL	252
chr1	24164414	24166121	MACS_peak_467	485.14	none	none	none
chr1	24193404	24195928	MACS_peak_468	3100	FUCA1	FUCA1	193
chr1	24286685	24287075	MACS_peak_469	210.59	PNRC2	PNRC2	580
chr1	24305752	24306608	MACS_peak_470	230.4	SRSF10	SRSF10	773
chr1	24372160	24373876	MACS_peak_471	100.42	none	none	none
chr1	24434044	24435185	MACS_peak_472	108.69	MYOM3	none	none
chr1	24468722	24470336	MACS_peak_473	637.83	IL22RA1	IL22RA1	246
chr1	24476216	24477743	MACS_peak_474	200.9	none	none	none
chr1	24512790	24514737	MACS_peak_475	709.4	IFNLR1	IFNLR1	2
chr1	24562348	24563620	MACS_peak_476	149.61	none	none	none
chr1	24717539	24718880	MACS_peak_477	221.92	STPG1	none	none
chr1	24719610	24721449	MACS_peak_478	431.82	STPG1	none	none
chr1	24738819	24744651	MACS_peak_479	3100	none	STPG1,NIPAL3	-148,-509
chr1	24828064	24831034	MACS_peak_480	3100	RCAN3	RCAN3,RCAN3AS	163,-699
chr1	24967640	24972247	MACS_peak_481	3100	SRRM1	SRRM1	350
chr1	25051015	25052253	MACS_peak_482	90.18	none	none	none
chr1	25056602	25057757	MACS_peak_483	113.2	none	none	none
chr1	25061907	25062746	MACS_peak_484	86.89	none	none	none
chr1	25069651	25075864	MACS_peak_485	3100	CLIC4	CLIC4	998
chr1	25173757	25176011	MACS_peak_486	3128.54	none	none	none
chr1	25254091	25258012	MACS_peak_487	3100	RUNX3	RUNX3	719
chr1	25258031	25259878	MACS_peak_488	530.78	RUNX3	RUNX3	-2184
chr1	25348185	25350246	MACS_peak_489	466.87	none	none	none
chr1	25351088	25351892	MACS_peak_490	86.24	none	none	none
chr1	25557614	25560618	MACS_peak_491	3100	none	SYF2	-103
chr1	25565239	25567915	MACS_peak_492	2433.74	none	none	none
chr1	25570173	25575246	MACS_peak_493	3100	RSRP1	RSRP1	1276
chr1	25592527	25594985	MACS_peak_494	702.02	none	none	none
chr1	25662770	25667722	MACS_peak_495	3100	TMEM50A	TMEM50A	458
chr1	25755811	25759434	MACS_peak_496	3100	TMEM57	TMEM57	274
chr1	25869193	25872032	MACS_peak_497	3100	LDLRAP1	LDLRAP1	537
chr1	25941821	25944816	MACS_peak_498	3100	none	MAN1C1	-640
chr1	26125619	26128259	MACS_peak_499	3100	SEPN1	SEPN1	273
chr1	26137241	26138254	MACS_peak_500	92.41	SEPN1	none	none
chr1	26144295	26148859	MACS_peak_501	3100	MTFR1L,LOC646471	MTFR1L	-106
chr1	26184337	26188618	MACS_peak_502	3100	none	AUNIP	-528
chr1	26199487	26203590	MACS_peak_503	3100	none	none	none
chr1	26216181	26220509	MACS_peak_504	1700.8	none	none	none
chr1	26229911	26233854	MACS_peak_505	3100	STMN1	STMN1,MIR3917	7621063
chr1	26323128	26325783	MACS_peak_506	3193.47	PAFAH2	PAFAH2	193
chr1	26347876	26348925	MACS_peak_507	89.15	EXTL1	EXTL1	130
chr1	26360652	26363627	MACS_peak_508	3182.68	EXTL1	none	none
chr1	26436333	26439878	MACS_peak_509	3100	PDIK1L	PDIK1L	-162
chr1	26482829	26483625	MACS_peak_510	91.39	none	FAM110D	-2283
chr1	26487806	26489234	MACS_peak_511	715.6	FAM110D	none	none
chr1	26489958	26491620	MACS_peak_512	840	none	none	none
chr1	26495452	26498229	MACS_peak_513	3100	ZNF593	ZNF593	453
chr1	26559672	26562700	MACS_peak_514	3100	CEP85	CEP85	543
chr1	26601907	26603764	MACS_peak_515	95.46	CEP85	none	none
chr1	26605245	26608197	MACS_peak_516	3100	SH3BGRL3	SH3BGRL3	509
chr1	26631643	26634424	MACS_peak_517	3100	UBXN11	UBXN11	162
chr1	26647314	26648795	MACS_peak_518	167.95	none	none	none
chr1	26662188	26663841	MACS_peak_519	715.25	AIM1L	none	none
chr1	26756458	26760303	MACS_peak_520	3100	none	DHDDS	-392
chr1	26797323	26801764	MACS_peak_521	3100	HMGN2	HMGN2	642
chr1	26826204	26829155	MACS_peak_522	3100	none	none	none
chr1	26855119	26858506	MACS_peak_523	3100	RPS6KA1	RPS6KA1	564
chr1	26929078	26930555	MACS_peak_524	131.06	none	none	none
chr1	26945590	26949276	MACS_peak_525	3100	none	none	none
chr1	26962789	26964294	MACS_peak_526	678.72	none	none	none
chr1	27003381	27004761	MACS_peak_527	175.15	none	none	none
chr1	27016873	27030268	MACS_peak_528	3100	ARID1A	ARID1A	1049
chr1	27032319	27033451	MACS_peak_529	106.04	ARID1A	none	none
chr1	27049437	27052504	MACS_peak_530	496.5	ARID1A	none	none
chr1	27069826	27072073	MACS_peak_531	711.38	ARID1A	none	none
chr1	27112165	27117076	MACS_peak_532	3100	PIGV	PIGV	-58
chr1	27151218	27156362	MACS_peak_533	3100	ZDHHC18	ZDHHC18	590
chr1	27174645	27176077	MACS_peak_534	194.99	ZDHHC18	none	none
chr1	27189956	27193141	MACS_peak_535	3100	none	SFN	1916
chr1	27214986	27218015	MACS_peak_536	3100	GPN2	GPN2	369
chr1	27225111	27227963	MACS_peak_537	3100	GPATCH3	GPATCH3	425
chr1	27247151	27250887	MACS_peak_538	3100	NUDC	NUDC	807
chr1	27319302	27324255	MACS_peak_539	3100	TRNP1	TRNP1	1584
chr1	27328116	27328997	MACS_peak_540	94.52	none	none	none
chr1	27336062	27340533	MACS_peak_541	568.26	FAM46B	FAM46B	1036
chr1	27425106	27426977	MACS_peak_542	411.41	SLC9A1	none	none
chr1	27437879	27439349	MACS_peak_543	109.55	SLC9A1	none	none
chr1	27478600	27482725	MACS_peak_544	3100	SLC9A1	SLC9A1	959
chr1	27559848	27563181	MACS_peak_545	3100	WDTC1	WDTC1	508
chr1	27647526	27650477	MACS_peak_546	3100	TMEM222	TMEM222,LOC644961	366,-1363
chr1	27667698	27670402	MACS_peak_547	466.12	SYTL1	SYTL1	568
chr1	27674970	27677245	MACS_peak_548	2379.37	SYTL1	none	none
chr1	27690841	27694680	MACS_peak_549	3100	MAP3K6	MAP3K6	597
chr1	27717426	27720559	MACS_peak_550	3100	none	GPR3	-155
chr1	27721697	27722735	MACS_peak_551	95.84	GPR3	none	none
chr1	27814103	27817688	MACS_peak_552	3100	WASF2	WASF2	783
chr1	27818057	27819633	MACS_peak_553	222.91	none	WASF2	-2167
chr1	27823122	27824212	MACS_peak_554	136.61	none	none	none
chr1	27830277	27832012	MACS_peak_555	237.35	none	none	none
chr1	27851655	27852975	MACS_peak_556	210.8	none	none	none
chr1	27854953	27856249	MACS_peak_557	128.9	none	none	none
chr1	27861874	27865927	MACS_peak_558	694.21	AHDC1	none	none
chr1	27866208	27869918	MACS_peak_559	552.44	AHDC1	none	none
chr1	27881979	27885219	MACS_peak_560	623.14	AHDC1	none	none
chr1	27887180	27889693	MACS_peak_561	349.17	AHDC1	none	none
chr1	27889759	27891670	MACS_peak_562	406.21	AHDC1	none	none
chr1	27892702	27904764	MACS_peak_563	3100	AHDC1	none	none
chr1	27915875	27918214	MACS_peak_564	299.27	AHDC1	none	none
chr1	27919464	27921745	MACS_peak_565	224.23	AHDC1	none	none
chr1	27923770	27931606	MACS_peak_566	3100	AHDC1	AHDC1	2317
chr1	27981656	27983009	MACS_peak_567	126.77	none	none	none
chr1	27985020	27987642	MACS_peak_568	2099.75	none	none	none
chr1	27995293	27996686	MACS_peak_569	157.82	IFI6	IFI6	2735
chr1	27997661	27999863	MACS_peak_570	1202.86	none	IFI6	-38
chr1	28052354	28054426	MACS_peak_571	3100	FAM76A	FAM76A	901
chr1	28098764	28101640	MACS_peak_572	3100	STX12	STX12	509
chr1	28156181	28159229	MACS_peak_573	3100	PPP1R8	PPP1R8	381
chr1	28198292	28200053	MACS_peak_574	957.07	THEMIS2	THEMIS2	119
chr1	28239760	28241711	MACS_peak_575	3100	RPA2	RPA2	573
chr1	28261139	28262242	MACS_peak_576	181.26	SMPDL3B	SMPDL3B	187
chr1	28284938	28288633	MACS_peak_577	3100	XKR8	XKR8	282
chr1	28412824	28416258	MACS_peak_578	3100	EYA3	EYA3	607
chr1	28557683	28560059	MACS_peak_579	3100	DNAJC8	DNAJC8	671
chr1	28561776	28564313	MACS_peak_580	3100	ATPIF1	ATPIF1	443
chr1	28572291	28576878	MACS_peak_581	3100	none	none	none
chr1	28584402	28591734	MACS_peak_582	3100	SESN2	SESN2	2106
chr1	28654789	28657166	MACS_peak_583	3100	MED18	MED18	465
chr1	28695233	28698905	MACS_peak_584	3100	PHACTR4	PHACTR4	977
chr1	28742778	28744642	MACS_peak_585	186.86	PHACTR4	none	none
chr1	28763018	28768613	MACS_peak_586	2785.17	PHACTR4	PHACTR4	1155
chr1	28830952	28838220	MACS_peak_587	3100	SNHG3	SNHG3	2132
chr1	28838331	28839670	MACS_peak_588	135.58	none	none	none
chr1	28843725	28847731	MACS_peak_589	3100	RCC1	RCC1	984
chr1	28847969	28848969	MACS_peak_590	105.85	RCC1	none	none
chr1	28878187	28881239	MACS_peak_591	3100	TRNAU1AP	TRNAU1AP	185
chr1	28905334	28910053	MACS_peak_592	3100	SNHG12	SNORA16A,SNORA44,SNHG12	-128,-669,673
chr1	28927712	28929551	MACS_peak_593	311.1	none	none	none
chr1	28967613	28971265	MACS_peak_594	3100	TAF12	TAF12	165
chr1	28971841	28973204	MACS_peak_595	177.34	none	RNU11,TAF12	-2589,-2918
chr1	28973745	28976545	MACS_peak_596	1428.67	RNU11	RNU11	34
chr1	28993730	28996838	MACS_peak_597	3100	GMEB1	GMEB1	45
chr1	29047730	29049226	MACS_peak_598	421.13	none	none	none
chr1	29062070	29067193	MACS_peak_599	3100	YTHDF2	YTHDF2	1180
chr1	29111251	29112634	MACS_peak_600	222.72	none	none	none
chr1	29138059	29139098	MACS_peak_601	258.13	none	OPRD1	-75
chr1	29210644	29212090	MACS_peak_602	186.46	none	EPB41	-2235
chr1	29213057	29215021	MACS_peak_603	3100	EPB41	EPB41	437
chr1	29239999	29242619	MACS_peak_604	3100	EPB41	EPB41	222
chr1	29447758	29452950	MACS_peak_605	3100	TMEM200B	TMEM200B	67
chr1	29505420	29509817	MACS_peak_606	3100	SRSF4	SRSF4	1019
chr1	29528695	29529564	MACS_peak_607	83.66	MECR	none	none
chr1	29555942	29558441	MACS_peak_608	3100	MECR	MECR	279
chr1	29562515	29564992	MACS_peak_609	1411.85	PTPRU	PTPRU	726
chr1	29585513	29587181	MACS_peak_610	749.18	PTPRU	none	none
chr1	31189787	31191380	MACS_peak_611	441.89	MATN1	MATN1-AS1	-1035
chr1	31191396	31193332	MACS_peak_612	2792.02	MATN1-AS1,MATN1	MATN1-AS1	746
chr1	31229102	31230532	MACS_peak_613	171.27	LAPTM5	LAPTM5	866
chr1	31254749	31256191	MACS_peak_614	242.43	none	none	none
chr1	31274238	31275438	MACS_peak_615	130.37	none	none	none
chr1	31281976	31283134	MACS_peak_616	138.7	none	none	none
chr1	31295857	31298476	MACS_peak_617	1443.89	none	none	none
chr1	31360236	31362116	MACS_peak_618	281.25	SDC3	none	none
chr1	31379688	31382812	MACS_peak_619	3100	SDC3	SDC3	230
chr1	31535427	31539481	MACS_peak_620	3100	PUM1	PUM1	1110
chr1	31626735	31629374	MACS_peak_621	3100	none	none	none
chr1	31635339	31636169	MACS_peak_622	94.12	none	none	none
chr1	31653998	31655700	MACS_peak_623	238.7	NKAIN1	none	none
chr1	31711609	31713459	MACS_peak_624	757.42	NKAIN1	NKAIN1	200
chr1	31767974	31771514	MACS_peak_625	3100	none	ZCCHC17,SNRNP40	-84,-100
chr1	31866770	31868459	MACS_peak_626	319.41	none	none	none
chr1	31885403	31887256	MACS_peak_627	1889.6	SERINC2	SERINC2	-330
chr1	32014363	32015579	MACS_peak_628	138.86	none	none	none
chr1	32083056	32084509	MACS_peak_629	922.08	HCRTR1	HCRTR1	482
chr1	32108655	32111803	MACS_peak_630	3100	PEF1	PEF1	-11
chr1	32131777	32133201	MACS_peak_631	182.69	COL16A1	none	none
chr1	32166006	32167335	MACS_peak_632	117.72	COL16A1	none	none
chr1	32179399	32181987	MACS_peak_633	1730.25	none	none	none
chr1	32227662	32230762	MACS_peak_634	3100	BAI2	BAI2	452
chr1	32253296	32255877	MACS_peak_635	2838.06	none	none	none
chr1	32263302	32265415	MACS_peak_636	202.58	SPOCD1	none	none
chr1	32279389	32281283	MACS_peak_637	208.66	SPOCD1	SPOCD1	1316
chr1	32396109	32406496	MACS_peak_638	3100	PTP4A2	PTP4A2	2686
chr1	32407371	32411689	MACS_peak_639	3100	none	none	none
chr1	32419673	32422574	MACS_peak_640	517.18	none	none	none
chr1	32478039	32482981	MACS_peak_641	3100	KHDRBS1	KHDRBS1	1216
chr1	32527772	32529118	MACS_peak_642	111.3	none	none	none
chr1	32537226	32540274	MACS_peak_643	3100	TMEM39B	TMEM39B	248
chr1	32572483	32575380	MACS_peak_644	3100	KPNA6	KPNA6	288
chr1	32604156	32605363	MACS_peak_645	131.97	KPNA6	none	none
chr1	32616410	32617642	MACS_peak_646	80.99	KPNA6	none	none
chr1	32643862	32648224	MACS_peak_647	3100	TXLNA	TXLNA	699
chr1	32664608	32667563	MACS_peak_648	1362.48	CCDC28B	CCDC28B	99
chr1	32670043	32672714	MACS_peak_649	3100	IQCC	IQCC	143
chr1	32685964	32690077	MACS_peak_650	3100	EIF3I	EIF3I,TMEM234	50,-94
chr1	32705235	32707933	MACS_peak_651	3100	MTMR9LP	MTMR9LP	727
chr1	32756249	32759387	MACS_peak_652	3100	HDAC1	HDAC1	111
chr1	32799520	32804867	MACS_peak_653	3100	none	MARCKSL1	-353
chr1	32816305	32819150	MACS_peak_654	3100	none	none	none
chr1	32826698	32828343	MACS_peak_655	423.12	FAM229A	FAM229A,TSSK3	324,-341
chr1	32858348	32861268	MACS_peak_656	3100	BSDC1	BSDC1	254
chr1	32929591	32931780	MACS_peak_657	1266.98	ZBTB8B	ZBTB8B	28
chr1	32965073	32967230	MACS_peak_658	3100	none	none	none
chr1	32985659	32986961	MACS_peak_659	139.74	none	none	none
chr1	33004037	33006927	MACS_peak_660	3100	ZBTB8A	ZBTB8A	737
chr1	33076602	33078962	MACS_peak_661	1924.75	none	none	none
chr1	33114530	33119378	MACS_peak_662	3100	RBBP4	RBBP4,ZBTB8OS	-4,-769
chr1	33166692	33169485	MACS_peak_663	2840.8	SYNC	SYNC	273
chr1	33177328	33178471	MACS_peak_664	215.72	none	none	none
chr1	33182033	33183090	MACS_peak_665	157.75	none	none	none
chr1	33206279	33208812	MACS_peak_666	3100	KIAA1522	KIAA1522	34
chr1	33218828	33220817	MACS_peak_667	3100	KIAA1522	none	none
chr1	33279341	33285678	MACS_peak_668	3100	YARS	S100PBP,YARS	-5331124
chr1	33335474	33337600	MACS_peak_669	1472.64	FNDC5	FNDC5	-123
chr1	33351410	33352678	MACS_peak_670	569.36	none	HPCA	-53
chr1	33357905	33360278	MACS_peak_671	2668.13	HPCA	none	none
chr1	33365579	33368299	MACS_peak_672	3100	TMEM54	TMEM54	14
chr1	33399121	33400174	MACS_peak_673	116.55	none	none	none
chr1	33425648	33431294	MACS_peak_674	3100	RNF19B	RNF19B	1943
chr1	33437883	33439148	MACS_peak_675	1117.23	none	none	none
chr1	33445911	33448023	MACS_peak_676	445.52	none	none	none
chr1	33454002	33455660	MACS_peak_677	184.09	none	none	none
chr1	33457078	33458702	MACS_peak_678	257.81	none	none	none
chr1	33500422	33503313	MACS_peak_679	3100	AK2	AK2	645
chr1	33545482	33548895	MACS_peak_680	3100	AZIN2	AZIN2	459
chr1	33560341	33561363	MACS_peak_681	113.36	AZIN2	none	none
chr1	33564070	33566471	MACS_peak_682	424.25	AZIN2	none	none
chr1	33585195	33587130	MACS_peak_683	275.94	none	none	none
chr1	33591076	33594995	MACS_peak_684	3100	none	none	none
chr1	33596064	33597375	MACS_peak_685	130.29	none	none	none
chr1	33605715	33606956	MACS_peak_686	119.3	none	none	none
chr1	33618190	33619536	MACS_peak_687	117	TRIM62	none	none
chr1	33645279	33648819	MACS_peak_688	3100	TRIM62	TRIM62	622
chr1	33720997	33724470	MACS_peak_689	3100	ZNF362	ZNF362	560
chr1	33803112	33806685	MACS_peak_690	449.51	PHC2	none	none
chr1	33806885	33817412	MACS_peak_691	3100	PHC2	none	none
chr1	33892298	33897721	MACS_peak_692	3100	none	none	none
chr1	33898025	33899549	MACS_peak_693	214.12	none	none	none
chr1	33937021	33939528	MACS_peak_694	2112.29	ZSCAN20	ZSCAN20	43
chr1	34629938	34631188	MACS_peak_695	179	CSMD2	CSMD2,C1orf94	312,-1920
chr1	35246727	35247973	MACS_peak_696	295.13	GJB3	GJB3	-560
chr1	35323417	35326297	MACS_peak_697	3100	SMIM12	SMIM12	-211
chr1	35331272	35332921	MACS_peak_698	729.19	DLGAP3	none	none
chr1	35394224	35396244	MACS_peak_699	3100	none	DLGAP3	-48
chr1	35449194	35452366	MACS_peak_700	3100	ZMYM6NB	ZMYM6NB	168
chr1	35495140	35498480	MACS_peak_701	3100	ZMYM6	ZMYM6	759
chr1	35543923	35546597	MACS_peak_702	3100	ZMYM1	ZMYM1	297
chr1	35654618	35659871	MACS_peak_703	3100	SFPQ	SFPQ	1499
chr1	35733376	35736321	MACS_peak_704	3100	ZMYM4	ZMYM4	281
chr1	36020949	36025576	MACS_peak_705	3100	none	NCDN,KIAA0319L	-130,-225
chr1	36038020	36039790	MACS_peak_706	1237	none	TFAP2E	-65
chr1	36102115	36108939	MACS_peak_707	3100	PSMB2	PSMB2	1625
chr1	36172838	36174439	MACS_peak_708	607.88	none	none	none
chr1	36180994	36182288	MACS_peak_709	107.07	C1orf216	none	none
chr1	36182517	36185676	MACS_peak_710	3100	C1orf216	C1orf216	694
chr1	36233433	36236712	MACS_peak_711	3100	CLSPN	CLSPN	479
chr1	36272656	36276562	MACS_peak_712	3100	AGO4	AGO4	782
chr1	36334192	36337038	MACS_peak_713	3100	none	none	none
chr1	36347883	36349939	MACS_peak_714	3029.29	AGO1	AGO1	102
chr1	36350926	36352346	MACS_peak_715	125.5	AGO1	AGO1	2827
chr1	36394965	36399114	MACS_peak_716	3100	AGO3	AGO3	357
chr1	36399274	36400046	MACS_peak_717	88.27	AGO3	AGO3	2978
chr1	36553078	36556404	MACS_peak_718	3100	ADPRHL2	ADPRHL2	289
chr1	36564294	36565591	MACS_peak_719	126.97	COL8A2	none	none
chr1	36574145	36575227	MACS_peak_720	189.6	COL8A2	none	none
chr1	36590279	36591476	MACS_peak_721	102.97	none	COL8A2	-192
chr1	36613649	36618365	MACS_peak_722	3100	TRAPPC3	TRAPPC3	-892
chr1	36620046	36624679	MACS_peak_723	3100	MAP7D1	TRAPPC3,MAP7D1	-708797
chr1	36625255	36628839	MACS_peak_724	3100	MAP7D1	none	none
chr1	36652959	36654463	MACS_peak_725	220.11	none	none	none
chr1	36688327	36692411	MACS_peak_726	3100	THRAP3	THRAP3	353
chr1	36713378	36714796	MACS_peak_727	176.87	THRAP3	none	none
chr1	36770934	36773894	MACS_peak_728	3100	SH3D21	SH3D21	-293
chr1	36785877	36790789	MACS_peak_729	3100	EVA1B	EVA1B	1422
chr1	36815765	36818089	MACS_peak_730	260.64	STK40	none	none
chr1	36834432	36836383	MACS_peak_731	232.1	STK40	none	none
chr1	36837175	36842415	MACS_peak_732	2014.9	STK40	none	none
chr1	36845460	36847160	MACS_peak_733	235.94	STK40	none	none
chr1	36848357	36854052	MACS_peak_734	3100	STK40	STK40	324
chr1	36861624	36864595	MACS_peak_735	3100	LSM10	LSM10	384
chr1	36915019	36917363	MACS_peak_736	2693.68	none	OSCP1	-105
chr1	36928663	36931152	MACS_peak_737	3100	MRPS15	MRPS15	133
chr1	37936784	37943966	MACS_peak_738	3100	ZC3H12A	ZC3H12A,LINC01137	257,-331
chr1	37944002	37946327	MACS_peak_739	642.82	ZC3H12A	MIR6732	-666
chr1	37978596	37982072	MACS_peak_740	3100	MEAF6	MEAF6	86
chr1	37984464	37987372	MACS_peak_741	1603.2	none	none	none
chr1	38017904	38020494	MACS_peak_742	3100	SNIP1	SNIP1	746
chr1	38059761	38062769	MACS_peak_743	3100	GNL2	GNL2	321
chr1	38099523	38101243	MACS_peak_744	334.83	RSPO1	RSPO1	212
chr1	38154268	38159772	MACS_peak_745	3100	none	C1orf109,CDCA8	-828,-1052
chr1	38217448	38219721	MACS_peak_746	2197.02	EPHA10	none	none
chr1	38230685	38232536	MACS_peak_747	289.88	none	EPHA10	-786
chr1	38258693	38261261	MACS_peak_748	3100	MANEAL	MANEAL	204
chr1	38271737	38275992	MACS_peak_749	3100	YRDC,C1orf122	YRDC,C1orf122	1392
chr1	38323751	38326746	MACS_peak_750	3100	MTF1	MTF1	44
chr1	38395949	38398538	MACS_peak_751	1601.25	INPP5B	INPP5B	220
chr1	38410804	38413752	MACS_peak_752	3100	INPP5B	INPP5B	451
chr1	38453606	38456701	MACS_peak_753	3100	SF3A3	SF3A3	608
chr1	38464592	38467498	MACS_peak_754	786.7	FHL3	none	none
chr1	38468919	38472175	MACS_peak_755	3100	FHL3	FHL3	640
chr1	38477274	38480738	MACS_peak_756	3100	UTP11L	UTP11L	623
chr1	38481126	38482542	MACS_peak_757	107.47	UTP11L	none	none
chr1	38493788	38496839	MACS_peak_758	440.95	none	none	none
chr1	38509724	38511501	MACS_peak_759	276.49	POU3F1	POU3F1	1838
chr1	38511556	38513569	MACS_peak_760	1198.29	none	POU3F1	-112
chr1	39269366	39270539	MACS_peak_761	329.25	none	none	none
chr1	39283486	39284967	MACS_peak_762	390.87	none	none	none
chr1	39323694	39327207	MACS_peak_763	3100	RRAGC	RRAGC	45
chr1	39337179	39340565	MACS_peak_764	3100	MYCBP,GJA9-MYCBP	MYCBP	178
chr1	39455679	39459362	MACS_peak_765	3100	AKIRIN1	AKIRIN1	605
chr1	39490898	39493609	MACS_peak_766	3100	NDUFS5	NDUFS5	287
chr1	39546109	39548067	MACS_peak_767	2148.43	none	MACF1	-2750
chr1	39568373	39575006	MACS_peak_768	3100	MACF1	none	none
chr1	39597759	39599320	MACS_peak_769	139.11	MACF1	none	none
chr1	39638760	39640241	MACS_peak_770	198.59	MACF1	none	none
chr1	39642933	39645498	MACS_peak_771	558.93	MACF1	none	none
chr1	39648707	39650459	MACS_peak_772	176.06	MACF1	none	none
chr1	39650803	39652381	MACS_peak_773	414.37	MACF1	none	none
chr1	39654554	39658827	MACS_peak_774	1010.27	MACF1	none	none
chr1	39661980	39663341	MACS_peak_775	233.27	MACF1	none	none
chr1	39669700	39672466	MACS_peak_776	918.7	MACF1	none	none
chr1	39678719	39680630	MACS_peak_777	256	MACF1	none	none
chr1	39856860	39859335	MACS_peak_778	739.02	MACF1	none	none
chr1	39859799	39862315	MACS_peak_779	717.27	MACF1	none	none
chr1	39863048	39866191	MACS_peak_780	1203.19	MACF1	none	none
chr1	39870493	39883591	MACS_peak_781	3100	KIAA0754,MACF1	KIAA0754	1867
chr1	39956089	39958271	MACS_peak_782	3176.54	none	BMP8A	-137
chr1	40024059	40025871	MACS_peak_783	1041.62	PPIEL	PPIEL	405
chr1	40037997	40043388	MACS_peak_784	3100	PABPC4	PABPC4	1829
chr1	40071479	40072830	MACS_peak_785	140.37	none	none	none
chr1	40104379	40106419	MACS_peak_786	2702.54	none	HEYL	-51
chr1	40136849	40138529	MACS_peak_787	382.68	NT5C1A	NT5C1A	21
chr1	40156282	40157842	MACS_peak_788	215.05	HPCAL4	HPCAL4	95
chr1	40203875	40206098	MACS_peak_789	3100	PPIE	PPIE	470
chr1	40253052	40256014	MACS_peak_790	3100	BMP8B	BMP8B	0
chr1	40347183	40350004	MACS_peak_791	3100	TRIT1	TRIT1	584
chr1	40365881	40368895	MACS_peak_792	3100	MYCL	MYCL	299
chr1	40419838	40422519	MACS_peak_793	2746.34	MFSD2A	MFSD2A	395
chr1	40447106	40448388	MACS_peak_794	142.06	none	none	none
chr1	40504246	40510096	MACS_peak_795	3100	CAP1	CAP1	917
chr1	40561729	40563774	MACS_peak_796	2345.13	PPT1	PPT1	391
chr1	40626103	40629608	MACS_peak_797	3100	RLF	RLF	815
chr1	40721879	40725287	MACS_peak_798	3100	none	ZMPSTE24	-138
chr1	40838432	40841482	MACS_peak_799	3100	SMAP2	SMAP2	-347
chr1	40914539	40917935	MACS_peak_800	3100	none	ZFP69B	-99
chr1	40942130	40944514	MACS_peak_801	3100	ZFP69	ZFP69	21
chr1	40973380	40976036	MACS_peak_802	3100	EXO5	EXO5	276
chr1	40996221	40998899	MACS_peak_803	3053.66	ZNF684	ZNF684	328
chr1	41128373	41130024	MACS_peak_804	232.32	RIMS3	RIMS3	2126
chr1	41130026	41132911	MACS_peak_805	3100	none	RIMS3	-144
chr1	41133954	41135330	MACS_peak_806	238.19	none	none	none
chr1	41155546	41160027	MACS_peak_807	3100	NFYC,NFYC-AS1	NFYC,NFYC-AS1	107147
chr1	41168795	41170271	MACS_peak_808	212.35	NFYC	none	none
chr1	41174091	41177919	MACS_peak_809	1393.02	NFYC	none	none
chr1	41248574	41250850	MACS_peak_810	3100	KCNQ4	KCNQ4	29
chr1	41267218	41268496	MACS_peak_811	193.71	KCNQ4	none	none
chr1	41326023	41329038	MACS_peak_812	3100	CITED4	CITED4	488
chr1	41444169	41448500	MACS_peak_813	3100	CTPS1	CTPS1	1364
chr1	41705833	41709345	MACS_peak_814	3100	SCMH1	SCMH1	226
chr1	41826124	41828857	MACS_peak_815	3100	none	FOXO6	-112
chr1	41844771	41846027	MACS_peak_816	97.31	FOXO6	none	none
chr1	41846732	41849099	MACS_peak_817	2539.24	FOXO6	none	none
chr1	41883908	41885103	MACS_peak_818	83.48	none	none	none
chr1	41897681	41899647	MACS_peak_819	188.41	none	none	none
chr1	41960990	41962941	MACS_peak_820	2103.98	none	none	none
chr1	41981250	41982710	MACS_peak_821	116.68	HIVEP3	none	none
chr1	42126693	42128939	MACS_peak_822	2955.72	HIVEP3	none	none
chr1	42248251	42249702	MACS_peak_823	108.97	HIVEP3	none	none
chr1	42382191	42384916	MACS_peak_824	1805	HIVEP3	HIVEP3	825
chr1	42420104	42422290	MACS_peak_825	307.77	HIVEP3	none	none
chr1	42499763	42502557	MACS_peak_826	3100	HIVEP3	HIVEP3	436
chr1	42798330	42802630	MACS_peak_827	3100	FOXJ3	FOXJ3	156
chr1	42845496	42847705	MACS_peak_828	3100	RIMKLA	RIMKLA	133
chr1	42921222	42923624	MACS_peak_829	3100	PPCS	PPCS,ZMYND12	259,-485
chr1	42927713	42930245	MACS_peak_830	1433.09	none	none	none
chr1	43122868	43125888	MACS_peak_831	3100	PPIH	PPIH	331
chr1	43145929	43153040	MACS_peak_832	3100	YBX1	YBX1	1419
chr1	43230352	43234746	MACS_peak_833	3100	LEPRE1	LEPRE1,C1orf50	206,-366
chr1	43281033	43284269	MACS_peak_834	3100	CCDC23	ERMAP,CCDC23	-124408
chr1	43311130	43314065	MACS_peak_835	3100	ZNF691	ZNF691	354
chr1	43388404	43391665	MACS_peak_836	3100	none	none	none
chr1	43406745	43408454	MACS_peak_837	156.18	SLC2A1	none	none
chr1	43408660	43410805	MACS_peak_838	211.01	SLC2A1	none	none
chr1	43414445	43416720	MACS_peak_839	505.78	SLC2A1	none	none
chr1	43418024	43419607	MACS_peak_840	160.89	SLC2A1	none	none
chr1	43421936	43425949	MACS_peak_841	3100	SLC2A1	SLC2A1-AS1,SLC2A1	-777905
chr1	43432514	43433569	MACS_peak_842	93.99	SLC2A1-AS1	none	none
chr1	43585681	43587164	MACS_peak_843	374.01	none	none	none
chr1	43612805	43614882	MACS_peak_844	922.54	FAM183A	FAM183A	250
chr1	43635518	43639384	MACS_peak_845	3100	EBNA1BP2	MIR6733,EBNA1BP2,CFAP57	-68,535,-549
chr1	43671236	43673557	MACS_peak_846	969.88	CFAP57	none	none
chr1	43813378	43816201	MACS_peak_847	3100	MPL	none	none
chr1	43822952	43827590	MACS_peak_848	3100	CDC20	CDC20	646
chr1	43830893	43835620	MACS_peak_849	3100	ELOVL1	ELOVL1,MIR6734	153,-2870
chr1	43853505	43857121	MACS_peak_850	3100	MED8	MED8,SZT2	170,-242
chr1	43917975	43920725	MACS_peak_851	3100	HYI,SZT2	HYI	310
chr1	43938115	43939599	MACS_peak_852	142.31	none	none	none
chr1	43994542	43999654	MACS_peak_853	3100	PTPRF	PTPRF	552
chr1	44047246	44048702	MACS_peak_854	172.14	PTPRF	none	none
chr1	44114326	44118346	MACS_peak_855	3100	KDM4A	KDM4A	540
chr1	44171228	44175230	MACS_peak_856	3100	ST3GAL3	ST3GAL3,KDM4A-AS1	26,-217
chr1	44300082	44301773	MACS_peak_857	169.85	ST3GAL3	none	none
chr1	44410830	44415522	MACS_peak_858	3100	IPO13	IPO13	699
chr1	44435018	44437202	MACS_peak_859	3100	DPH2	DPH2	458
chr1	44439512	44447259	MACS_peak_860	3100	ATP6V0B	B4GALT2	-1488
chr1	44455954	44458971	MACS_peak_861	3100	CCDC24	CCDC24	183
chr1	44494519	44498056	MACS_peak_862	3100	SLC6A9	SLC6A9	877
chr1	44677896	44680283	MACS_peak_863	2609.65	none	DMAP1	-35
chr1	44819661	44822120	MACS_peak_864	3100	ERI3	ERI3	61
chr1	44870480	44873034	MACS_peak_865	2403.55	RNF220	RNF220	798
chr1	45096531	45099442	MACS_peak_866	3100	RNF220	none	none
chr1	45137646	45141541	MACS_peak_867	3100	TMEM53	TMEM53,C1orf228	687,-800
chr1	45187036	45188600	MACS_peak_868	173.11	C1orf228	none	none
chr1	45195431	45197767	MACS_peak_869	1037.62	none	none	none
chr1	45203268	45207938	MACS_peak_870	3100	KIF2C	KIF2C	114
chr1	45239980	45245053	MACS_peak_871	3100	RPS8	SNORD46,SNORD55,SNORD38A	353,980,-997
chr1	45264216	45268693	MACS_peak_872	3100	PLK3	PLK3	419
chr1	45272221	45275570	MACS_peak_873	695.81	none	BTBD19,TCTEX1D4	-258,-938
chr1	45284200	45287256	MACS_peak_874	3100	PTCH2	none	none
chr1	45287425	45288701	MACS_peak_875	112.43	PTCH2	none	none
chr1	45307817	45309581	MACS_peak_876	2992.47	none	PTCH2	-83
chr1	45450642	45453419	MACS_peak_877	3100	EIF2B3	EIF2B3	364
chr1	45475248	45479755	MACS_peak_878	3100	none	UROD,HECTD3	-303,-474
chr1	45669649	45673579	MACS_peak_879	3100	ZSWIM5	ZSWIM5	636
chr1	45768171	45773218	MACS_peak_880	3100	LINC01144	LINC01144	1113
chr1	45791439	45795595	MACS_peak_881	3100	HPDL	HPDL	973
chr1	45804073	45807774	MACS_peak_882	3100	MUTYH,TOE1	MUTYH,TOE1	-135582
chr1	45955049	45958315	MACS_peak_883	3100	TESK2	TESK2	158
chr1	45964214	45967726	MACS_peak_884	2838.48	MMACHC	MMACHC,CCDC163P	115,-219
chr1	45984186	45988741	MACS_peak_885	3100	PRDX1	PRDX1	1147
chr1	46015202	46018473	MACS_peak_886	3100	AKR1A1	AKR1A1	383
chr1	46048373	46052970	MACS_peak_887	3100	NASP	NASP	1012
chr1	46144290	46145668	MACS_peak_888	143.49	GPBP1L1	none	none
chr1	46149559	46155639	MACS_peak_889	3100	none	GPBP1L1,TMEM69	-297,-1247
chr1	46214908	46217576	MACS_peak_890	3100	IPP	IPP	243
chr1	46267776	46271750	MACS_peak_891	3100	MAST2	MAST2	479
chr1	46357105	46359026	MACS_peak_892	321.04	MAST2	none	none
chr1	46394198	46395972	MACS_peak_893	169.76	MAST2	none	none
chr1	46528128	46529279	MACS_peak_894	193.4	PIK3R3	none	none
chr1	46595218	46600451	MACS_peak_895	3100	PIK3R3	PIK3R3,LOC101929626	546,-1208
chr1	46645650	46647534	MACS_peak_896	191.36	TSPAN1	none	none
chr1	46648206	46650221	MACS_peak_897	536.71	TSPAN1	none	none
chr1	46661854	46665766	MACS_peak_898	3100	POMGNT1	POMGNT1	311
chr1	46711801	46715277	MACS_peak_899	3100	RAD54L	RAD54L	173
chr1	46766235	46774675	MACS_peak_900	3100	UQCRH	UQCRH,LRRC41	1171,-1417
chr1	46804341	46807666	MACS_peak_901	3100	NSUN4	NSUN4	155
chr1	46871188	46872974	MACS_peak_902	214.46	FAAH	none	none
chr1	46907920	46909388	MACS_peak_903	444.41	FAAHP1	none	none
chr1	46931562	46932990	MACS_peak_904	573.34	none	none	none
chr1	46954627	46956426	MACS_peak_905	944.36	none	none	none
chr1	46998162	46999445	MACS_peak_906	98.65	none	none	none
chr1	47068798	47071265	MACS_peak_907	3100	none	MKNK1	-65
chr1	47077049	47078084	MACS_peak_908	85.13	MOB3C	none	none
chr1	47081072	47083588	MACS_peak_909	3038.3	MOB3C	MOB3C	233
chr1	47132233	47135325	MACS_peak_910	3100	ATPAF1	ATPAF1	320
chr1	47182121	47185859	MACS_peak_911	3100	EFCAB14	EFCAB14	746
chr1	47644219	47646090	MACS_peak_912	502.77	LINC00853	LINC00853	233
chr1	47690652	47691952	MACS_peak_913	146.25	TAL1	none	none
chr1	47696815	47698195	MACS_peak_914	127.1	TAL1	TAL1	56
chr1	47777706	47781208	MACS_peak_915	3100	STIL	STIL	362
chr1	47798068	47801646	MACS_peak_916	3100	CMPK1	CMPK1	389
chr1	47901252	47904857	MACS_peak_917	3100	FOXD2	LINC01389,FOXD2,FOXD2-AS1	-65,1366,-2741
chr1	47910162	47911260	MACS_peak_918	100.2	none	none	none
chr1	48174585	48176487	MACS_peak_919	776.93	none	none	none
chr1	48462154	48464047	MACS_peak_920	1252.86	none	TRABD2B	-538
chr1	48935033	48939210	MACS_peak_921	3100	SPATA6	SPATA6	759
chr1	50489168	50490046	MACS_peak_922	101.14	AGBL4	AGBL4	19
chr1	50798207	50799986	MACS_peak_923	547.76	none	none	none
chr1	50889003	50890971	MACS_peak_924	490.2	none	DMRTA2	-868
chr1	51423478	51427507	MACS_peak_925	3100	FAF1	FAF1	444
chr1	51432429	51447588	MACS_peak_926	3100	CDKN2C	none	none
chr1	51700286	51704900	MACS_peak_927	3100	RNF11	RNF11	649
chr1	51705059	51705939	MACS_peak_928	82.51	RNF11	none	none
chr1	51726029	51727445	MACS_peak_929	102.39	RNF11	none	none
chr1	51729338	51731226	MACS_peak_930	297.86	RNF11	none	none
chr1	51761915	51763469	MACS_peak_931	239.89	TTC39A	TTC39A	941
chr1	51795363	51797155	MACS_peak_932	996.87	TTC39A-AS1,TTC39A	TTC39A,TTC39A-AS1	-23934
chr1	51982166	51985644	MACS_peak_933	3100	EPS15	EPS15	1090
chr1	52034775	52035893	MACS_peak_934	82.14	none	none	none
chr1	52081954	52084514	MACS_peak_935	3100	OSBPL9	OSBPL9	689
chr1	52193989	52197267	MACS_peak_936	3100	OSBPL9	OSBPL9	143
chr1	52340938	52346031	MACS_peak_937	3100	NRD1	NRD1	228
chr1	52455211	52457140	MACS_peak_938	3100	RAB3B	RAB3B	261
chr1	52497066	52500467	MACS_peak_939	3100	KTI12,TXNDC12	KTI12	706
chr1	52518848	52524207	MACS_peak_940	3100	TXNDC12	TXNDC12,BTF3L4	316,-329
chr1	52606729	52609837	MACS_peak_941	3100	ZFYVE9	ZFYVE9	518
chr1	52829947	52832519	MACS_peak_942	3100	CC2D1B	CC2D1B	644
chr1	52833346	52835215	MACS_peak_943	1198.28	none	CC2D1B	-2403
chr1	52868286	52871847	MACS_peak_944	3100	ORC1	ORC1,PRPF38A	77,-152
chr1	53016345	53020844	MACS_peak_945	3100	ZCCHC11	ZCCHC11	168
chr1	53162609	53165302	MACS_peak_946	3100	COA7	COA7	83
chr1	53168008	53169969	MACS_peak_947	894.25	none	none	none
chr1	53191129	53194268	MACS_peak_948	3100	ZYG11B	ZYG11B	568
chr1	53307257	53311456	MACS_peak_949	3100	ZYG11A	ZYG11A	1174
chr1	53385902	53388034	MACS_peak_950	3100	ECHDC2	ECHDC2	478
chr1	53392194	53394446	MACS_peak_951	3100	SCP2	SCP2	420
chr1	53479742	53482079	MACS_peak_952	1560.86	SCP2	SCP2	301
chr1	53661363	53664659	MACS_peak_953	3100	CPT2	CPT2	911
chr1	53684593	53687560	MACS_peak_954	3100	C1orf123	C1orf123	213
chr1	53702696	53705385	MACS_peak_955	3100	MAGOH	LOC100507564,MAGOH	-241242
chr1	53776186	53777365	MACS_peak_956	86.8	LRP8	none	none
chr1	53782766	53783723	MACS_peak_957	104.53	LRP8	none	none
chr1	53790312	53794763	MACS_peak_958	3100	LRP8	LRP8	1284
chr1	54204095	54205797	MACS_peak_959	2199.86	none	none	none
chr1	54302129	54304884	MACS_peak_960	3100	NDC1	NDC1	719
chr1	54354111	54356666	MACS_peak_961	3153.93	YIPF1	YIPF1	99
chr1	54409768	54414007	MACS_peak_962	3100	none	LRRC42,HSPB11	-111,-599
chr1	54516836	54520923	MACS_peak_963	3100	TMEM59	TMEM59,TCEANC2,MIR4781	232,-394,-872
chr1	54586783	54588082	MACS_peak_964	250.7	none	none	none
chr1	54664477	54667947	MACS_peak_965	3100	MRPL37	MRPL37,CYB5RL	373,-466
chr1	54869134	54870399	MACS_peak_966	188.18	SSBP3	SSBP3	2302
chr1	54870490	54874217	MACS_peak_967	3100	none	SSBP3	-285
chr1	54952801	54955833	MACS_peak_968	3100	none	none	none
chr1	54964530	54965831	MACS_peak_969	95.82	none	none	none
chr1	55006812	55010436	MACS_peak_970	3100	none	none	none
chr1	55036628	55038445	MACS_peak_971	344.13	ACOT11	none	none
chr1	55180504	55182993	MACS_peak_972	3100	TTC4	TTC4	254
chr1	55228625	55231414	MACS_peak_973	3100	PARS2	PARS2	207
chr1	55350988	55354275	MACS_peak_974	3100	DHCR24	DHCR24	290
chr1	55676773	55683046	MACS_peak_975	3100	USP24	USP24,LOC100507634	1130,-1171
chr1	57042712	57046086	MACS_peak_976	3100	PPAP2B	PPAP2B	858
chr1	57110064	57112778	MACS_peak_977	3100	PRKAA2	PRKAA2	432
chr1	59010811	59013538	MACS_peak_978	3100	OMA1	OMA1	272
chr1	59163897	59166192	MACS_peak_979	3100	MYSM1	MYSM1	703
chr1	59229064	59230347	MACS_peak_980	117.71	none	none	none
chr1	59238446	59240055	MACS_peak_981	174.23	none	none	none
chr1	59245126	59252185	MACS_peak_982	3100	JUN	JUN,LINC01135	1130,-2167
chr1	59280308	59283358	MACS_peak_983	3100	LINC01135	none	none
chr1	59313708	59316089	MACS_peak_984	401.83	LINC01135	none	none
chr1	59348104	59349486	MACS_peak_985	118	LINC01135	none	none
chr1	59367334	59370764	MACS_peak_986	3100	none	none	none
chr1	59485355	59486578	MACS_peak_987	167.53	none	LINC01358	-181
chr1	59608416	59610366	MACS_peak_988	189.96	HSD52	none	none
chr1	59611472	59613849	MACS_peak_989	1899.45	none	HSD52	-181
chr1	59615482	59618405	MACS_peak_990	992.3	none	none	none
chr1	59760736	59764702	MACS_peak_991	3100	FGGY	FGGY	36
chr1	60279213	60282014	MACS_peak_992	3100	HOOK1	HOOK1	81
chr1	60391642	60393331	MACS_peak_993	1023.53	none	CYP2J2	-63
chr1	60436689	60437664	MACS_peak_994	128.11	none	none	none
chr1	61104799	61106172	MACS_peak_995	217.12	none	none	none
chr1	61508232	61509419	MACS_peak_996	133.55	none	none	none
chr1	61514806	61517606	MACS_peak_997	3100	none	none	none
chr1	61521827	61524206	MACS_peak_998	1865.27	none	none	none
chr1	61541693	61550964	MACS_peak_999	3100	NFIA	NFIA	-1205
chr1	61803177	61804564	MACS_peak_1000	154.93	NFIA	none	none
chr1	62188455	62192069	MACS_peak_1001	3100	TM2D1	TM2D1	833
chr1	62206885	62209666	MACS_peak_1002	3100	INADL	INADL	127
chr1	62900548	62907074	MACS_peak_1003	3100	USP1	USP1	1429
chr1	63152297	63156855	MACS_peak_1004	3100	none	DOCK7	-537
chr1	63248344	63251544	MACS_peak_1005	3100	ATG4C	ATG4C	168
chr1	63781945	63784306	MACS_peak_1006	3100	none	LINC00466	-224
chr1	63787176	63791222	MACS_peak_1007	3100	FOXD3-AS1,FOXD3	FOXD3-AS1,FOXD3	147470
chr1	63832169	63834797	MACS_peak_1008	3100	ALG6	ALG6	223
chr1	63987079	63990798	MACS_peak_1009	3100	ITGB3BP	ITGB3BP,EFCAB7	6,-74
chr1	64058023	64060877	MACS_peak_1010	3100	PGM1	PGM1	-29
chr1	64197049	64198843	MACS_peak_1011	316.18	none	none	none
chr1	64238608	64241358	MACS_peak_1012	3100	ROR1	ROR1	294
chr1	64734322	64735326	MACS_peak_1013	111.13	none	none	none
chr1	64934709	64938270	MACS_peak_1014	3100	CACHD1	CACHD1	14
chr1	64970258	64972080	MACS_peak_1015	1083.26	CACHD1	CACHD1	-427
chr1	65209466	65213105	MACS_peak_1016	3100	RAVER2	RAVER2	508
chr1	65363297	65364796	MACS_peak_1017	175.47	JAK1	none	none
chr1	65382412	65383809	MACS_peak_1018	190.21	JAK1	none	none
chr1	65398463	65400553	MACS_peak_1019	300.85	JAK1	none	none
chr1	65430238	65433436	MACS_peak_1020	3100	JAK1	JAK1	350
chr1	65466514	65469651	MACS_peak_1021	3100	LINC01359	LINC01359	77
chr1	65530515	65535207	MACS_peak_1022	3100	none	none	none
chr1	65612235	65616681	MACS_peak_1023	3100	AK4	AK4	609
chr1	65639017	65641586	MACS_peak_1024	456.91	AK4	none	none
chr1	65641791	65643843	MACS_peak_1025	225.09	AK4	none	none
chr1	65719029	65721814	MACS_peak_1026	3100	none	none	none
chr1	65774370	65776418	MACS_peak_1027	840.68	DNAJC6	DNAJC6	177
chr1	65884621	65888764	MACS_peak_1028	3100	LEPROT,LEPR	LEPROT,LEPR	294358
chr1	65990595	65992149	MACS_peak_1029	439.03	LEPR	LEPR	1
chr1	66258064	66259477	MACS_peak_1030	208.14	PDE4B	PDE4B	-85
chr1	66736948	66738181	MACS_peak_1031	174.51	PDE4B	none	none
chr1	66766519	66767508	MACS_peak_1032	89	PDE4B	none	none
chr1	66797217	66800318	MACS_peak_1033	1503.85	PDE4B	PDE4B	977
chr1	67027443	67031316	MACS_peak_1034	2028.22	SGIP1	none	none
chr1	67388329	67400479	MACS_peak_1035	3100	MIER1	MIER1	-1521
chr1	67409671	67410988	MACS_peak_1036	119.37	MIER1	none	none
chr1	67517150	67520829	MACS_peak_1037	3100	SLC35D1	SLC35D1	1091
chr1	67772741	67774168	MACS_peak_1038	287.42	IL12RB2	IL12RB2	408
chr1	67891960	67897899	MACS_peak_1039	3100	SERBP1	SERBP1	1194
chr1	67965884	67967133	MACS_peak_1040	259.31	none	none	none
chr1	68149252	68155398	MACS_peak_1041	3100	GADD45A	GADD45A	1466
chr1	68175939	68177372	MACS_peak_1042	162.14	GNG12	none	none
chr1	68178531	68180369	MACS_peak_1043	269.47	GNG12	none	none
chr1	68188780	68190036	MACS_peak_1044	99.65	GNG12	none	none
chr1	68201229	68202625	MACS_peak_1045	297.82	GNG12	none	none
chr1	68214700	68216306	MACS_peak_1046	154.47	GNG12	none	none
chr1	68224946	68226425	MACS_peak_1047	181.63	GNG12	none	none
chr1	68231434	68233174	MACS_peak_1048	459.73	GNG12	none	none
chr1	68256807	68259413	MACS_peak_1049	634.63	GNG12	none	none
chr1	68295797	68300215	MACS_peak_1050	3100	GNG12-AS1,GNG12	GNG12-AS1,GNG12	361149
chr1	68693051	68699551	MACS_peak_1051	3100	WLS	WLS	1928
chr1	68758754	68760217	MACS_peak_1052	140.93	none	none	none
chr1	68788160	68789536	MACS_peak_1053	114.31	none	none	none
chr1	68848438	68850747	MACS_peak_1054	907.61	none	none	none
chr1	68960429	68964252	MACS_peak_1055	3100	DEPDC1	DEPDC1-AS1,DEPDC1	-18564
chr1	69346951	69349087	MACS_peak_1056	1555.26	none	none	none
chr1	70031965	70035654	MACS_peak_1057	3100	none	none	none
chr1	70669099	70673320	MACS_peak_1058	3100	LRRC40	LRRC40,SRSF11	152,-155
chr1	70685881	70690161	MACS_peak_1059	3100	SRSF11	none	none
chr1	70817629	70821976	MACS_peak_1060	3100	ANKRD13C	ANKRD13C,HHLA3	615,-690
chr1	70875289	70879304	MACS_peak_1061	3100	CTH	CTH	396
chr1	71512554	71514342	MACS_peak_1062	948.01	PTGER3,ZRANB2-AS1	PTGER3,ZRANB2-AS1	431260
chr1	71544295	71548255	MACS_peak_1063	3100	ZRANB2	ZRANB2,ZRANB2-AS2	697,-731
chr1	72745946	72752242	MACS_peak_1064	3100	none	NEGR1	-817
chr1	74662866	74665291	MACS_peak_1065	3100	FPGT	FPGT,LRRIQ3	183,-207
chr1	75079905	75080813	MACS_peak_1066	110.34	ERICH3-AS1,ERICH3	none	none
chr1	75196838	75200843	MACS_peak_1067	3100	TYW3,CRYZ	TYW3,CRYZ	1252
chr1	75600633	75602966	MACS_peak_1068	695.75	LHX8	LHX8	1233
chr1	75840834	75842001	MACS_peak_1069	163.09	SLC44A5	none	none
chr1	76079755	76082650	MACS_peak_1070	3100	none	none	none
chr1	76188609	76192982	MACS_peak_1071	3100	ACADM	ACADM	764
chr1	76250690	76257473	MACS_peak_1072	3100	RABGGTB	SNORD45A,SNORD45B,SNORD45C	508,-1080,1325
chr1	76261882	76263626	MACS_peak_1073	699.79	MSH4	MSH4	199
chr1	76539245	76541813	MACS_peak_1074	2641.03	ST6GALNAC3	ST6GALNAC3	141
chr1	77332437	77334986	MACS_peak_1075	1059.75	ST6GALNAC5	ST6GALNAC5	526
chr1	77683662	77686306	MACS_peak_1076	3100	PIGK	PIGK	148
chr1	77746830	77748920	MACS_peak_1077	2322.28	AK5	AK5	214
chr1	77997228	77999070	MACS_peak_1078	2276.81	AK5	none	none
chr1	78004429	78005895	MACS_peak_1079	198.7	AK5	none	none
chr1	78097738	78099091	MACS_peak_1080	109.13	ZZZ3	none	none
chr1	78145999	78150787	MACS_peak_1081	3100	none	ZZZ3	-50
chr1	78223015	78226097	MACS_peak_1082	3100	USP33	USP33	1008
chr1	78244212	78246939	MACS_peak_1083	3100	FAM73A	FAM73A	267
chr1	78353431	78355864	MACS_peak_1084	3087.31	NEXN,NEXN-AS1	NEXN,NEXN-AS1	448577
chr1	78440576	78447324	MACS_peak_1085	3100	FUBP1	FUBP1	827
chr1	78468210	78473296	MACS_peak_1086	3100	DNAJB4	DNAJB4	118
chr1	78956119	78958225	MACS_peak_1087	1044.11	PTGFR	PTGFR	445
chr1	79305980	79306929	MACS_peak_1088	81.01	none	none	none
chr1	81703257	81704293	MACS_peak_1089	120.51	none	none	none
chr1	82164289	82169785	MACS_peak_1090	1973.64	LPHN2	LPHN2	1583
chr1	82264863	82271027	MACS_peak_1091	3100	LPHN2	LPHN2	1864
chr1	83529682	83531088	MACS_peak_1092	178.4	none	none	none
chr1	83646873	83648369	MACS_peak_1093	534.84	none	none	none
chr1	84463542	84466370	MACS_peak_1094	3100	none	TTLL7	-123
chr1	84541894	84545541	MACS_peak_1095	3100	PRKACB	PRKACB	60
chr1	84763277	84770155	MACS_peak_1096	3100	SAMD13	SAMD13	-572
chr1	84944325	84946898	MACS_peak_1097	3100	RPF1	RPF1	692
chr1	84968774	84973774	MACS_peak_1098	3100	GNG5	GNG5	988
chr1	85038471	85041395	MACS_peak_1099	3100	CTBS	CTBS	230
chr1	85085468	85087422	MACS_peak_1100	1600.63	LINC01461	LINC01461	269
chr1	85154090	85157910	MACS_peak_1101	3100	SSX2IP	SSX2IP	151
chr1	85357875	85360069	MACS_peak_1102	3075.37	none	LPAR3	-76
chr1	85410447	85411770	MACS_peak_1103	149.86	MCOLN2	none	none
chr1	85461073	85464101	MACS_peak_1104	3100	MCOLN2	MCOLN2	209
chr1	85512501	85515326	MACS_peak_1105	3100	MCOLN3	MCOLN3	310
chr1	85527025	85528819	MACS_peak_1106	639.83	none	WDR63	-58
chr1	85663687	85668927	MACS_peak_1107	3100	SYDE2	SYDE2	421
chr1	85709876	85711026	MACS_peak_1108	95.65	none	none	none
chr1	85722656	85726243	MACS_peak_1109	3100	C1orf52	C1orf52	906
chr1	85738753	85743635	MACS_peak_1110	3100	BCL10	LOC646626,BCL10	-8461393
chr1	85744232	85745589	MACS_peak_1111	182.42	none	BCL10,LOC646626	-23232870
chr1	85754955	85757120	MACS_peak_1112	585.47	none	none	none
chr1	85762582	85764357	MACS_peak_1113	103.16	none	none	none
chr1	85773537	85774605	MACS_peak_1114	82.99	none	none	none
chr1	85779901	85781569	MACS_peak_1115	553.42	none	none	none
chr1	85785693	85787146	MACS_peak_1116	134.27	DDAH1	none	none
chr1	85793570	85797125	MACS_peak_1117	780.62	DDAH1	none	none
chr1	85808030	85810880	MACS_peak_1118	612.77	DDAH1	none	none
chr1	85918722	85920036	MACS_peak_1119	99.75	DDAH1	none	none
chr1	85927426	85932403	MACS_peak_1120	3100	DDAH1	DDAH1	975
chr1	85985731	85988683	MACS_peak_1121	994.42	DDAH1	none	none
chr1	85991141	85993962	MACS_peak_1122	412.76	DDAH1	none	none
chr1	86033460	86036930	MACS_peak_1123	724.74	DDAH1	none	none
chr1	86037003	86038662	MACS_peak_1124	194.9	DDAH1	none	none
chr1	86041158	86051907	MACS_peak_1125	3100	CYR61	CYR61,DDAH1	89,-2486
chr1	86072062	86074671	MACS_peak_1126	583.08	none	none	none
chr1	86076940	86079190	MACS_peak_1127	284.91	none	none	none
chr1	86171545	86175357	MACS_peak_1128	3100	ZNHIT6	ZNHIT6	665
chr1	86314972	86316371	MACS_peak_1129	138.55	COL24A1	none	none
chr1	86859130	86863299	MACS_peak_1130	3100	ODF2L	ODF2L	811
chr1	87168805	87173254	MACS_peak_1131	3100	SH3GLB1	SH3GLB1	777
chr1	87377577	87382939	MACS_peak_1132	3100	none	HS2ST1,SEP15	-76,-151
chr1	87596976	87598360	MACS_peak_1133	529.01	LINC01140	LINC01140	60
chr1	87792458	87802197	MACS_peak_1134	3100	LMO4	none	none
chr1	88421405	88422368	MACS_peak_1135	104.51	none	none	none
chr1	88927365	88929674	MACS_peak_1136	2257.88	none	none	none
chr1	89148153	89152972	MACS_peak_1137	3100	PKN2-AS1,PKN2	PKN2-AS1,PKN2	325641
chr1	89355007	89360028	MACS_peak_1138	3100	none	GTF2B	-216
chr1	89456086	89460109	MACS_peak_1139	3100	CCBL2	CCBL2	546
chr1	89487085	89489162	MACS_peak_1140	337.99	GBP3	GBP3	426
chr1	89988848	89991945	MACS_peak_1141	3100	LRRC8B	LRRC8B	0
chr1	90097328	90100600	MACS_peak_1142	3100	LRRC8C	LRRC8C,FLJ27354	321,-511
chr1	90228172	90229394	MACS_peak_1143	196.95	none	none	none
chr1	90285121	90290011	MACS_peak_1144	3100	LRRC8D	LRRC8D	87
chr1	90307737	90310961	MACS_peak_1145	3100	LRRC8D	none	none
chr1	90371438	90372960	MACS_peak_1146	93.86	LRRC8D	none	none
chr1	90375635	90377289	MACS_peak_1147	138.62	LRRC8D	none	none
chr1	90459664	90462868	MACS_peak_1148	3100	ZNF326	ZNF326,GEMIN8P4	589,-741
chr1	90684947	90685827	MACS_peak_1149	88.5	none	none	none
chr1	91180571	91185020	MACS_peak_1150	3100	none	BARHL2	-1
chr1	91195537	91196807	MACS_peak_1151	298.76	none	none	none
chr1	91315655	91318223	MACS_peak_1152	3100	none	none	none
chr1	91484416	91488722	MACS_peak_1153	3100	ZNF644	ZNF644	496
chr1	91869035	91871164	MACS_peak_1154	3037.22	HFM1	HFM1	327
chr1	91965250	91969246	MACS_peak_1155	3100	CDC7	CDC7	584
chr1	92316571	92317456	MACS_peak_1156	94.07	TGFBR3	none	none
chr1	92349744	92353018	MACS_peak_1157	3100	TGFBR3	TGFBR3	455
chr1	92369001	92373032	MACS_peak_1158	3100	TGFBR3	TGFBR3	543
chr1	92494369	92497643	MACS_peak_1159	3100	EPHX4	EPHX4	474
chr1	92545024	92547294	MACS_peak_1160	3100	BTBD8	BTBD8	298
chr1	92762874	92766772	MACS_peak_1161	3100	RPAP2	GLMN,RPAP2	-257302
chr1	92949005	92952771	MACS_peak_1162	3100	GFI1	GFI1	740
chr1	93248808	93251701	MACS_peak_1163	3100	EVI5	none	none
chr1	93269928	93271249	MACS_peak_1164	169.53	none	none	none
chr1	93296454	93301127	MACS_peak_1165	3100	RPL5	RPL5	1197
chr1	93415332	93417638	MACS_peak_1166	482.78	FAM69A	none	none
chr1	93425263	93428495	MACS_peak_1167	3100	FAM69A	FAM69A	200
chr1	93543206	93547732	MACS_peak_1168	3100	MTF2	MTF2	678
chr1	93642789	93647764	MACS_peak_1169	3100	TMED5	TMED5,CCDC18	970,-996
chr1	93809889	93816098	MACS_peak_1170	3100	DR1	DR1,LOC100131564	1516,-1625
chr1	93912445	93915814	MACS_peak_1171	3100	FNBP1L	FNBP1L	442
chr1	94081967	94084433	MACS_peak_1172	298.71	BCAR3	none	none
chr1	94127166	94128787	MACS_peak_1173	188.85	BCAR3	none	none
chr1	94144378	94148279	MACS_peak_1174	3100	BCAR3	BCAR3	598
chr1	94156558	94159682	MACS_peak_1175	364.21	BCAR3	none	none
chr1	94166572	94169132	MACS_peak_1176	537.84	BCAR3	none	none
chr1	94310553	94314569	MACS_peak_1177	3100	BCAR3	BCAR3,MIR760	145174
chr1	94342509	94345985	MACS_peak_1178	3100	DNTTIP2	DNTTIP2	515
chr1	94372033	94376169	MACS_peak_1179	3100	GCLM	GCLM	911
chr1	94661073	94662188	MACS_peak_1180	111.41	ARHGAP29	none	none
chr1	94700154	94704522	MACS_peak_1181	3100	ARHGAP29	ARHGAP29	969
chr1	94711152	94714364	MACS_peak_1182	3100	none	none	none
chr1	94791226	94792804	MACS_peak_1183	177.49	none	none	none
chr1	94882811	94886101	MACS_peak_1184	3100	ABCD3	ABCD3	524
chr1	95006457	95008508	MACS_peak_1185	2905.36	none	F3	-69
chr1	95266958	95268042	MACS_peak_1186	108.88	LINC01057	none	none
chr1	95284819	95286778	MACS_peak_1187	2508.43	LINC01057	LINC01057,SLC44A3	39,-99
chr1	95319439	95321472	MACS_peak_1188	678.07	SLC44A3	none	none
chr1	95328842	95330388	MACS_peak_1189	216.74	SLC44A3	none	none
chr1	95389274	95395585	MACS_peak_1190	3100	CNN3	CNN3,LOC729970	350,-1154
chr1	95536840	95539774	MACS_peak_1191	3100	ALG14	ALG14	200
chr1	95581780	95584421	MACS_peak_1192	3100	TMEM56	TMEM56,TMEM56-RWDD3	207,-378
chr1	95697796	95700805	MACS_peak_1193	3100	LOC101928118,TMEM56-RWDD3	LOC101928118,RWDD3	238,-410
chr1	97186054	97189810	MACS_peak_1194	3100	PTBP2	PTBP2	-261
chr1	98383455	98387943	MACS_peak_1195	3100	DPYD	DPYD	916
chr1	98509647	98513449	MACS_peak_1196	3100	MIR137HG	MIR137,MIR2682	179,-641
chr1	98519233	98521773	MACS_peak_1197	1825.17	none	none	none
chr1	98552345	98554771	MACS_peak_1198	418.23	none	none	none
chr1	98674980	98677626	MACS_peak_1199	1161.54	LOC729987	LOC729987	37
chr1	98788418	98790979	MACS_peak_1200	367.67	none	none	none
chr1	99125904	99129897	MACS_peak_1201	3100	SNX7	SNX7	665
chr1	99469364	99471476	MACS_peak_1202	1435.61	LPPR5,LOC100129620	LPPR5,LOC100129620	29589
chr1	99729251	99730781	MACS_peak_1203	302.19	LPPR4	LPPR4	169
chr1	100230574	100232869	MACS_peak_1204	1029.69	none	FRRS1	-372
chr1	100273835	100274845	MACS_peak_1205	82.37	none	none	none
chr1	100314529	100317581	MACS_peak_1206	3100	AGL	AGL	11
chr1	100434354	100436978	MACS_peak_1207	3100	SLC35A3	SLC35A3	322
chr1	100502009	100506244	MACS_peak_1208	3100	HIAT1	HIAT1	338
chr1	100596698	100600665	MACS_peak_1209	3100	none	TRMT13,SASS6	-24,-170
chr1	100713855	100716558	MACS_peak_1210	3100	DBT	DBT	203
chr1	100730504	100733490	MACS_peak_1211	3100	RTCA	RTCA-AS1,RTCA	-267284
chr1	100815764	100820689	MACS_peak_1212	3100	CDC14A	CDC14A	204
chr1	100909199	100910576	MACS_peak_1213	111.52	CDC14A	none	none
chr1	101004091	101005952	MACS_peak_1214	1582.86	GPR88	GPR88	1294
chr1	101358189	101363839	MACS_peak_1215	3100	none	EXTL2,SLC30A7	-279,-617
chr1	101489800	101493038	MACS_peak_1216	3100	LOC102606465	LOC102606465,DPH5	18,-57
chr1	101665738	101667103	MACS_peak_1217	92.36	none	none	none
chr1	101700369	101704799	MACS_peak_1218	3100	S1PR1	S1PR1,LOC101928370	280,-500
chr1	104067180	104070885	MACS_peak_1219	3100	RNPC3	RNPC3,LOC101928436	455,-927
chr1	107598770	107601191	MACS_peak_1220	3100	PRMT6	PRMT6	714
chr1	107683567	107684805	MACS_peak_1221	160.39	NTNG1	NTNG1	1442
chr1	108507124	108508761	MACS_peak_1222	526.94	VAV3-AS1	VAV3,VAV3-AS1	-397878
chr1	108740759	108744536	MACS_peak_1223	3100	SLC25A24	SLC25A24	333
chr1	109101727	109104900	MACS_peak_1224	3100	FAM102B	FAM102B	343
chr1	109202509	109205172	MACS_peak_1225	3135.14	HENMT1	HENMT1	-96
chr1	109233157	109238267	MACS_peak_1226	3100	PRPF38B	PRPF38B	778
chr1	109288336	109291007	MACS_peak_1227	3100	STXBP3	STXBP3	387
chr1	109370442	109374547	MACS_peak_1228	1307.95	AKNAD1	none	none
chr1	109418504	109422282	MACS_peak_1229	3100	GPSM2	GPSM2	791
chr1	109504156	109507058	MACS_peak_1230	3100	CLCC1	CLCC1	514
chr1	109582413	109585779	MACS_peak_1231	3100	WDR47	WDR47	754
chr1	109617214	109619763	MACS_peak_1232	3100	TAF13	TAF13	136
chr1	109631395	109635698	MACS_peak_1233	3100	TMEM167B	TMEM167B	144
chr1	109641869	109644631	MACS_peak_1234	3100	none	SCARNA2	436
chr1	109654652	109655986	MACS_peak_1235	146.96	C1orf194	C1orf194,KIAA1324	1160,-1265
chr1	109739476	109740759	MACS_peak_1236	105.99	KIAA1324	none	none
chr1	109755848	109759248	MACS_peak_1237	3100	SARS	SARS	1034
chr1	109791477	109793403	MACS_peak_1238	3100	none	CELSR2	-200
chr1	109796366	109797345	MACS_peak_1239	95.96	CELSR2	none	none
chr1	109824068	109827089	MACS_peak_1240	3100	PSRC1	PSRC1	212
chr1	109935140	109936403	MACS_peak_1241	96.3	SORT1	SORT1	208
chr1	109938524	109941943	MACS_peak_1242	3100	SORT1	SORT1	330
chr1	109967398	109970500	MACS_peak_1243	3100	PSMA5	PSMA5	121
chr1	110008274	110010409	MACS_peak_1244	1869.4	SYPL2	SYPL2	242
chr1	110025223	110027900	MACS_peak_1245	3077.89	ATXN7L2	ATXN7L2	1
chr1	110035478	110038152	MACS_peak_1246	2562.67	CYB561D1	CYB561D1	115
chr1	110051288	110053513	MACS_peak_1247	3100	none	AMIGO1	-64
chr1	110074628	110076053	MACS_peak_1248	162.37	none	none	none
chr1	110088784	110093249	MACS_peak_1249	3100	none	GNAI3	-169
chr1	110161077	110167889	MACS_peak_1250	3100	AMPD2	AMPD2	1281
chr1	110185574	110186677	MACS_peak_1251	94.99	none	none	none
chr1	110197678	110199750	MACS_peak_1252	2218.58	GSTM4	GSTM4	17
chr1	110209701	110211724	MACS_peak_1253	518.52	GSTM2	GSTM2	69
chr1	110281695	110283921	MACS_peak_1254	1380.52	GSTM3	GSTM3	852
chr1	110334346	110335490	MACS_peak_1255	102.48	none	none	none
chr1	110452774	110454574	MACS_peak_1256	1613.76	CSF1	CSF1	442
chr1	110526381	110529532	MACS_peak_1257	3100	AHCYL1	AHCYL1	570
chr1	110545722	110547515	MACS_peak_1258	186.28	AHCYL1	AHCYL1	49
chr1	110576396	110579180	MACS_peak_1259	3100	STRIP1	STRIP1	566
chr1	110692545	110694478	MACS_peak_1260	1978.21	SLC6A17	SLC6A17	380
chr1	110751768	110754887	MACS_peak_1261	3100	none	KCNC4,KCNC4-AS1	-8,-718
chr1	110879308	110886994	MACS_peak_1262	3100	RBM15	RBM15,LOC440600	1207,-1358
chr1	110948790	110951792	MACS_peak_1263	3100	LAMTOR5	LAMTOR5-AS1,LAMTOR5	-139255
chr1	111149271	111150333	MACS_peak_1264	124.83	KCNA2	KCNA2	-827
chr1	111505147	111507609	MACS_peak_1265	3034.23	LRIF1	LRIF1	188
chr1	111681085	111685412	MACS_peak_1266	3100	CEPT1	DRAM2,CEPT1	-410416
chr1	111746428	111747468	MACS_peak_1267	135.93	DENND2D	DENND2D	212
chr1	111888668	111889600	MACS_peak_1268	94.99	none	PIFO	-47
chr1	111989912	111993585	MACS_peak_1269	3100	ATP5F1,WDR77	ATP5F1,WDR77	6,82
chr1	112050099	112051817	MACS_peak_1270	212.9	ADORA3	none	none
chr1	112161736	112164374	MACS_peak_1271	3100	RAP1A	RAP1A	287
chr1	112280212	112283214	MACS_peak_1272	3100	FAM212B	FAM212B,FAM212B-AS1	333,-749
chr1	112296869	112300350	MACS_peak_1273	3100	DDX20	FAM212B,DDX20,LOC101928718	-190,420,-478
chr1	112531814	112533251	MACS_peak_1274	486.77	none	LOC643355,KCND3	-657,-755
chr1	112932704	112934730	MACS_peak_1275	645.26	none	none	none
chr1	112935577	112941660	MACS_peak_1276	3100	none	CTTNBP2NL	-181
chr1	113007856	113009830	MACS_peak_1277	402.31	none	WNT2B	-319
chr1	113043957	113045791	MACS_peak_1278	1784.71	WNT2B	none	none
chr1	113049925	113052350	MACS_peak_1279	2810.49	WNT2B	WNT2B	-232
chr1	113159453	113166074	MACS_peak_1280	3100	CAPZA1	CAPZA1,ST7L	689,-723
chr1	113179101	113179944	MACS_peak_1281	80.43	CAPZA1	none	none
chr1	113215981	113219273	MACS_peak_1282	3100	MOV10	MOV10	533
chr1	113241441	113251482	MACS_peak_1283	3100	RHOC	none	none
chr1	113256265	113259508	MACS_peak_1284	3100	PPM1J	PPM1J	64
chr1	113260930	113262313	MACS_peak_1285	251.75	none	FAM19A3	-1567
chr1	113391565	113395488	MACS_peak_1286	3100	none	LINC01356	-261
chr1	113395567	113396816	MACS_peak_1287	193.01	none	LINC01356	-2926
chr1	113396980	113398318	MACS_peak_1288	596.76	none	none	none
chr1	113495654	113502066	MACS_peak_1289	3100	SLC16A1	SLC16A1,SLC16A1-AS1	115,-176
chr1	113614564	113617392	MACS_peak_1290	3100	LRIG2	LRIG2,LOC100996251	148,-254
chr1	113931067	113936135	MACS_peak_1291	3100	MAGI3	MAGI3	127
chr1	114299436	114303443	MACS_peak_1292	3100	PHTF1	PHTF1	338
chr1	114352047	114355962	MACS_peak_1293	3100	RSBN1	RSBN1,AP4B1-AS1	1066,-1229
chr1	114445995	114449192	MACS_peak_1294	3100	AP4B1	AP4B1,DCLRE1B	-68,-321
chr1	114470780	114474472	MACS_peak_1295	3100	HIPK1	HIPK1-AS1,HIPK1	-479631
chr1	114695569	114697181	MACS_peak_1296	178.88	SYT6	SYT6	97
chr1	114888312	114890189	MACS_peak_1297	418.16	none	none	none
chr1	115050137	115055643	MACS_peak_1298	3100	TRIM33	TRIM33	891
chr1	115122863	115125354	MACS_peak_1299	3165.98	BCAS2	BCAS2	157
chr1	115211318	115213930	MACS_peak_1300	2875.32	DENND2C	DENND2C	108
chr1	115257786	115260558	MACS_peak_1301	3100	NRAS	NRAS	343
chr1	115297352	115301600	MACS_peak_1302	3100	CSDE1	CSDE1	1195
chr1	115321548	115323801	MACS_peak_1303	3100	SIKE1	SIKE1	634
chr1	115631441	115632754	MACS_peak_1304	132.96	TSPAN2	TSPAN2	24
chr1	116088100	116089330	MACS_peak_1305	105.47	none	none	none
chr1	116183662	116186743	MACS_peak_1306	3100	VANGL1	VANGL1	-47
chr1	116518431	116520234	MACS_peak_1307	1510.99	SLC22A15,LOC101928977	SLC22A15,LOC101928977	214565
chr1	116694405	116695270	MACS_peak_1308	245.25	none	none	none
chr1	116914784	116920809	MACS_peak_1309	3100	ATP1A1	ATP1A1	1308
chr1	116960286	116961759	MACS_peak_1310	469.3	ATP1A1-AS1	ATP1A1-AS1	159
chr1	117111647	117114956	MACS_peak_1311	3100	CD58	CD58	414
chr1	117209160	117211156	MACS_peak_1312	1804.57	IGSF3	IGSF3	219
chr1	117601062	117604708	MACS_peak_1313	3100	none	TTF2,LOC101929099	-63,-773
chr1	117663065	117665552	MACS_peak_1314	3100	TRIM45	TRIM45	103
chr1	117908032	117913842	MACS_peak_1315	3100	MAN1A2	MAN1A2	853
chr1	118147275	118149556	MACS_peak_1316	1371.59	none	LOC100996263,FAM46C	-23,-188
chr1	118470448	118474436	MACS_peak_1317	3100	WDR3	WDR3,GDAP2	71,-140
chr1	118726968	118728970	MACS_peak_1318	478.39	none	SPAG17	-121
chr1	119681595	119685361	MACS_peak_1319	3100	LOC101929147	WARS2,LOC101929147	-183460
chr1	120188981	120191931	MACS_peak_1320	3100	none	ZNF697	-66
chr1	120217613	120218678	MACS_peak_1321	81.68	none	none	none
chr1	120254003	120257680	MACS_peak_1322	3100	PHGDH	PHGDH	1423
chr1	120413348	120414404	MACS_peak_1323	82.51	none	none	none
chr1	120610353	120612364	MACS_peak_1324	3100	NOTCH2	NOTCH2	959
chr1	120836476	120837122	MACS_peak_1325	320.41	none	FAM72B	-2205
chr1	120837728	120838786	MACS_peak_1326	157.6	none	FAM72B	-747
chr1	120838988	120839942	MACS_peak_1327	440.94	FAM72B	FAM72B	461
chr1	120925014	120926235	MACS_peak_1328	197.13	none	none	none
chr1	121137554	121139163	MACS_peak_1329	3100	SRGAP2-AS1	SRGAP2-AS1	1407
chr1	121259776	121262241	MACS_peak_1330	3100	EMBP1	EMBP1	99
chr1	121279890	121280967	MACS_peak_1331	97.6	EMBP1	none	none
chr1	142618365	142619884	MACS_peak_1332	1355.53	none	none	none
chr1	143274115	143275777	MACS_peak_1333	419.67	none	none	none
chr1	143466273	143467902	MACS_peak_1334	618.85	none	none	none
chr1	143742906	143744742	MACS_peak_1335	1962.03	LINC01138	LINC01138	695
chr1	143911545	143912688	MACS_peak_1336	481.53	FAM72D,FAM72C	FAM72D,FAM72C	10271044
chr1	143913503	143914362	MACS_peak_1337	238.12	none	FAM72C,FAM72D	-772,-789
chr1	143914983	143915663	MACS_peak_1338	573.66	none	FAM72C,FAM72D	-2163,-2180
chr1	144519408	144521946	MACS_peak_1339	618.91	NBPF20	none	none
chr1	144532966	144534938	MACS_peak_1340	311.13	NBPF20	none	none
chr1	144593117	144595317	MACS_peak_1341	2908.95	NBPF20	none	none
chr1	144924594	144933790	MACS_peak_1342	3100	PDE4DIP,NBPF20	none	none
chr1	145038530	145041026	MACS_peak_1343	2723.6	PDE4DIP,NBPF20	PDE4DIP	217
chr1	145094965	145098855	MACS_peak_1344	3100	SEC22B,NBPF20	SEC22B	504
chr1	145139034	145140260	MACS_peak_1345	775.25	NBPF20	none	none
chr1	145208754	145212168	MACS_peak_1346	3100	NOTCH2NL,NBPF20	NOTCH2NL	1349
chr1	145381378	145384051	MACS_peak_1347	1279.41	NBPF10,NBPF20	LOC101928979	-310
chr1	145394360	145400495	MACS_peak_1348	3100	NBPF10,NBPF20	none	none
chr1	145469475	145480725	MACS_peak_1349	3100	ANKRD34A,NBPF10,NBPF20	LIX1L	-1966
chr1	145505979	145509061	MACS_peak_1350	3100	NBPF10,NBPF20	RBM8A	-36
chr1	145514766	145518139	MACS_peak_1351	3100	PEX11B,NBPF10,NBPF20	PEX11B,GNRHR2	-107,-376
chr1	145541824	145544425	MACS_peak_1352	479.7	ITGA10,NBPF10,NBPF20	none	none
chr1	145548147	145549907	MACS_peak_1353	383.08	NBPF10,NBPF20	ANKRD35	-181
chr1	145574569	145577880	MACS_peak_1354	3100	PIAS3,NBPF10,NBPF20	PIAS3	237
chr1	145588205	145590502	MACS_peak_1355	3190.84	NUDT17,NBPF10,NBPF20	NUDT17	82
chr1	145609126	145611790	MACS_peak_1356	3100	POLR3C,NBPF10,NBPF20	POLR3C,RNF115	426,-531
chr1	145713196	145714770	MACS_peak_1357	399.2	CD160,NBPF10,NBPF20	CD160	1656
chr1	145825268	145827581	MACS_peak_1358	1136.6	GPR89A,NBPF10,NBPF20	GPR89A,NBPF25P	679,-780
chr1	146008672	146010279	MACS_peak_1359	516.51	NBPF25P,NBPF10,NBPF20	none	none
chr1	146555070	146557476	MACS_peak_1360	1893.13	RNVU1-8	RNVU1-8	30
chr1	146641052	146646034	MACS_peak_1361	3100	PRKAB2	PRKAB2	625
chr1	146713281	146716684	MACS_peak_1362	3100	CHD1L	CHD1L	692
chr1	146744808	146745734	MACS_peak_1363	83.69	CHD1L	none	none
chr1	147011624	147015619	MACS_peak_1364	2378.82	BCL9	BCL9	351
chr1	147016511	147017732	MACS_peak_1365	102.14	BCL9	none	none
chr1	147070132	147073471	MACS_peak_1366	3100	BCL9	none	none
chr1	147140830	147143794	MACS_peak_1367	3100	ACP6	ACP6	322
chr1	147399975	147402248	MACS_peak_1368	1060.78	GPR89B	GPR89B	606
chr1	147735031	147737714	MACS_peak_1369	1914.98	NBPF8	none	none
chr1	147751922	147753091	MACS_peak_1370	540.99	NBPF8	none	none
chr1	147775378	147776330	MACS_peak_1371	124.45	NBPF8	none	none
chr1	147805538	147808252	MACS_peak_1372	3100	NBPF8	MIR5087	-217
chr1	147999599	148001485	MACS_peak_1373	679.7	NBPF8	none	none
chr1	148176045	148176980	MACS_peak_1374	1205.1	NBPF8	none	none
chr1	148240677	148243129	MACS_peak_1375	389.71	NBPF8	none	none
chr1	148246862	148248638	MACS_peak_1376	520.95	NBPF8	none	none
chr1	148555260	148557726	MACS_peak_1377	3100	NBPF25P	NBPF15	-1694
chr1	148598120	148599048	MACS_peak_1378	177.48	NBPF25P	none	none
chr1	148603681	148604519	MACS_peak_1379	170	NBPF25P	none	none
chr1	148853746	148856097	MACS_peak_1380	3058.89	NBPF25P	none	none
chr1	148927332	148931884	MACS_peak_1381	3100	LOC645166,NBPF25P	LOC645166	-796
chr1	149215353	149216605	MACS_peak_1382	175.03	none	none	none
chr1	149222213	149225846	MACS_peak_1383	3100	none	none	none
chr1	149230348	149231837	MACS_peak_1384	659.33	none	none	none
chr1	149605315	149606273	MACS_peak_1385	98.24	LINC00623,LOC103091866,LINC00869	RNVU1-20	-122
chr1	149763994	149764950	MACS_peak_1386	383.3	HIST2H2BF	none	none
chr1	149782608	149785274	MACS_peak_1387	691.17	none	HIST2H2BF,HIST2H3D	-131295
chr1	149814879	149818304	MACS_peak_1388	3100	none	HIST2H2AA3	-2273
chr1	149819205	149822065	MACS_peak_1389	3100	none	HIST2H2BC,HIST2H2AA3	1705,-1992
chr1	149855173	149861340	MACS_peak_1390	3100	none	HIST2H2BE,HIST2H2AC,HIST2H2AB	-24,-268,1210
chr1	149870576	149872528	MACS_peak_1391	2585.33	BOLA1	BOLA1	398
chr1	149897125	149901131	MACS_peak_1392	3100	SF3B4	SF3B4	1016
chr1	149907506	149910364	MACS_peak_1393	2686.65	none	MTMR11	-144
chr1	149910375	149912907	MACS_peak_1394	728.18	none	MTMR11	-2850
chr1	149980250	149983795	MACS_peak_1395	3100	OTUD7B	OTUD7B	664
chr1	150037314	150041474	MACS_peak_1396	3100	VPS45	VPS45	45
chr1	150120835	150123653	MACS_peak_1397	3100	PLEKHO1	PLEKHO1	75
chr1	150205414	150209785	MACS_peak_1398	3100	ANP32E	ANP32E	-573
chr1	150227647	150229450	MACS_peak_1399	309.73	none	CA14	-1669
chr1	150239525	150242680	MACS_peak_1400	3100	APH1A	APH1A	507
chr1	150252607	150256334	MACS_peak_1401	3100	none	CIART	-472
chr1	150265292	150267774	MACS_peak_1402	3100	MRPS21	MRPS21	272
chr1	150293139	150295414	MACS_peak_1403	3100	PRPF3	PRPF3	349
chr1	150335110	150340134	MACS_peak_1404	3100	RPRD2	RPRD2	1036
chr1	150458809	150461428	MACS_peak_1405	3100	TARS2	TARS2	279
chr1	150480360	150481302	MACS_peak_1406	82.51	ECM1	ECM1	345
chr1	150486793	150489625	MACS_peak_1407	3100	none	FALEC	-23
chr1	150504730	150505815	MACS_peak_1408	90.6	none	none	none
chr1	150509665	150511586	MACS_peak_1409	235.94	none	none	none
chr1	150520397	150523342	MACS_peak_1410	3100	ADAMTSL4	ADAMTSL4,MIR4257	25,-2535
chr1	150531185	150537247	MACS_peak_1411	3100	ADAMTSL4-AS1	none	none
chr1	150539371	150541913	MACS_peak_1412	592.97	ADAMTSL4-AS1	none	none
chr1	150542071	150542918	MACS_peak_1413	86.01	ADAMTSL4-AS1	none	none
chr1	150544730	150553624	MACS_peak_1414	3100	MCL1	ADAMTSL4-AS1	-2149
chr1	150576152	150578070	MACS_peak_1415	447.51	none	none	none
chr1	150583557	150587025	MACS_peak_1416	622.53	none	none	none
chr1	150591852	150593596	MACS_peak_1417	180.8	none	none	none
chr1	150593870	150596069	MACS_peak_1418	307.65	ENSA	none	none
chr1	150599648	150603862	MACS_peak_1419	3100	ENSA	ENSA	-146
chr1	150690428	150694131	MACS_peak_1420	3100	HORMAD1	HORMAD1	1085
chr1	150846455	150850664	MACS_peak_1421	3100	ARNT	ARNT	685
chr1	150894651	150895715	MACS_peak_1422	98.94	none	none	none
chr1	150896846	150900286	MACS_peak_1423	3100	none	SETDB1	-248
chr1	150942728	150952730	MACS_peak_1424	3100	none	CERS2	-250
chr1	150953392	150955323	MACS_peak_1425	264.54	none	ANXA9	-141
chr1	150976965	150982894	MACS_peak_1426	3100	FAM63A	FAM63A,PRUNE	-544,-1043
chr1	151019183	151023441	MACS_peak_1427	3100	C1orf56	C1orf56	1054
chr1	151028172	151034196	MACS_peak_1428	3100	CDC42SE1	CDC42SE1,MLLT11	941,-966
chr1	151041982	151044697	MACS_peak_1429	3100	GABPB2	GABPB2	260
chr1	151117438	151120838	MACS_peak_1430	3100	SEMA6C	SEMA6C	2
chr1	151136591	151140436	MACS_peak_1431	3100	SCNM1,TNFAIP8L2-SCNM1	SCNM1,LYSMD1	16,-89
chr1	151160978	151163966	MACS_peak_1432	3100	VPS72	VPS72	217
chr1	151167260	151169384	MACS_peak_1433	495.85	none	PIP5K1A	-2698
chr1	151169465	151173717	MACS_peak_1434	3100	PIP5K1A	PIP5K1A	571
chr1	151226277	151228970	MACS_peak_1435	3100	PSMD4	PSMD4	427
chr1	151252024	151257133	MACS_peak_1436	3100	none	ZNF687	-212
chr1	151284043	151285249	MACS_peak_1437	89.02	PI4KB	none	none
chr1	151286350	151287375	MACS_peak_1438	82.09	PI4KB	none	none
chr1	151297802	151301680	MACS_peak_1439	3100	PI4KB	PI4KB	392
chr1	151318063	151320804	MACS_peak_1440	3121.38	RFX5	RFX5	336
chr1	151370813	151374081	MACS_peak_1441	3100	PSMB4	PSMB4	407
chr1	151428625	151432718	MACS_peak_1442	3100	POGZ	POGZ	1270
chr1	151445262	151446857	MACS_peak_1443	472.93	none	none	none
chr1	151467016	151468494	MACS_peak_1444	151.84	none	none	none
chr1	151482493	151486582	MACS_peak_1445	3100	CGN	CGN	676
chr1	151511801	151514806	MACS_peak_1446	3100	TUFT1	TUFT1	519
chr1	151519193	151520757	MACS_peak_1447	133.59	TUFT1	MIR554	1704
chr1	151520919	151522227	MACS_peak_1448	132.56	TUFT1	none	none
chr1	151583582	151586771	MACS_peak_1449	3100	SNX27	SNX27	515
chr1	151591863	151592903	MACS_peak_1450	83.64	SNX27	none	none
chr1	151734748	151737409	MACS_peak_1451	3100	OAZ3,MRPL9	OAZ3,MRPL9	123314
chr1	151761670	151765268	MACS_peak_1452	3100	none	TDRKH	-459
chr1	151880569	151883008	MACS_peak_1453	3100	THEM4	THEM4	573
chr1	151944758	151945847	MACS_peak_1454	90.43	none	none	none
chr1	151960275	151967775	MACS_peak_1455	3100	S100A10	S100A10	2689
chr1	152006292	152010307	MACS_peak_1456	3100	S100A11	S100A11	1212
chr1	152019262	152021669	MACS_peak_1457	2341.46	none	none	none
chr1	152079746	152085617	MACS_peak_1458	2074.62	TCHH	none	none
chr1	153233529	153234461	MACS_peak_1459	128.15	LOR	LOR	1817
chr1	153462543	153463846	MACS_peak_1460	100.35	none	none	none
chr1	153478937	153480187	MACS_peak_1461	86.82	none	none	none
chr1	153516769	153518987	MACS_peak_1462	182.35	S100A4	LOC101928034,S100A4	-339404
chr1	153520775	153522685	MACS_peak_1463	92.12	S100A3,LOC101928034	S100A3	4
chr1	153535863	153541958	MACS_peak_1464	2198.46	none	S100A2	-604
chr1	153598383	153600907	MACS_peak_1465	3100	S100A13	S100A13,S100A1	99,-1227
chr1	153605437	153609107	MACS_peak_1466	3100	CHTOP	S100A13,CHTOP	-704815
chr1	153630132	153632503	MACS_peak_1467	3100	SNAPIN	SNAPIN	188
chr1	153641744	153645257	MACS_peak_1468	3100	ILF2	ILF2	4
chr1	153650003	153652161	MACS_peak_1469	1756.95	none	NPR1	-81
chr1	153699454	153702215	MACS_peak_1470	3100	INTS3	INTS3	268
chr1	153747371	153749128	MACS_peak_1471	476.15	SLC27A3	SLC27A3	482
chr1	153755106	153757026	MACS_peak_1472	3100	none	none	none
chr1	153766464	153767753	MACS_peak_1473	100.15	none	none	none
chr1	153892127	153897230	MACS_peak_1474	3100	GATAD2B	GATAD2B	773
chr1	153917006	153920318	MACS_peak_1475	3100	DENND4B	DENND4B	492
chr1	153927750	153932174	MACS_peak_1476	3100	CRTC2	CRTC2	1170
chr1	153933504	153937597	MACS_peak_1477	3100	SLC39A1	SLC39A1,MIR6737	294,-654
chr1	153938254	153941527	MACS_peak_1478	3100	SLC39A1	SLC39A1,CREB3L4	318,-424
chr1	153948050	153951921	MACS_peak_1479	3100	JTB	JTB	466
chr1	153956947	153960215	MACS_peak_1480	3100	RAB13	RAB13	272
chr1	153962701	153965699	MACS_peak_1481	3100	RPS27	RPS27	962
chr1	154149519	154156768	MACS_peak_1482	3100	TPM3	TPM3	-2446
chr1	154190616	154195353	MACS_peak_1483	3100	C1orf43,UBAP2L	C1orf43,UBAP2L	289337
chr1	154243746	154246585	MACS_peak_1484	3100	HAX1	HAX1	127
chr1	154296263	154300079	MACS_peak_1485	3100	ATP8B2	ATP8B2	136
chr1	154324874	154326336	MACS_peak_1486	225.2	none	none	none
chr1	154376971	154379203	MACS_peak_1487	1636.81	IL6R	IL6R	419
chr1	154528394	154533042	MACS_peak_1488	3100	UBE2Q1	UBE2Q1	402
chr1	154578732	154582294	MACS_peak_1489	3100	ADAR	ADAR	211
chr1	154598542	154601295	MACS_peak_1490	3100	ADAR	ADAR	538
chr1	154732678	154733660	MACS_peak_1491	597.32	KCNN3	none	none
chr1	154839059	154840290	MACS_peak_1492	171.61	KCNN3	none	none
chr1	154907985	154911192	MACS_peak_1493	3100	none	PMVK	-104
chr1	154916391	154919583	MACS_peak_1494	249.76	PBXIP1	none	none
chr1	154927283	154930973	MACS_peak_1495	3100	none	PBXIP1	-561
chr1	154932409	154936353	MACS_peak_1496	3100	none	PYGO2	-123
chr1	154939666	154951370	MACS_peak_1497	3100	SHC1	SHC1,CKS1B,MIR4258	1441,-1599,-2650
chr1	154954428	154957471	MACS_peak_1498	3100	FLAD1	FLAD1	180
chr1	154971092	154978676	MACS_peak_1499	3100	none	ZBTB7B	-221
chr1	154988957	154991912	MACS_peak_1500	2907.36	ZBTB7B	none	none
chr1	155019545	155020906	MACS_peak_1501	111.49	LOC100505666,DCST1	none	none
chr1	155021644	155025694	MACS_peak_1502	3100	LOC100505666	LOC100505666,ADAM15	-28,-78
chr1	155034120	155037476	MACS_peak_1503	2481.26	LOC100505666	EFNA4,LOC100505666	-414669
chr1	155042932	155044288	MACS_peak_1504	175.98	none	none	none
chr1	155050467	155055197	MACS_peak_1505	3039.73	EFNA3	EFNA3	1485
chr1	155056488	155059340	MACS_peak_1506	2805.87	EFNA3	none	none
chr1	155066005	155067329	MACS_peak_1507	135.31	none	none	none
chr1	155096756	155098180	MACS_peak_1508	154.79	none	EFNA1	-2880
chr1	155098925	155103423	MACS_peak_1509	3100	EFNA1	EFNA1	826
chr1	155106215	155110578	MACS_peak_1510	3100	SLC50A1	SLC50A1	109
chr1	155111389	155113575	MACS_peak_1511	3100	DPM3	DPM3	401
chr1	155139610	155140951	MACS_peak_1512	135.47	none	none	none
chr1	155144048	155148274	MACS_peak_1513	3100	none	TRIM46,KRTCAP2	-101,-357
chr1	155162121	155166412	MACS_peak_1514	3100	none	MIR92B,MUC1	-701,-1560
chr1	155176044	155180366	MACS_peak_1515	3100	none	MTX1,THBS3	-284,-433
chr1	155194367	155198464	MACS_peak_1516	3100	GBAP1	GBAP1	910
chr1	155210139	155211934	MACS_peak_1517	313.46	GBA	GBA	30
chr1	155212298	155215758	MACS_peak_1518	3100	GBA	GBA	625
chr1	155219696	155220678	MACS_peak_1519	120.66	FAM189B	none	none
chr1	155222741	155226642	MACS_peak_1520	3100	FAM189B	FAM189B	583
chr1	155229886	155233177	MACS_peak_1521	3100	SCAMP3	SCAMP3	645
chr1	155241638	155245028	MACS_peak_1522	3100	none	CLK2	-13
chr1	155246063	155249423	MACS_peak_1523	3100	HCN3	HCN3	526
chr1	155277354	155281291	MACS_peak_1524	3100	FDPS	FDPS	618
chr1	155288201	155297069	MACS_peak_1525	3100	RUSC1-AS1,RUSC1	RUSC1,RUSC1-AS1	-10921303
chr1	155529456	155531262	MACS_peak_1526	368.77	ASH1L	ASH1L-AS1,ASH1L	-14121965
chr1	155531293	155535185	MACS_peak_1527	3100	ASH1L-AS1	ASH1L,ASH1L-AS1	-9151468
chr1	155578907	155580476	MACS_peak_1528	1403.45	none	MSTO1,MSTO2P	-269,-287
chr1	155606859	155607890	MACS_peak_1529	100.3	none	none	none
chr1	155617628	155618972	MACS_peak_1530	127.74	none	none	none
chr1	155655843	155657180	MACS_peak_1531	180.76	YY1AP1	YY1AP1,DAP3	1936,-2370
chr1	155657220	155661025	MACS_peak_1532	3100	DAP3	DAP3,YY1AP1	238,-299
chr1	155714216	155716056	MACS_peak_1533	2186.22	none	MSTO2P	-422
chr1	155825449	155831002	MACS_peak_1534	3100	GON4L	GON4L,SYT11	966,-1034
chr1	155862208	155863821	MACS_peak_1535	98.53	none	none	none
chr1	155879717	155882462	MACS_peak_1536	3100	RIT1	RIT1	104
chr1	155899990	155905539	MACS_peak_1537	3100	KIAA0907	KIAA0907	1424
chr1	155909783	155913813	MACS_peak_1538	646.65	RXFP4	RXFP4	319
chr1	155913855	155915785	MACS_peak_1539	120.24	none	none	none
chr1	155929298	155933239	MACS_peak_1540	1368.18	ARHGEF2	none	none
chr1	155937039	155943395	MACS_peak_1541	725.97	ARHGEF2	none	none
chr1	155943492	155954475	MACS_peak_1542	3100	none	ARHGEF2	-647
chr1	155958373	155959761	MACS_peak_1543	165.42	none	none	none
chr1	155989038	155991326	MACS_peak_1544	3100	SSR2	SSR2	576
chr1	156021549	156026384	MACS_peak_1545	3100	MIR7851	UBQLN4,LAMTOR2	-450,-550
chr1	156050086	156055292	MACS_peak_1546	3100	LMNA,MIR7851	LMNA,MEX3A	353,-900
chr1	156064994	156067778	MACS_peak_1547	532.02	LMNA,MIR7851	none	none
chr1	156072349	156074349	MACS_peak_1548	262.5	LMNA,MIR7851	none	none
chr1	156074394	156077861	MACS_peak_1549	2657.15	LMNA,MIR7851	none	none
chr1	156081445	156101290	MACS_peak_1550	3100	LMNA,MIR7851	none	none
chr1	156108082	156109380	MACS_peak_1551	115	MIR7851	none	none
chr1	156109896	156111452	MACS_peak_1552	103.47	MIR7851	none	none
chr1	156115441	156116955	MACS_peak_1553	163.3	MIR7851	none	none
chr1	156129933	156132152	MACS_peak_1554	1332.2	MIR7851,SEMA4A	MIR7851	959
chr1	156162488	156166341	MACS_peak_1555	3100	SLC25A44	SLC25A44	692
chr1	156181571	156184622	MACS_peak_1556	3100	PMF1-BGLAP	PMF1-BGLAP	318
chr1	156210868	156212210	MACS_peak_1557	153.94	PMF1-BGLAP	BGLAP	-411
chr1	156216500	156218691	MACS_peak_1558	254.95	PAQR6	PAQR6	313
chr1	156250022	156254728	MACS_peak_1559	3100	SMG5	SMG5,TMEM79	245,-328
chr1	156260584	156262560	MACS_peak_1560	931.8	TMEM79	none	none
chr1	156264341	156266229	MACS_peak_1561	1547.9	C1orf85	C1orf85	195
chr1	156305509	156309711	MACS_peak_1562	3100	TSACC,CCT3	TSACC,CCT3	506596
chr1	156326132	156327480	MACS_peak_1563	90.95	none	none	none
chr1	156371393	156372861	MACS_peak_1564	164.32	none	none	none
chr1	156390116	156392550	MACS_peak_1565	1884.02	C1orf61	MIR9-1	-1112
chr1	156425283	156428603	MACS_peak_1566	3100	none	none	none
chr1	156458499	156461390	MACS_peak_1567	764.46	MEF2D	MEF2D	447
chr1	156465275	156476153	MACS_peak_1568	3100	none	MEF2D	-80
chr1	156540472	156543122	MACS_peak_1569	3100	IQGAP3	IQGAP3	599
chr1	156560394	156563412	MACS_peak_1570	3100	APOA1BP	APOA1BP	346
chr1	156569408	156572270	MACS_peak_1571	3100	GPATCH4	GPATCH4	440
chr1	156593818	156596323	MACS_peak_1572	1638.8	HAPLN2	none	none
chr1	156608941	156610432	MACS_peak_1573	238.01	none	BCAN	-2053
chr1	156610976	156612575	MACS_peak_1574	366.2	BCAN	BCAN	36
chr1	156626500	156634914	MACS_peak_1575	2776.06	none	none	none
chr1	156644897	156646734	MACS_peak_1576	203.09	NES	NES	1374
chr1	156658526	156660218	MACS_peak_1577	528.32	none	none	none
chr1	156660491	156662301	MACS_peak_1578	224.24	none	none	none
chr1	156663619	156664863	MACS_peak_1579	166.27	none	none	none
chr1	156672997	156676869	MACS_peak_1580	2627.87	CRABP2	CRABP2	526
chr1	156694236	156700185	MACS_peak_1581	3100	ISG20L2	ISG20L2,RRNAD1	495,-1052
chr1	156709326	156712146	MACS_peak_1582	3100	MRPL24	MRPL24	187
chr1	156714155	156723380	MACS_peak_1583	3100	HDGF	HDGF	2776
chr1	156735277	156739908	MACS_peak_1584	3100	PRCC	PRCC	319
chr1	156782953	156785659	MACS_peak_1585	254.81	SH2D2A	NTRK1,SH2D2A	-12351633
chr1	156828960	156831549	MACS_peak_1586	1473.33	NTRK1	NTRK1,INSRR	-416,-1542
chr1	156840160	156841580	MACS_peak_1587	109.2	NTRK1	none	none
chr1	156856254	156857147	MACS_peak_1588	80.8	none	none	none
chr1	156866196	156868337	MACS_peak_1589	233.17	PEAR1	none	none
chr1	156889747	156891273	MACS_peak_1590	358.67	LRRC71	LRRC71	87
chr1	156896880	156898351	MACS_peak_1591	461.19	LRRC71	none	none
chr1	157012548	157016882	MACS_peak_1592	3100	ARHGEF11	ARHGEF11	447
chr1	157075685	157076850	MACS_peak_1593	84.15	none	none	none
chr1	157105872	157109597	MACS_peak_1594	3100	ETV3	ETV3	443
chr1	157125095	157126494	MACS_peak_1595	234.62	none	none	none
chr1	157962157	157967075	MACS_peak_1596	3100	KIRREL	KIRREL	1554
chr1	157971469	157973983	MACS_peak_1597	452.27	KIRREL	none	none
chr1	157976128	157979050	MACS_peak_1598	263.33	KIRREL	none	none
chr1	157979099	157982184	MACS_peak_1599	2089.14	KIRREL	none	none
chr1	157986235	157987133	MACS_peak_1600	92.62	KIRREL	none	none
chr1	157987170	157993327	MACS_peak_1601	2148.38	KIRREL	none	none
chr1	157994678	157996159	MACS_peak_1602	188.55	KIRREL	none	none
chr1	158006960	158008725	MACS_peak_1603	422.18	KIRREL	none	none
chr1	158082609	158084072	MACS_peak_1604	604.21	none	none	none
chr1	159749904	159751840	MACS_peak_1605	451.79	DUSP23	DUSP23	114
chr1	159823461	159825548	MACS_peak_1606	1410.03	C1orf204,VSIG8	C1orf204	633
chr1	159892298	159896375	MACS_peak_1607	3100	TAGLN2	TAGLN2	5
chr1	159914836	159916307	MACS_peak_1608	426.2	none	IGSF9	-185
chr1	159999922	160003056	MACS_peak_1609	3100	PIGM	PIGM	294
chr1	160053411	160054509	MACS_peak_1610	107.28	KCNJ9	KCNJ9	2601
chr1	160067175	160069870	MACS_peak_1611	2275.9	IGSF8	IGSF8	-83
chr1	160173977	160176968	MACS_peak_1612	3100	PEA15,LOC729867	PEA15	364
chr1	160229781	160233464	MACS_peak_1613	3100	DCAF8	DCAF8	655
chr1	160253151	160255869	MACS_peak_1614	3100	PEX19	PEX19	431
chr1	160311099	160314713	MACS_peak_1615	3100	COPA	NCSTN,COPA	-156448
chr1	160959660	160960650	MACS_peak_1616	94.79	none	none	none
chr1	160989564	160991934	MACS_peak_1617	2209.07	F11R	F11R	384
chr1	161007603	161009547	MACS_peak_1618	1462.64	TSTD1	TSTD1	199
chr1	161013836	161016733	MACS_peak_1619	3100	USF1	USF1	485
chr1	161085131	161089799	MACS_peak_1620	3100	PFDN2	NIT1,PFDN2	-396401
chr1	161100513	161104555	MACS_peak_1621	3100	none	DEDD	-56
chr1	161122407	161124689	MACS_peak_1622	1550.32	UFC1	UFC1	15
chr1	161127809	161130642	MACS_peak_1623	3100	none	USP21	-28
chr1	161134745	161137733	MACS_peak_1624	3100	PPOX	PPOX	59
chr1	161145703	161148235	MACS_peak_1625	3100	B4GALT3	B4GALT3	789
chr1	161170912	161173441	MACS_peak_1626	3100	NDUFS2	NDUFS2	240
chr1	161195221	161197889	MACS_peak_1627	1735.11	TOMM40L	MIR5187,TOMM40L	-420827
chr1	161283059	161285812	MACS_peak_1628	3100	SDHC	SDHC	270
chr1	161352116	161353208	MACS_peak_1629	101.1	none	none	none
chr1	161359091	161361553	MACS_peak_1630	3100	none	none	none
chr1	161367989	161370915	MACS_peak_1631	3100	none	none	none
chr1	161391629	161392759	MACS_peak_1632	182.26	none	none	none
chr1	161396713	161398769	MACS_peak_1633	553.07	none	none	none
chr1	161409096	161410750	MACS_peak_1634	2844.66	none	none	none
chr1	161493252	161494965	MACS_peak_1635	1173.44	HSPA6	HSPA6	73
chr1	161498841	161501779	MACS_peak_1636	1422.48	none	none	none
chr1	161502107	161503284	MACS_peak_1637	99.19	none	none	none
chr1	161508903	161510766	MACS_peak_1638	599.1	none	none	none
chr1	161580466	161583199	MACS_peak_1639	1152.56	none	none	none
chr1	161590347	161591896	MACS_peak_1640	566.6	none	none	none
chr1	161695430	161698457	MACS_peak_1641	3100	FCRLB	none	none
chr1	161718278	161721814	MACS_peak_1642	3100	DUSP12	DUSP12	466
chr1	161733883	161737638	MACS_peak_1643	3100	none	ATF6	-273
chr1	161931608	161932840	MACS_peak_1644	136.71	ATF6	none	none
chr1	161992916	161994880	MACS_peak_1645	878.57	OLFML2B	OLFML2B	357
chr1	162038429	162041085	MACS_peak_1646	3100	NOS1AP	NOS1AP	177
chr1	162336103	162338390	MACS_peak_1647	1818.34	NOS1AP	none	none
chr1	162466786	162470683	MACS_peak_1648	3100	UHMK1	UHMK1	1140
chr1	162507473	162509958	MACS_peak_1649	897.76	none	none	none
chr1	162510884	162512614	MACS_peak_1650	446.87	none	none	none
chr1	162530006	162536308	MACS_peak_1651	3100	UAP1	UAP1	1862
chr1	162665531	162666918	MACS_peak_1652	287.36	DDR2	none	none
chr1	162759598	162761383	MACS_peak_1653	624.07	none	HSD17B7	-5
chr1	163289975	163293840	MACS_peak_1654	3100	NUF2	NUF2,RGS5	185,-326
chr1	164528210	164529374	MACS_peak_1655	189.73	PBX1	PBX1	196
chr1	165566580	165568641	MACS_peak_1656	2052.73	none	none	none
chr1	165598946	165602248	MACS_peak_1657	3100	MGST3	MGST3	488
chr1	165664918	165668942	MACS_peak_1658	3100	ALDH9A1	ALDH9A1,LOC440700	970,-1056
chr1	165736959	165739774	MACS_peak_1659	3100	LOC100147773	LOC100147773,TMCO1	201,-207
chr1	165741611	165743165	MACS_peak_1660	246.94	LOC100147773	none	none
chr1	165795871	165799637	MACS_peak_1661	3100	UCK2	UCK2	1023
chr1	165810687	165812363	MACS_peak_1662	165.61	UCK2	none	none
chr1	165822075	165823878	MACS_peak_1663	123.87	UCK2	none	none
chr1	166134988	166137254	MACS_peak_1664	963.46	none	FAM78B	-163
chr1	166807217	166810871	MACS_peak_1665	3100	POGK	POGK	321
chr1	166843841	166846609	MACS_peak_1666	3100	TADA1	TADA1	429
chr1	166943956	166945810	MACS_peak_1667	1027.02	MAEL	MAEL,ILDR2	65,-322
chr1	167035473	167036833	MACS_peak_1668	227.68	GPA33	none	none
chr1	167188114	167192953	MACS_peak_1669	3100	POU2F1	POU2F1	411
chr1	167408148	167409410	MACS_peak_1670	319.34	CD247	none	none
chr1	167423465	167426019	MACS_peak_1671	3100	CD247	none	none
chr1	167522099	167524120	MACS_peak_1672	1573.3	none	CREG1	-53
chr1	167599006	167600413	MACS_peak_1673	263.76	RCSD1	RCSD1	236
chr1	167682861	167686957	MACS_peak_1674	3100	none	none	none
chr1	167689680	167693883	MACS_peak_1675	3100	MPZL1	MPZL1	595
chr1	167766036	167766742	MACS_peak_1676	81.08	none	none	none
chr1	167772273	167773291	MACS_peak_1677	122.69	none	none	none
chr1	167789080	167790333	MACS_peak_1678	278.71	ADCY10	none	none
chr1	167902629	167908719	MACS_peak_1679	3100	MPC2	DCAF6,MPC2	-122,-235
chr1	168104107	168107580	MACS_peak_1680	3100	GPR161	GPR161	102
chr1	168147159	168150224	MACS_peak_1681	3100	TIPRL	TIPRL	609
chr1	168194298	168198084	MACS_peak_1682	3100	SFT2D2	SFT2D2	937
chr1	168316959	168318420	MACS_peak_1683	273.98	none	none	none
chr1	168323574	168326272	MACS_peak_1684	1733.29	none	none	none
chr1	169074109	169080718	MACS_peak_1685	3100	ATP1B1	ATP1B1	1467
chr1	169082455	169083542	MACS_peak_1686	95.49	ATP1B1	none	none
chr1	169335658	169339259	MACS_peak_1687	3100	BLZF1	NME7,BLZF1	-257265
chr1	169395648	169397684	MACS_peak_1688	1456.14	CCDC181	CCDC181	46
chr1	169452321	169456903	MACS_peak_1689	3100	SLC19A2	SLC19A2	596
chr1	169555296	169556488	MACS_peak_1690	208.79	none	F5	-123
chr1	169762784	169765834	MACS_peak_1691	3100	none	C1orf112,METTL18	-240,-248
chr1	169861213	169864118	MACS_peak_1692	3100	SCYL3	SCYL3	435
chr1	170042286	170044887	MACS_peak_1693	2761.78	KIFAP3	KIFAP3	293
chr1	170499587	170503339	MACS_peak_1694	3100	GORAB,LOC101928650	GORAB,LOC101928650	201287
chr1	170631398	170634845	MACS_peak_1695	3100	none	PRRX1	-191
chr1	171219864	171221391	MACS_peak_1696	662.69	FMO1	none	none
chr1	171342131	171343196	MACS_peak_1697	98.83	none	none	none
chr1	171453199	171457618	MACS_peak_1698	3100	PRRC2C	PRRC2C	743
chr1	171709143	171713333	MACS_peak_1699	3100	VAMP4	VAMP4	141
chr1	171749315	171752813	MACS_peak_1700	3100	METTL13	METTL13	304
chr1	171809594	171812108	MACS_peak_1701	3100	DNM3	DNM3	234
chr1	172290572	172292692	MACS_peak_1702	372.39	none	none	none
chr1	172327279	172329047	MACS_peak_1703	271.61	none	none	none
chr1	172411713	172414164	MACS_peak_1704	3100	PIGC,C1orf105	PIGC	292
chr1	172500389	172505057	MACS_peak_1705	3100	SUCO	SUCO	466
chr1	173442301	173443837	MACS_peak_1706	175.62	LOC100506023	none	none
chr1	173443922	173448865	MACS_peak_1707	3100	none	PRDX6,LOC100506023	-92,-99
chr1	173638493	173639441	MACS_peak_1708	83.37	ANKRD45	ANKRD45	34
chr1	173683008	173686541	MACS_peak_1709	3100	KLHL20	KLHL20	695
chr1	173791759	173796296	MACS_peak_1710	3100	DARS2	DARS2,CENPL	231,-250
chr1	173831908	173839315	MACS_peak_1711	3100	GAS5	SNORD77,SNORD76,SNORD44	-102,242,-445
chr1	173988164	173993361	MACS_peak_1712	3100	none	none	none
chr1	174127182	174130680	MACS_peak_1713	3100	RABGAP1L	RABGAP1L,LOC102724601	380,-506
chr1	174959087	174960648	MACS_peak_1714	309.08	RABGAP1L	none	none
chr1	174967056	174972062	MACS_peak_1715	3100	CACYBP	CACYBP	668
chr1	174991004	174993451	MACS_peak_1716	3100	MRPS14	MRPS14	364
chr1	175075523	175076484	MACS_peak_1717	80.24	TNN	none	none
chr1	175161477	175162575	MACS_peak_1718	132.25	KIAA0040	KIAA0040	-77
chr1	176173728	176177954	MACS_peak_1719	3100	RFWD2	RFWD2	539
chr1	178006342	178008072	MACS_peak_1720	957.47	none	LOC730102	-65
chr1	178061396	178066401	MACS_peak_1721	3100	RASAL2	RASAL2-AS1,RASAL2	-7701035
chr1	178510759	178513044	MACS_peak_1722	2120.21	none	C1orf220	-29
chr1	178693643	178696229	MACS_peak_1723	3100	RALGPS2	RALGPS2	655
chr1	178993770	178997056	MACS_peak_1724	3100	FAM20B	FAM20B	340
chr1	179049807	179053221	MACS_peak_1725	3100	TOR3A	TOR3A	403
chr1	179098583	179099615	MACS_peak_1726	108.43	ABL2	none	none
chr1	179110037	179112841	MACS_peak_1727	1366.17	ABL2	ABL2	785
chr1	179197254	179199925	MACS_peak_1728	3100	ABL2	ABL2	230
chr1	179261865	179265055	MACS_peak_1729	3100	SOAT1	SOAT1	612
chr1	179333907	179336246	MACS_peak_1730	3100	AXDND1	AXDND1	-30
chr1	179555090	179556054	MACS_peak_1731	193.33	none	none	none
chr1	179783233	179784989	MACS_peak_1732	266.61	FAM163A	none	none
chr1	179845232	179847579	MACS_peak_1733	2021.39	TOR1AIP2	TOR1AIP2	536
chr1	179849911	179854126	MACS_peak_1734	3100	TOR1AIP1	TOR1AIP1	842
chr1	179922466	179926364	MACS_peak_1735	3100	CEP350	CEP350	508
chr1	180122922	180125691	MACS_peak_1736	3100	QSOX1	QSOX1	339
chr1	180197946	180201760	MACS_peak_1737	3100	LHX4	LHX4	421
chr1	180469967	180473091	MACS_peak_1738	3100	ACBD6	ACBD6	493
chr1	180600246	180603001	MACS_peak_1739	3100	XPR1	XPR1	478
chr1	180989539	180993163	MACS_peak_1740	3100	STX6	STX6	906
chr1	181002154	181004010	MACS_peak_1741	301.8	MR1	MR1	522
chr1	181056604	181061226	MACS_peak_1742	3100	IER5	IER5	1278
chr1	181068397	181069736	MACS_peak_1743	107.84	none	none	none
chr1	181070174	181075548	MACS_peak_1744	3100	none	none	none
chr1	181111062	181112084	MACS_peak_1745	86.41	none	none	none
chr1	181158759	181159943	MACS_peak_1746	116.1	none	none	none
chr1	182358645	182361978	MACS_peak_1747	3100	GLUL	GLUL	228
chr1	182557548	182558670	MACS_peak_1748	230.31	RNASEL	RNASEL	285
chr1	182572572	182574150	MACS_peak_1749	471.13	RGS16	RGS16	187
chr1	182583604	182584690	MACS_peak_1750	203.71	none	LOC284648	-127
chr1	182757918	182759740	MACS_peak_1751	1547.65	NPL	NPL	246
chr1	182806893	182811539	MACS_peak_1752	3100	DHX9	DHX9	778
chr1	182931434	182932491	MACS_peak_1753	118.03	none	none	none
chr1	182990610	182996744	MACS_peak_1754	3100	LAMC1	LAMC1	1083
chr1	183133193	183134175	MACS_peak_1755	107.9	none	none	none
chr1	183149309	183150369	MACS_peak_1756	117.68	none	none	none
chr1	183154718	183156582	MACS_peak_1757	688.5	LAMC2	LAMC2	477
chr1	183386045	183388108	MACS_peak_1758	405.36	NMNAT2	NMNAT2	558
chr1	183438914	183443352	MACS_peak_1759	3100	none	SMG7-AS1,SMG7	-16,-372
chr1	183601601	183606776	MACS_peak_1760	3100	ARPC5	ARPC5,RGL1	888,-993
chr1	183773544	183775520	MACS_peak_1761	1249.77	RGL1	RGL1	318
chr1	184004861	184007549	MACS_peak_1762	3100	COLGALT2	COLGALT2	658
chr1	184019721	184023472	MACS_peak_1763	3100	TSEN15	TSEN15	812
chr1	184354931	184358071	MACS_peak_1764	3100	C1orf21	C1orf21	352
chr1	184632963	184633785	MACS_peak_1765	128.54	none	none	none
chr1	184722179	184725720	MACS_peak_1766	3100	EDEM3	EDEM3	92
chr1	184761127	184762429	MACS_peak_1767	213.5	FAM129A	none	none
chr1	184940879	184944494	MACS_peak_1768	3100	FAM129A	FAM129A	1032
chr1	184970034	184971204	MACS_peak_1769	242.44	none	none	none
chr1	185013702	185017242	MACS_peak_1770	3100	RNF2	RNF2	922
chr1	185124135	185128020	MACS_peak_1771	3100	TRMT1L	TRMT1L,SWT1	39,-114
chr1	185226092	185228067	MACS_peak_1772	377.69	SWT1	none	none
chr1	185282847	185288064	MACS_peak_1773	3100	IVNS1ABP	IVNS1ABP	1006
chr1	185342557	185343837	MACS_peak_1774	155.08	none	none	none
chr1	185615097	185616429	MACS_peak_1775	237.85	none	none	none
chr1	185702469	185705332	MACS_peak_1776	1742.36	HMCN1	HMCN1	218
chr1	186342177	186346571	MACS_peak_1777	3100	TPR,MIR548F1	TPR,C1orf27	83,-515
chr1	186648754	186650548	MACS_peak_1778	685.46	none	PTGS2,PACERR	-92,-134
chr1	187041299	187042300	MACS_peak_1779	87.79	none	none	none
chr1	192776834	192779372	MACS_peak_1780	2990.1	none	RGS2	-65
chr1	193025864	193030939	MACS_peak_1781	3100	UCHL5	UCHL5,TROVE2	122,-150
chr1	193072581	193075657	MACS_peak_1782	3100	GLRX2	GLRX2	489
chr1	193080298	193081788	MACS_peak_1783	217.49	none	none	none
chr1	193090028	193093779	MACS_peak_1784	3100	CDC73	CDC73	816
chr1	195732028	195733603	MACS_peak_1785	454.7	none	none	none
chr1	196576305	196578863	MACS_peak_1786	2942.33	none	KCNT2	-23
chr1	196846670	196847776	MACS_peak_1787	278.22	none	none	none
chr1	196902028	196903820	MACS_peak_1788	976.99	none	none	none
chr1	197113052	197116887	MACS_peak_1789	3100	ASPM	ASPM	855
chr1	197167156	197172179	MACS_peak_1790	3100	ZBTB41	ZBTB41,CRB1	5,-924
chr1	197742597	197745668	MACS_peak_1791	3100	DENND1B	DENND1B	491
chr1	197870624	197873281	MACS_peak_1792	3100	C1orf53	C1orf53	271
chr1	197884360	197887884	MACS_peak_1793	1951.33	LHX9	LHX9	-394
chr1	198124927	198129758	MACS_peak_1794	3100	NEK7	NEK7	1235
chr1	198902715	198907124	MACS_peak_1795	1692.03	MIR181A1HG	MIR181A1HG	1639
chr1	199927979	199929486	MACS_peak_1796	353.12	none	none	none
chr1	199997226	199999251	MACS_peak_1797	883.96	NR5A2	NR5A2	1509
chr1	200007738	200009937	MACS_peak_1798	2246.3	NR5A2	none	none
chr1	200011454	200012445	MACS_peak_1799	83.03	NR5A2	NR5A2	-3
chr1	200270646	200272371	MACS_peak_1800	608.24	none	none	none
chr1	200377777	200380084	MACS_peak_1801	3100	ZNF281	ZNF281	256
chr1	200450164	200453176	MACS_peak_1802	640.22	none	none	none
chr1	200588585	200591328	MACS_peak_1803	3100	none	KIF14	-94
chr1	200637314	200640926	MACS_peak_1804	3100	DDX59,LOC101929224	DDX59,LOC101929224	6486
chr1	200706627	200711766	MACS_peak_1805	3100	CAMSAP2	CAMSAP2	511
chr1	200859539	200861204	MACS_peak_1806	828.26	none	C1orf106	-255
chr1	200991677	200993405	MACS_peak_1807	999.16	KIF21B	KIF21B	287
chr1	201082664	201084406	MACS_peak_1808	1035.54	ASCL5	ASCL5,CACNA1S	965,-1841
chr1	201122054	201124256	MACS_peak_1809	2399.87	TMEM9	TMEM9	528
chr1	201139070	201141210	MACS_peak_1810	2423.07	TMEM9	TMEM9	570
chr1	201430250	201431510	MACS_peak_1811	151.08	none	none	none
chr1	201449371	201450656	MACS_peak_1812	167.56	none	none	none
chr1	201472129	201473605	MACS_peak_1813	127.12	CSRP1	none	none
chr1	201474268	201477263	MACS_peak_1814	2528.99	CSRP1	CSRP1	202
chr1	201506908	201510224	MACS_peak_1815	3100	none	none	none
chr1	201520680	201521646	MACS_peak_1816	85.49	none	none	none
chr1	201616426	201618878	MACS_peak_1817	1817.99	NAV1	NAV1	203
chr1	201645150	201645864	MACS_peak_1818	90.85	NAV1	none	none
chr1	201681867	201683163	MACS_peak_1819	166.14	NAV1,IPO9-AS1	none	none
chr1	201683403	201684479	MACS_peak_1820	141.58	NAV1,IPO9-AS1	none	none
chr1	201708144	201710028	MACS_peak_1821	868.08	NAV1,IPO9-AS1	NAV1	124
chr1	201797088	201800103	MACS_peak_1822	3100	IPO9-AS1,IPO9	IPO9-AS1,IPO9	92308
chr1	201856837	201859279	MACS_peak_1823	3100	SHISA4	SHISA4	254
chr1	201923341	201926222	MACS_peak_1824	3100	TIMM17A	TIMM17A	163
chr1	201950916	201953611	MACS_peak_1825	3100	RNPEP	RNPEP	498
chr1	202111889	202115068	MACS_peak_1826	3100	ARL8A	ARL8A	393
chr1	202204253	202206120	MACS_peak_1827	307.85	LGR6	none	none
chr1	202309288	202311849	MACS_peak_1828	2940.61	UBE2T	UBE2T	526
chr1	202317256	202319600	MACS_peak_1829	3100	PPP1R12B	PPP1R12B	599
chr1	202612074	202613624	MACS_peak_1830	426.35	SYT2	SYT2	-268
chr1	202678676	202680069	MACS_peak_1831	152.7	SYT2	SYT2	179
chr1	202774987	202778365	MACS_peak_1832	3100	KDM5B	KDM5B	873
chr1	202779071	202781390	MACS_peak_1833	2517.3	PCAT6	PCAT6,KDM5B	157,-2681
chr1	202829517	202831994	MACS_peak_1834	1796.6	none	LOC148709	-126
chr1	202856432	202859332	MACS_peak_1835	3100	RABIF	RABIF	503
chr1	202895208	202897313	MACS_peak_1836	3190.55	KLHL12	KLHL12	111
chr1	202925873	202928714	MACS_peak_1837	3100	ADIPOR1	ADIPOR1	-181
chr1	202935313	202937874	MACS_peak_1838	3100	none	CYB5R1	-189
chr1	202975075	202978413	MACS_peak_1839	3100	TMEM183B,TMEM183A	TMEM183B,TMEM183A,LOC100506747	209,211,-351
chr1	202995216	202996805	MACS_peak_1840	1234.51	none	none	none
chr1	203236300	203237391	MACS_peak_1841	146.29	none	none	none
chr1	203273510	203275944	MACS_peak_1842	3100	BTG2	BTG2,LINC01136	64,-274
chr1	203295589	203297547	MACS_peak_1843	1281.02	none	none	none
chr1	203456609	203457766	MACS_peak_1844	125.24	PRELP	none	none
chr1	203481767	203482618	MACS_peak_1845	85.58	none	none	none
chr1	203594849	203598494	MACS_peak_1846	3100	ATP2B4	ATP2B4	757
chr1	203642245	203643820	MACS_peak_1847	222.42	ATP2B4	none	none
chr1	203661607	203662857	MACS_peak_1848	145.87	ATP2B4	none	none
chr1	203764029	203766527	MACS_peak_1849	3100	ZC3H11A	ZC3H11A,ZBED6	528,-1372
chr1	203829454	203832548	MACS_peak_1850	3100	SNRPE	SNRPE	262
chr1	203858449	203859398	MACS_peak_1851	99.24	none	none	none
chr1	204041438	204045047	MACS_peak_1852	3100	SOX13	SOX13	997
chr1	204053068	204054057	MACS_peak_1853	132.95	SOX13	none	none
chr1	204098057	204099287	MACS_peak_1854	232.2	none	none	none
chr1	204119882	204122399	MACS_peak_1855	3100	ETNK2	ETNK2	170
chr1	204332015	204333482	MACS_peak_1856	155.61	none	none	none
chr1	204375382	204381985	MACS_peak_1857	3100	PPP1R15B	PPP1R15B	2262
chr1	204385886	204387194	MACS_peak_1858	132.9	none	none	none
chr1	204462023	204465052	MACS_peak_1859	3100	none	none	none
chr1	204474520	204477851	MACS_peak_1860	2541.61	none	none	none
chr1	204484741	204486918	MACS_peak_1861	2860.29	MDM4	MDM4	323
chr1	204775658	204776959	MACS_peak_1862	192.53	none	none	none
chr1	204797163	204798944	MACS_peak_1863	571.77	NFASC	NFASC	272
chr1	205089469	205092667	MACS_peak_1864	3100	RBBP5	RBBP5	82
chr1	205179103	205181518	MACS_peak_1865	3100	DSTYK	DSTYK	417
chr1	205196068	205198667	MACS_peak_1866	2110.01	TMCC2	TMCC2	330
chr1	205253242	205254925	MACS_peak_1867	167.44	none	none	none
chr1	205263007	205264771	MACS_peak_1868	368.51	none	none	none
chr1	205269871	205271636	MACS_peak_1869	593.28	none	none	none
chr1	205285851	205287602	MACS_peak_1870	261.6	NUAK2	none	none
chr1	205287767	205291552	MACS_peak_1871	3100	NUAK2	NUAK2	1224
chr1	205425385	205426950	MACS_peak_1872	252.41	none	BLACAT1	-953
chr1	205472962	205475070	MACS_peak_1873	758.76	CDK18	CDK18	333
chr1	205497793	205498906	MACS_peak_1874	111.7	CDK18	none	none
chr1	205560560	205561913	MACS_peak_1875	134.04	MFSD4	none	none
chr1	205598727	205602616	MACS_peak_1876	3100	ELK4	ELK4	1329
chr1	205648009	205650572	MACS_peak_1877	3062.38	SLC45A3	SLC45A3	340
chr1	205715457	205720515	MACS_peak_1878	3100	NUCKS1	NUCKS1	1386
chr1	205742786	205745111	MACS_peak_1879	3176.38	RAB29	RAB29	662
chr1	205780070	205783950	MACS_peak_1880	3100	SLC41A1	SLC41A1	151
chr1	206135964	206136611	MACS_peak_1881	391.07	none	FAM72C,FAM72A	-2152,-2623
chr1	206136828	206137810	MACS_peak_1882	331.09	none	FAM72C,FAM72A	-1120,-1591
chr1	206643348	206645039	MACS_peak_1883	800.44	IKBKE	IKBKE	608
chr1	206680229	206681856	MACS_peak_1884	460.27	RASSF5	RASSF5	180
chr1	206729797	206731611	MACS_peak_1885	1134.55	RASSF5	RASSF5	213
chr1	206784590	206786868	MACS_peak_1886	2112.03	EIF2D	EIF2D	175
chr1	206807530	206811145	MACS_peak_1887	3100	DYRK3	DYRK3	457
chr1	206857072	206861779	MACS_peak_1888	3100	MAPKAPK2	MAPKAPK2	1061
chr1	207222432	207227268	MACS_peak_1889	3100	YOD1	YOD1,PFKFB2	-428,-1769
chr1	207493837	207496392	MACS_peak_1890	3100	CD55	CD55	298
chr1	207627293	207628484	MACS_peak_1891	231.21	CR2	CR2	244
chr1	207817984	207819121	MACS_peak_1892	109.12	CR1L	CR1L	95
chr1	207923714	207927196	MACS_peak_1893	3100	CD46	CD46	73
chr1	208041205	208043458	MACS_peak_1894	2989.23	none	none	none
chr1	208136027	208137907	MACS_peak_1895	708.63	none	none	none
chr1	208416618	208418260	MACS_peak_1896	534.54	PLXNA2	PLXNA2	226
chr1	209821476	209822811	MACS_peak_1897	148.44	LAMB3	LAMB3	2536
chr1	209824942	209826659	MACS_peak_1898	211	LAMB3	LAMB3	20
chr1	209846882	209851276	MACS_peak_1899	3025.2	G0S2	G0S2	410
chr1	209956807	209958297	MACS_peak_1900	1406.65	C1orf74	C1orf74	338
chr1	210000700	210003092	MACS_peak_1901	1711.61	DIEXF	DIEXF	585
chr1	210110415	210113148	MACS_peak_1902	3100	SYT14	SYT14	263
chr1	210224904	210226885	MACS_peak_1903	399.42	SYT14	none	none
chr1	210404966	210408297	MACS_peak_1904	3100	SERTAD4,SERTAD4-AS1	SERTAD4,SERTAD4-AS1	437835
chr1	210424008	210425719	MACS_peak_1905	943.61	none	none	none
chr1	210465205	210466656	MACS_peak_1906	230.1	none	none	none
chr1	210483998	210485502	MACS_peak_1907	337.81	none	none	none
chr1	210501184	210503759	MACS_peak_1908	3100	HHAT	HHAT	-168
chr1	210515962	210517367	MACS_peak_1909	152.83	HHAT	none	none
chr1	210566787	210568267	MACS_peak_1910	87.03	HHAT	none	none
chr1	211306072	211308472	MACS_peak_1911	1257.85	KCNH1	KCNH1	185
chr1	211430301	211435169	MACS_peak_1912	3100	RCOR3	RCOR3	28
chr1	211499242	211501878	MACS_peak_1913	3100	TRAF5	TRAF5	413
chr1	211502454	211503463	MACS_peak_1914	98.77	TRAF5	TRAF5	2811
chr1	211554930	211557578	MACS_peak_1915	3100	LINC00467	LINC00467	158
chr1	211589170	211590973	MACS_peak_1916	1943.9	LINC00467	none	none
chr1	211687935	211689670	MACS_peak_1917	632.56	none	none	none
chr1	211749409	211753975	MACS_peak_1918	3100	SLC30A1	SLC30A1	407
chr1	211847391	211850123	MACS_peak_1919	3058.09	NEK2	NEK2	215
chr1	212001809	212005115	MACS_peak_1920	3100	LPGAT1	LPGAT1	652
chr1	212207011	212212481	MACS_peak_1921	3100	DTL	INTS7,DTL	-744852
chr1	212457121	212462550	MACS_peak_1922	3100	PPP2R5A	PPP2R5A,LOC101929541	957,-1472
chr1	212586742	212588798	MACS_peak_1923	3100	TMEM206	TMEM206	473
chr1	212605103	212608390	MACS_peak_1924	3100	NENF	NENF	518
chr1	212731420	212733274	MACS_peak_1925	1099	none	none	none
chr1	212769220	212770107	MACS_peak_1926	100.08	ATF3	none	none
chr1	212780099	212784018	MACS_peak_1927	3100	ATF3	ATF3	89
chr1	212838057	212839507	MACS_peak_1928	628.91	none	none	none
chr1	212871634	212875002	MACS_peak_1929	3100	BATF3	BATF3	9
chr1	212963700	212966725	MACS_peak_1930	3100	TATDN3	TATDN3,NSL1	43,-73
chr1	213029758	213033533	MACS_peak_1931	3100	FLVCR1	FLVCR1,FLVCR1-AS1	49,-165
chr1	213122894	213125248	MACS_peak_1932	2121.35	VASH2	VASH2	210
chr1	213187435	213190834	MACS_peak_1933	3100	ANGEL2	ANGEL2	83
chr1	213223798	213225901	MACS_peak_1934	3100	RPS6KC1	RPS6KC1	275
chr1	214155732	214156951	MACS_peak_1935	176.44	none	none	none
chr1	214160428	214162710	MACS_peak_1936	622.1	PROX1	PROX1	-274
chr1	214360169	214361233	MACS_peak_1937	81.77	none	none	none
chr1	214453093	214456518	MACS_peak_1938	3100	SMYD2	SMYD2	241
chr1	214600704	214602459	MACS_peak_1939	249.31	PTPN14	none	none
chr1	214620003	214621746	MACS_peak_1940	537.05	PTPN14	none	none
chr1	214720484	214721280	MACS_peak_1941	91.79	PTPN14	none	none
chr1	214721508	214726732	MACS_peak_1942	3100	PTPN14	PTPN14	904
chr1	214775374	214779105	MACS_peak_1943	3100	CENPF	CENPF	708
chr1	215255510	215257591	MACS_peak_1944	1600.56	KCNK2	KCNK2	-9
chr1	215739616	215742952	MACS_peak_1945	3100	KCTD3	KCTD3	550
chr1	216394240	216395526	MACS_peak_1946	113.37	USH2A	none	none
chr1	216773772	216775399	MACS_peak_1947	591.95	ESRRG	none	none
chr1	216895876	216897597	MACS_peak_1948	677.35	ESRRG	ESRRG	78
chr1	217261441	217264411	MACS_peak_1949	947.49	ESRRG	ESRRG	61
chr1	217802778	217805730	MACS_peak_1950	3100	GPATCH2	GPATCH2,SPATA17	190,-440
chr1	218337087	218339833	MACS_peak_1951	3100	none	none	none
chr1	218457553	218460355	MACS_peak_1952	3012.22	RRP15	RRP15	326
chr1	218517619	218523357	MACS_peak_1953	3100	TGFB2	TGFB2-AS1,TGFB2	-14681813
chr1	218547668	218548765	MACS_peak_1954	119.66	TGFB2	none	none
chr1	218632975	218634202	MACS_peak_1955	91.27	none	none	none
chr1	218671540	218672957	MACS_peak_1956	155.69	none	none	none
chr1	218833138	218834160	MACS_peak_1957	115.82	none	none	none
chr1	218847134	218848448	MACS_peak_1958	310.18	none	none	none
chr1	219346474	219349116	MACS_peak_1959	3100	LYPLAL1	LYPLAL1,LYPLAL1-AS1	283,-665
chr1	220100655	220102529	MACS_peak_1960	832.46	SLC30A10,RNU5F-1	SLC30A10	401
chr1	220217696	220221109	MACS_peak_1961	3100	EPRS,RNU5F-1	EPRS	598
chr1	220261889	220264059	MACS_peak_1962	1807.61	BPNT1,RNU5F-1	BPNT1	221
chr1	220266364	220268827	MACS_peak_1963	3100	IARS2,RNU5F-1	IARS2	141
chr1	220444079	220446959	MACS_peak_1964	3100	RAB3GAP2	RAB3GAP2	324
chr1	220700366	220703671	MACS_peak_1965	3100	MARK1	MARK1	494
chr1	220863316	220864792	MACS_peak_1966	1019.91	C1orf115	C1orf115	427
chr1	220959976	220960877	MACS_peak_1967	80.38	2016-03-01	2016-03-01	388
chr1	221051391	221055340	MACS_peak_1968	3100	HLX-AS1,HLX	HLX-AS1,HLX	117623
chr1	221612543	221613484	MACS_peak_1969	119.26	none	none	none
chr1	221613574	221614802	MACS_peak_1970	386.95	none	none	none
chr1	221912858	221917606	MACS_peak_1971	3100	DUSP10	DUSP10	286
chr1	222638006	222639828	MACS_peak_1972	848.05	none	none	none
chr1	222761778	222764536	MACS_peak_1973	3100	TAF1A	TAF1A-AS1,TAF1A	-104118
chr1	222790057	222793250	MACS_peak_1974	3100	MIA3	MIA3	210
chr1	222816292	222819019	MACS_peak_1975	3100	MIA3	MIA3	11
chr1	222883060	222887681	MACS_peak_1976	3100	AIDA	AIDA,BROX	494,-524
chr1	222987373	222990060	MACS_peak_1977	3100	DISP1	DISP1	286
chr1	223254375	223255347	MACS_peak_1978	215.84	none	none	none
chr1	223306674	223308064	MACS_peak_1979	173.87	TLR5	none	none
chr1	223315738	223317725	MACS_peak_1980	953.54	none	TLR5	-107
chr1	223536223	223538444	MACS_peak_1981	568.46	SUSD4	SUSD4	211
chr1	223888117	223889618	MACS_peak_1982	378.55	none	CAPN2	-427
chr1	223889937	223891264	MACS_peak_1983	168.76	CAPN2	CAPN2	1306
chr1	223892146	223893390	MACS_peak_1984	186.74	CAPN2	none	none
chr1	223893421	223896074	MACS_peak_1985	496.58	CAPN2	none	none
chr1	223899304	223904636	MACS_peak_1986	3100	CAPN2	CAPN2	1852
chr1	223913357	223915337	MACS_peak_1987	256.45	CAPN2	none	none
chr1	223959122	223960361	MACS_peak_1988	141.99	CAPN2	none	none
chr1	224031174	224035004	MACS_peak_1989	3100	TP53BP2	TP53BP2	585
chr1	224075082	224076714	MACS_peak_1990	195.63	none	none	none
chr1	224179632	224182184	MACS_peak_1991	1219.02	none	none	none
chr1	224300998	224304320	MACS_peak_1992	3100	FBXO28	FBXO28	871
chr1	224354733	224355639	MACS_peak_1993	93.7	none	none	none
chr1	224369596	224373203	MACS_peak_1994	3100	DEGS1	DEGS1	490
chr1	224392117	224393193	MACS_peak_1995	128.49	none	none	none
chr1	224516161	224519278	MACS_peak_1996	3100	NVL	NVL	172
chr1	224543988	224546511	MACS_peak_1997	3100	CNIH4	CNIH4	737
chr1	224617892	224624224	MACS_peak_1998	3100	WDR26	WDR26	943
[truncated: 20,397 more rows]
