# Supplementary material for: YEATS2 links histone acetylation to tumorigenesis of non-small cell lung cancer
Source: Nat Commun. 2017 Oct 20;8:1088. doi: 10.1038/s41467-017-01173-4 (PMC5651844; doi:10.1038/s41467-017-01173-4)
Supplement: Supplementary file 10 — Supplementary Data 7 [file 41467_2017_1173_MOESM10_ESM.xlsx]

## Sheet: ZZZ3 occupied genes
Supplementary Data 7: ZZZ3 occupied genes and overlaps
list of ZZZ3 occupied genes					ovelap with down regulated genes				ovelap with up regulated genes					GO analysis of down genes overlapped with ZZZ3 binding
AURKAIP1					ACN9				ACOT13					Category	Term	Count	%	PValue	Genes
ICMT					AHSA1				ACP2					KEGG_PATHWAY	hsa03010:Ribosome	39	23.2143	7.05249e-42	RPL18, RPL17, RPL13, RPL15, RPL35, RPS15A, RPL36, RPL37, RPL38, RPS2, RPS3, MRPL13, RPL7, RPL32, RPL31, RPS3A, RPL6, RPL9, RPL8, RPL3, RPL5, RPL11, RPL10A, RPL7A, RPL12, RPL35A, RPL26, RPL27, RPL24, RPS4X, RPS6, RPS8, RPL29, RPS7, RPL41, RPS14, RPS15, RPS10, RPL37A
NMNAT1					ALG10				ADPRHL1					KEGG_PATHWAY	hsa03030:DNA replication	12	7.14286	7.37484e-13	POLD3, RFC4, MCM7, RFC1, RFC2, PRIM2, PCNA, MCM2, MCM3, MCM4, FEN1, MCM6
UBIAD1					ALG10B				AEBP2					KEGG_PATHWAY	hsa03430:Mismatch repair	6	3.57143	1.16041e-05	EXO1, POLD3, RFC4, RFC1, RFC2, PCNA
MAD2L2					APEX1				AGO3					KEGG_PATHWAY	hsa04110:Cell cycle	9	5.35714	0.000262669	CCNE2, MCM7, RBL1, PCNA, MCM2, MCM3, MAD2L2, MCM4, MCM6
CROCCP2					AURKAIP1				ALG3					KEGG_PATHWAY	hsa03420:Nucleotide excision repair	6	3.57143	0.000408839	POLD3, RFC4, RFC1, CUL4A, RFC2, PCNA
MST1P2					AZIN1				ANKLE2					KEGG_PATHWAY	hsa03410:Base excision repair	5	2.97619	0.000971532	POLD3, UNG, PCNA, APEX1, FEN1
ESPNP					BAG5				ANKRD40					GOTERM_BP_DIRECT	GO:0006614~SRP-dependent cotranslational protein targeting to membrane	38	22.619	2.42466e-51	RPL18, RPL17, RPL13, RPL15, RPL35, RPS15A, RPL36, RPL37, RPL38, RPS2, RPS3, RPL7, RPL32, RPL31, RPS3A, RPL6, RPL9, RPL8, RPL3, RPL5, RPL11, RPL10A, RPL7A, RPL12, RPL35A, RPL26, RPL27, RPL24, RPS4X, RPS6, RPS8, RPL29, RPS7, RPL41, RPS14, RPS15, RPS10, RPL37A
EIF4G3					BANF1				AP3D1					GOTERM_BP_DIRECT	GO:0000184~nuclear-transcribed mRNA catabolic process, nonsense-mediated decay	40	23.8095	2.16229e-50	RPL18, RPL17, RPL13, RPL15, RPL35, RPS15A, RPL36, RPL37, RPL38, RPS2, RPS3, RPL7, RPL32, RPS3A, RPL31, RPL6, RPL9, RPL8, RPL3, RPL5, RPL11, RPL12, RPL10A, RPL7A, RPL35A, SMG8, RPL26, RPL27, RPL24, RNPS1, RPS4X, RPS6, RPS8, RPL29, RPS7, RPL41, RPS14, RPS15, RPS10, RPL37A
RPL11					C14orf80				AP3S2					GOTERM_BP_DIRECT	GO:0019083~viral transcription	39	23.2143	9.23027e-50	RPL18, RPL17, RPL13, RPL15, RPL35, RPS15A, RPL36, RPL37, RPL38, RPS2, RPS3, RPL7, RPL32, RPL31, RPS3A, RPL6, RPL9, RPL8, RPL3, RPL5, RPL11, RPL10A, RPL7A, RPL12, RPL35A, RPL26, RPL27, RPL24, RPS4X, RPS6, RPS8, RPL29, RPS7, RPL41, RPS14, RPS15, RPS10, RPL37A, NUP107
TMEM222					C18orf21				APOE					GOTERM_BP_DIRECT	GO:0006364~rRNA processing	46	27.381	1.66296e-48	RPL18, RPL17, RPL13, RPL15, RPL35, RPS15A, RPL36, RPL37, RPL38, RPS2, RPS3, RPL7, RPL32, RPL31, RPS3A, RPL6, RPL9, RPL8, RPL3, RPL5, RPL11, RPL12, RPL10A, RPL7A, KRR1, RPL35A, RRP15, RPL26, EXOSC2, MPHOSPH10, RPL27, EXOSC3, RPL24, LAS1L, RPS4X, RPS6, FBL, RPS8, RPL29, RPS7, RPL41, CSNK1E, RPS14, RPS15, RPS10, RPL37A
MED18					C21orf59				ATXN7L2					GOTERM_BP_DIRECT	GO:0006413~translational initiation	39	23.2143	6.9124e-46	RPL18, RPL17, RPL13, RPL15, RPL35, RPS15A, RPL36, RPL37, RPL38, RPS2, RPS3, EIF3D, RPL7, RPL32, RPL31, RPS3A, RPL6, RPL9, RPL8, RPL3, RPL5, RPL11, RPL10A, RPL7A, RPL12, RPL35A, RPL26, RPL27, RPL24, RPS4X, RPS6, RPS8, RPL29, RPS7, RPL41, RPS14, RPS15, RPS10, RPL37A
PUM1					C6orf89				BAZ2A					GOTERM_BP_DIRECT	GO:0006412~translation	39	23.2143	6.09844e-35	RPL18, RPL17, RPL13, RPL15, RPL35, RPS15A, RPL36, RPL37, RPL38, RPS2, RPS3, MRPL13, RPL7, RPL32, RPL31, RPS3A, RPL6, RPL9, RPL8, RPL3, RPL5, RPL11, RPL10A, RPL7A, RPL12, RPL35A, RPL26, RPL27, RPL24, RPS4X, RPS6, RPS8, RPL29, RPS7, RPL41, RPS14, RPS15, RPS10, RPL37A
KHDRBS1					C7orf49				BCAT2					GOTERM_BP_DIRECT	GO:0006260~DNA replication	19	11.3095	7.70323e-15	EXO1, CLSPN, WRNIP1, KIAA0101, MCM2, MCM3, MCM4, MCM6, POLD3, RFC4, MCM7, RFC1, RFC2, PCNA, RHNO1, RTEL1-TNFRSF6B, CHAF1A, CHAF1B, FEN1
YARS					CAPNS1				BCYRN1					GOTERM_BP_DIRECT	GO:0002181~cytoplasmic translation	11	6.54762	1.33719e-14	RPL35A, RPL7, RPL6, RPL31, RPL9, RPL7L1, RPL15, RPL8, RPL26, RPL36, RPL29
S100PBP					CCNE2				BLOC1S6					GOTERM_BP_DIRECT	GO:0006281~DNA repair	17	10.119	8.83984e-10	EXO1, CLSPN, KIF22, XRCC3, FOXM1, UNG, RPS3, DDX11, CSNK1E, TDP1, RUVBL1, CHAF1A, RTEL1-TNFRSF6B, APEX1, FANCA, CHAF1B, FEN1
CLSPN					CCT4				BRF2					GOTERM_BP_DIRECT	GO:0042769~DNA damage response, detection of DNA damage	9	5.35714	1.37499e-09	POLD3, RFC4, RFC1, CUL4A, RFC2, USP1, PCNA, HMGA2, RPS3
AGO3					CCT7				BRWD3					GOTERM_BP_DIRECT	GO:0000082~G1/S transition of mitotic cell cycle	12	7.14286	3.51421e-09	CCNE2, TYMS, MCM7, CUL4A, PRIM2, PCNA, FBXO5, MCM2, MCM3, RPS6, MCM4, MCM6
SF3A3					CDCA4				C11orf49					GOTERM_BP_DIRECT	GO:0000722~telomere maintenance via recombination	8	4.7619	1.7223e-08	POLD3, XRCC3, RFC4, RFC1, RFC2, PRIM2, PCNA, FEN1
MACF1					CENPP				C12orf73					GOTERM_BP_DIRECT	GO:0006270~DNA replication initiation	7	4.16667	5.0293e-07	CCNE2, MCM7, PRIM2, MCM2, MCM3, MCM4, MCM6
ZMPSTE24					CHAF1A				C12orf76					GOTERM_BP_DIRECT	GO:0000027~ribosomal large subunit assembly	6	3.57143	1.32704e-06	RPL6, RPL3, RPL5, RPL24, RPL11, RPL12
KDM4A					CHAF1B				C16orf46					GOTERM_BP_DIRECT	GO:0019985~translesion synthesis	6	3.57143	2.19058e-05	POLD3, RFC4, RFC1, RFC2, PCNA, KIAA0101
DMAP1					CLSPN				C8orf33					GOTERM_BP_DIRECT	GO:0006296~nucleotide-excision repair, DNA incision, 5'-to lesion	6	3.57143	2.51347e-05	POLD3, RFC4, RFC1, CUL4A, RFC2, PCNA
RNF220					COPS7B				CASC4					GOTERM_BP_DIRECT	GO:0042276~error-prone translesion synthesis	5	2.97619	2.75223e-05	RFC4, RFC1, RFC2, PCNA, MAD2L2
RPS8					CSNK1E				CDKN2A					GOTERM_BP_DIRECT	GO:0033683~nucleotide-excision repair, DNA incision	6	3.57143	2.87216e-05	POLD3, RFC4, RFC1, CUL4A, RFC2, PCNA
TMEM69					CUL4A				CHN2					GOTERM_BP_DIRECT	GO:0007062~sister chromatid cohesion	8	4.7619	5.75798e-05	ITGB3BP, KIF22, DDX11, PHB2, CENPP, NUF2, SEC13, NUP107
ATPAF1					DDX11				CRCP					GOTERM_BP_DIRECT	GO:1904851~positive regulation of establishment of protein localization to telomere	4	2.38095	6.83759e-05	CCT7, TCP1, CCT4, WRAP53
TTC4					DRAP1				CROCCP2					GOTERM_BP_DIRECT	GO:0006297~nucleotide-excision repair, DNA gap filling	5	2.97619	7.27013e-05	POLD3, RFC4, RFC1, RFC2, PCNA
NFIA					EID2				DLGAP4					GOTERM_BP_DIRECT	GO:0006283~transcription-coupled nucleotide-excision repair	7	4.16667	7.39352e-05	POLD3, RFC4, RFC1, CUL4A, RFC2, PCNA, COPS7B
USP1					EIF3D				DPY19L4					GOTERM_BP_DIRECT	GO:0042273~ribosomal large subunit biogenesis	5	2.97619	8.59093e-05	RPL35A, RPL7, RPL26, RPL5, RPL11
ITGB3BP					ERI1				DSTYK					GOTERM_BP_DIRECT	GO:0006268~DNA unwinding involved in DNA replication	4	2.38095	9.69966e-05	MCM7, MCM2, MCM4, MCM6
EFCAB7					EXO1				DTX2					GOTERM_BP_DIRECT	GO:0000470~maturation of LSU-rRNA	4	2.38095	0.000355109	RRP15, LAS1L, RPL10A, RPL7A
LPHN2					EXOSC2				EIF4A2					GOTERM_BP_DIRECT	GO:1904874~positive regulation of telomerase RNA localization to Cajal body	4	2.38095	0.000355109	CCT7, TCP1, CCT4, RUVBL1
GBP3					EXOSC3				EIF4E2					GOTERM_BP_DIRECT	GO:0006271~DNA strand elongation involved in DNA replication	4	2.38095	0.000355109	POLD3, RFC4, PRIM2, PCNA
RPL5					EZH2				EME2					GOTERM_BP_DIRECT	GO:0090666~scaRNA localization to Cajal body	3	1.78571	0.000534595	TCP1, CCT4, WRAP53
SLC35A3					FAM175A				ERCC6L2					GOTERM_BP_DIRECT	GO:0070987~error-free translesion synthesis	4	2.38095	0.000735392	RFC4, RFC1, RFC2, PCNA
ATXN7L2					FAM98B				FBXL15					GOTERM_BP_DIRECT	GO:0000467~exonucleolytic trimming to generate mature 3'-end of 5.8S rRNA from tricistronic rRNA transcript (SSU-rRNA, 5.8S rRNA, LSU-rRNA)	3	1.78571	0.00243292	EXOSC2, ERI1, EXOSC3
WDR77					FANCA				FBXW8					GOTERM_BP_DIRECT	GO:1904871~positive regulation of protein localization to Cajal body	3	1.78571	0.00243292	CCT7, TCP1, CCT4
RSBN1					FBL				FEM1B					GOTERM_BP_DIRECT	GO:0097421~liver regeneration	4	2.38095	0.00258624	TYMS, RPL32, EZH2, PCNA
MAN1A2					FBXO5				GAS5					GOTERM_BP_DIRECT	GO:0007067~mitotic nuclear division	9	5.35714	0.00264799	ITGB3BP, KIF22, NUF2, FBXO5, RUVBL1, HMGA2, MAD2L2, RPS6, RPS3
SEC22B					FEN1				GBA					GOTERM_BP_DIRECT	GO:0045739~positive regulation of DNA repair	4	2.38095	0.00285367	FAM175A, PCNA, APEX1, RPS3
NBPF20					FOXM1				GBP3					GOTERM_BP_DIRECT	GO:0000463~maturation of LSU-rRNA from tricistronic rRNA transcript (SSU-rRNA, 5.8S rRNA, LSU-rRNA)	3	1.78571	0.0031085	RPL7, RPL7L1, RPL35
NOTCH2NL					FRA10AC1				GFM2					GOTERM_BP_DIRECT	GO:0032212~positive regulation of telomere maintenance via telomerase	4	2.38095	0.00343811	CCT7, TCP1, CCT4, WRAP53
NBPF8					FZD1				GOLGA3					GOTERM_BP_DIRECT	GO:0000731~DNA synthesis involved in DNA repair	4	2.38095	0.00444322	EXO1, POLD3, XRCC3, WRNIP1
NBPF25P					GLO1				GOSR2					GOTERM_BP_DIRECT	GO:0006284~base-excision repair	4	2.38095	0.00444322	UNG, HMGA2, APEX1, FEN1
DRD5P2					GNB2L1				GXYLT1					GOTERM_BP_DIRECT	GO:0000723~telomere maintenance	4	2.38095	0.00481363	POLD3, PCNA, RTEL1-TNFRSF6B, APEX1
LOC645166					H2AFZ				HIST1H2AC					GOTERM_BP_DIRECT	GO:0051301~cell division	10	5.95238	0.00644686	ITGB3BP, CCNE2, NUF2, FBXO5, RUVBL1, HMGA2, KNSTRN, MAD2L2, CDCA4, RPS3
OTUD7B					HMGA2				HMGXB3					GOTERM_BP_DIRECT	GO:0006310~DNA recombination	5	2.97619	0.00814429	EXO1, XRCC3, RUVBL1, RTEL1-TNFRSF6B, APEX1
VPS45					HMGN4				HOXA9					GOTERM_BP_DIRECT	GO:0042274~ribosomal small subunit biogenesis	3	1.78571	0.00991841	RPS15, RPS6, RPS7
TARS2					HSF2				IGF2BP2					GOTERM_BP_DIRECT	GO:0000028~ribosomal small subunit assembly	3	1.78571	0.0138724	RPS14, RPS15, RPS10
THEM4					IMPA1				IGHMBP2					GOTERM_BP_DIRECT	GO:0098609~cell-cell adhesion	8	4.7619	0.0152645	RPL6, RPL15, RPL24, RUVBL1, RPL7A, RPS2, AHSA1, RPL29
GBA					ITGB3BP				IPPK					GOTERM_BP_DIRECT	GO:0070301~cellular response to hydrogen peroxide	4	2.38095	0.017064	EZH2, PCNA, APEX1, RPS3
NUF2					KAT2A				ITPKC					GOTERM_BP_DIRECT	GO:0071049~nuclear retention of pre-mRNA with aberrant 3'-ends at the site of transcription	2	1.19048	0.0189665	EXOSC2, EXOSC3
RGS5					KIAA0101				JPX					GOTERM_BP_DIRECT	GO:0000398~mRNA splicing, via spliceosome	7	4.16667	0.0196312	SRRT, PPIL1, SNRPD3, U2AF2, SNRPB, RNPS1, SF3B3
KLHL20					KIF22				JRK					GOTERM_BP_DIRECT	GO:0000083~regulation of transcription involved in G1/S transition of mitotic cell cycle	3	1.78571	0.0200214	TYMS, PCNA, FBXO5
GAS5					KNSTRN				KCTD10					GOTERM_BP_DIRECT	GO:0008380~RNA splicing	6	3.57143	0.0214474	SNRPD3, SNRPB, MPHOSPH10, RNPS1, SREK1IP1, SF3B3
TOR3A					KRR1				KCTD2					GOTERM_BP_DIRECT	GO:0006369~termination of RNA polymerase II transcription	4	2.38095	0.0231589	SNRPD3, U2AF2, SNRPB, RNPS1
TOR1AIP1					LAS1L				KDM4A					GOTERM_BP_DIRECT	GO:0006302~double-strand break repair	4	2.38095	0.02509	FAM175A, TDP1, MAD2L2, FEN1
STX6					LRFN1				KDM5A					GOTERM_BP_DIRECT	GO:0051726~regulation of cell cycle	5	2.97619	0.0308925	CCNE2, FOXM1, RBL1, KIAA0101, MYBL2
SMG7-AS1					LRRC8A				LMAN2					GOTERM_BP_DIRECT	GO:0051973~positive regulation of telomerase activity	3	1.78571	0.0309595	TCP1, CCT4, WRAP53
TSEN15					MAD2L2				LPHN1					GOTERM_BP_DIRECT	GO:1990090~cellular response to nerve growth factor stimulus	3	1.78571	0.0350243	KAT2A, CSNK1E, RPL8
DSTYK					MCAT				MAP2K5					GOTERM_BP_DIRECT	GO:0042177~negative regulation of protein catabolic process	3	1.78571	0.0371301	AZIN1, MAD2L2, SF3B3
EIF2D					MCM2				MINPP1					GOTERM_BP_DIRECT	GO:0000462~maturation of SSU-rRNA from tricistronic rRNA transcript (SSU-rRNA, 5.8S rRNA, LSU-rRNA)	3	1.78571	0.0371301	KRR1, RPS14, RPS8
NSL1					MCM3				MTMR9					GOTERM_BP_DIRECT	GO:0071034~CUT catabolic process	2	1.19048	0.0375754	EXOSC2, EXOSC3
TATDN3					MCM4				NBPF8					GOTERM_BP_DIRECT	GO:0045876~positive regulation of sister chromatid cohesion	2	1.19048	0.0375754	DDX11, FEN1
SMYD2					MCM6				NOTCH2NL					GOTERM_BP_DIRECT	GO:0032079~positive regulation of endodeoxyribonuclease activity	2	1.19048	0.0375754	DDX11, RPS3
RRP15					MCM7				NPLOC4					GOTERM_BP_DIRECT	GO:1903146~regulation of mitophagy	3	1.78571	0.0392832	KAT2A, U2AF2, RUVBL1
CAPN2					MED22				NR1H2					GOTERM_BP_DIRECT	GO:0007339~binding of sperm to zona pellucida	3	1.78571	0.0437276	CCT7, TCP1, CCT4
JMJD4					MEF2BNB				NTM					GOTERM_BP_DIRECT	GO:0006298~mismatch repair	3	1.78571	0.0437276	EXO1, POLD3, PCNA
SNAP47					MPHOSPH10				OTUD7B					GOTERM_BP_DIRECT	GO:1901998~toxin transport	3	1.78571	0.0460167	CCT7, TCP1, CCT4
LOC101927765					MRPL13				PCYT1A					GOTERM_BP_DIRECT	GO:0071038~nuclear polyadenylation-dependent tRNA catabolic process	2	1.19048	0.0467479	EXOSC2, EXOSC3
COA6					MRPL39				PDRG1					GOTERM_BP_DIRECT	GO:0071051~polyadenylation-dependent snoRNA 3'-end processing	2	1.19048	0.0467479	EXOSC2, EXOSC3
EXO1					MRPS31				PFKM					GOTERM_BP_DIRECT	GO:0070125~mitochondrial translational elongation	4	2.38095	0.0475845	MRPL13, AURKAIP1, MRPL39, MRPS31
NUDT5					MTBP				PHF20					GOTERM_BP_DIRECT	GO:0006974~cellular response to DNA damage stimulus	6	3.57143	0.0489645	XRCC3, MCM7, DDX11, CUL4A, KIAA0101, RPS3
CDC123					MYBL2				PLEKHM3					GOTERM_BP_DIRECT	GO:0070126~mitochondrial translational termination	4	2.38095	0.0489717	MRPL13, AURKAIP1, MRPL39, MRPS31
MEIG1					NDUFS3				POLR3B					GOTERM_BP_DIRECT	GO:0071035~nuclear polyadenylation-dependent rRNA catabolic process	2	1.19048	0.0558335	EXOSC2, EXOSC3
TRDMT1					NIF3L1				PPAPDC2					GOTERM_BP_DIRECT	GO:0045830~positive regulation of isotype switching	2	1.19048	0.0558335	UNG, EXOSC3
BMS1					NKIRAS2				PPM1H					GOTERM_BP_DIRECT	GO:0006325~chromatin organization	3	1.78571	0.0631936	EZH2, LAS1L, HMGA2
CSTF2T					NOL12				PSMG3-AS1					GOTERM_BP_DIRECT	GO:0034080~CENP-A containing nucleosome assembly	3	1.78571	0.0631936	ITGB3BP, CENPP, RUVBL1
PRKG1					NUF2				PTPN21					GOTERM_BP_DIRECT	GO:1900264~positive regulation of DNA-directed DNA polymerase activity	2	1.19048	0.0648331	RFC4, RFC2
BMS1P4					NUP107				PUS10					GOTERM_BP_DIRECT	GO:0006020~inositol metabolic process	2	1.19048	0.0648331	IMPA1, PPIP5K2
KCNMA1					OSGEPL1				QPCTL					GOTERM_BP_DIRECT	GO:0032508~DNA duplex unwinding	3	1.78571	0.0658006	DDX11, RUVBL1, MCM3
MINPP1					PCNA				RAP2C					GOTERM_BP_DIRECT	GO:0045839~negative regulation of mitotic nuclear division	2	1.19048	0.0737474	AURKAIP1, MTBP
FGFBP3					PHB2				RBBP9					GOTERM_BP_DIRECT	GO:0034475~U4 snRNA 3'-end processing	2	1.19048	0.0737474	EXOSC2, EXOSC3
FRA10AC1					POLD3				RELB					GOTERM_BP_DIRECT	GO:2000781~positive regulation of double-strand break repair	2	1.19048	0.0737474	DDX11, FOXM1
TM9SF3					POLR1E				RFXANK					GOTERM_BP_DIRECT	GO:0031497~chromatin assembly	2	1.19048	0.0737474	CHAF1A, CHAF1B
FBXL15					POU3F2				RGS5					GOTERM_BP_DIRECT	GO:0045471~response to ethanol	4	2.38095	0.078924	TYMS, RPL15, RPL10A, RPS4X
ZDHHC6					PPIL1				ROCK1P1					GOTERM_BP_DIRECT	GO:0036297~interstrand cross-link repair	3	1.78571	0.0793494	XRCC3, USP1, FANCA
VTI1A					PPIP5K2				RSPH3					GOTERM_BP_DIRECT	GO:0034427~nuclear-transcribed mRNA catabolic process, exonucleolytic, 3'-5'	2	1.19048	0.0825773	EXOSC2, EXOSC3
WDR11					PRIM2				SAMD4B					GOTERM_BP_DIRECT	GO:0006417~regulation of translation	3	1.78571	0.0878587	TYMS, RPS14, RPL38
WDR11-AS1					PXK				SEC22B					GOTERM_BP_DIRECT	GO:0003149~membranous septum morphogenesis	2	1.19048	0.0913235	FZD1, WHSC1
MIR5694					RBL1				SEMA3A					GOTERM_BP_DIRECT	GO:0006457~protein folding	5	2.97619	0.0935868	CCT7, BAG5, TCP1, CCT4, PPIL1
C10orf88					RFC1				SERTAD1					GOTERM_BP_DIRECT	GO:0090502~RNA phosphodiester bond hydrolysis, endonucleolytic	3	1.78571	0.0966256	EXO1, APEX1, FEN1
EDRF1					RFC2				SHARPIN					GOTERM_BP_DIRECT	GO:0006461~protein complex assembly	4	2.38095	0.0991466	CHAF1A, FANCA, CHAF1B, SF3B3
FANK1					RFC4				SLC17A5
MTG1					RHNO1				SLC20A2
PHRF1					RNF220				SLC33A1					GO analysis of up genes overlapped with ZZZ3 binding
TSSC4					RNF6				SLC35C2					Category	Term	Count	%	PValue	Genes
SLC22A18AS					RNPS1				SLC39A13					KEGG_PATHWAY	hsa04130:SNARE interactions in vesicular transport	5	3.4965	3.5581e-05	STX6, STX16, SEC22B, GOSR2, VTI1A
EIF3F					RPL10A				SNHG6					KEGG_PATHWAY	hsa04142:Lysosome	5	3.4965	0.00458418	SLC17A5, AP3S2, AP3D1, ACP2, GBA
METTL15					RPL11				SNX16					KEGG_PATHWAY	hsa00562:Inositol phosphate metabolism	3	2.0979	0.0604464	MINPP1, ITPKC, IPPK
DNAJC24					RPL12				STAG3L4					GOTERM_BP_DIRECT	GO:0006886~intracellular protein transport	8	5.59441	0.00132686	ADPRHL1, STX6, STX16, TBC1D13, AP3S2, AP3D1, TNPO1, VPS39
DCDC1					RPL13				STARD3					GOTERM_BP_DIRECT	GO:0048280~vesicle fusion with Golgi apparatus	3	2.0979	0.00208836	SEC22B, GOSR2, VTI1A
C11orf74					RPL15				STK10					GOTERM_BP_DIRECT	GO:0090161~Golgi ribbon formation	3	2.0979	0.00254084	STX6, STX16, VTI1A
RAG2					RPL17				STK3					GOTERM_BP_DIRECT	GO:0016192~vesicle-mediated transport	6	4.1958	0.00423086	STX16, AP3S2, SEC22B, AP3D1, GOSR2, VPS39
ALKBH3					RPL18				STX16					GOTERM_BP_DIRECT	GO:0048490~anterograde synaptic vesicle transport	3	2.0979	0.00476319	BLOC1S6, AP3S2, AP3D1
PHF21A					RPL24				STX6					GOTERM_BP_DIRECT	GO:0042147~retrograde transport, endosome to Golgi	4	2.7972	0.0123736	STX6, STX16, GOSR2, VTI1A
ARHGAP1					RPL26				SUPT7L					GOTERM_BP_DIRECT	GO:0008089~anterograde axonal transport	3	2.0979	0.0140262	BLOC1S6, AP3S2, AP3D1
ZNF408					RPL27				TATDN3					GOTERM_BP_DIRECT	GO:0006891~intra-Golgi vesicle-mediated transport	3	2.0979	0.01508	GOSR2, GOLGA3, VTI1A
C11orf49					RPL29				TBC1D13					GOTERM_BP_DIRECT	GO:0006351~transcription, DNA-templated	23	16.0839	0.015426	ZNF276, AEBP2, TRIP4, ZFP30, ZNF646, ZBTB11, RELB, ZNF791, CRCP, PHF20, POLR3B, RFXANK, IGHMBP2, NR1H2, CDKN2A, HOXA9, SUPT7L, VGLL4, KDM4A, BAZ2A, SERTAD1, TP53INP2, SAMD4B
ACP2					RPL3				TECPR1					GOTERM_BP_DIRECT	GO:0061025~membrane fusion	3	2.0979	0.0376528	BLOC1S6, STX16, GOSR2
NR1H3					RPL31				TECPR2					GOTERM_BP_DIRECT	GO:0016567~protein ubiquitination	7	4.8951	0.0397405	KCTD10, FBXW8, DTX2, FBXL15, FEM1B, ZER1, VCPIP1
SLC39A13					RPL32				TM9SF3					GOTERM_BP_DIRECT	GO:0051438~regulation of ubiquitin-protein transferase activity	2	1.3986	0.0410902	FEM1B, ZER1
KBTBD4					RPL35				TMEM129					GOTERM_BP_DIRECT	GO:0006896~Golgi to vacuole transport	2	1.3986	0.0410902	GOSR2, VTI1A
NDUFS3					RPL35A				TMEM242					GOTERM_BP_DIRECT	GO:0043647~inositol phosphate metabolic process	3	2.0979	0.042453	MINPP1, ITPKC, IPPK
C11orf31					RPL36				TNPO1					GOTERM_BP_DIRECT	GO:0051247~positive regulation of protein metabolic process	2	1.3986	0.0544113	GBA, MAP2K5
MRPL16					RPL37				TP53INP2					GOTERM_BP_DIRECT	GO:0006623~protein targeting to vacuole	2	1.3986	0.0544113	GOSR2, VTI1A
FEN1					RPL37A				TRIP4					GOTERM_BP_DIRECT	GO:0017148~negative regulation of translation	3	2.0979	0.0618142	IGF2BP2, EIF4E2, SAMD4B
EEF1G					RPL38				TSPAN10					GOTERM_BP_DIRECT	GO:0006914~autophagy	4	2.7972	0.0659552	TECPR2, TECPR1, VPS39, VTI1A
TUT1					RPL41				TUBB2A					GOTERM_BP_DIRECT	GO:0035871~protein K11-linked deubiquitination	2	1.3986	0.067549	OTUD7B, VCPIP1
INTS5					RPL5				TVP23B					GOTERM_BP_DIRECT	GO:0035646~endosome to melanosome transport	2	1.3986	0.067549	BLOC1S6, AP3D1
VPS51					RPL6				TYW5					GOTERM_BP_DIRECT	GO:0033674~positive regulation of kinase activity	2	1.3986	0.0740499	ZNF622, DSTYK
DRAP1					RPL7				UBA5					GOTERM_BP_DIRECT	GO:0030970~retrograde protein transport, ER to cytosol	2	1.3986	0.0932839	TMEM129, NPLOC4
BANF1					RPL7A				UBAC2					GOTERM_BP_DIRECT	GO:0010875~positive regulation of cholesterol efflux	2	1.3986	0.0932839	NR1H2, APOE
EIF1AD					RPL7L1				UBE3B					GOTERM_BP_DIRECT	GO:0007030~Golgi organization	3	2.0979	0.0941126	NPLOC4, FBXW8, LMAN2
BBS1					RPL8				VCPIP1
MRPL21					RPL9				VGLL4
IGHMBP2					RPS10				VPS13B
MRPL48					RPS14				VPS39
POLD3					RPS15				VPS9D1
RPS3					RPS15A				VTI1A
NDUFC2-KCTD14					RPS2				VWA8
RNU6-83P					RPS3				WARS
C11orf57					RPS3A				WDR11
PIH1D2					RPS4X				WDR25
DPAGT1					RPS6				WDR31
FLI1					RPS7				YARS
SENCR					RPS8				ZBTB11
NTM					RRP15				ZER1
KDM5A					RTEL1-TNFRSF6B				ZFP30
CCDC77					RTTN				ZFR
FBXL14					RUVBL1				ZNF276
RHNO1					S100PBP				ZNF622
FOXM1					SEC13				ZNF646
MRPL51					SF3B3				ZNF791
ZNF384					SMAD5
EMG1					SMG8
PHB2					SNHG15
AEBP2					SNRPB
SOX5					SNRPD3
FGFR1OP2					SREK1IP1
ERGIC2					SRRT
DDX11-AS1					TCP1
DDX11					TDP1
KIAA1551					TIMM9
ALG10					TMEM245
ALG10B					TOR1AIP1
GXYLT1					TRMU
PPHLN1					TUBGCP3
DBX2					TYMS
LOC100288798					U2AF2
PFKM					UNG
SENP1					USP1
LOC102724050					WDR62
RPL41					WHSC1
BAZ2A					WRAP53
CTDSP2					WRNIP1
PPM1H					XRCC3
HMGA2					YEATS2
RPSAP52					ZNF574
LOC100507250					ZNF850
NUP107
KRR1
POC1B-GALNT4
C12orf73
POLR3B
USP30
USP30-AS1
UNG
KCTD10
UBE3B
C12orf76
RPL6
FBXW8
RPLP0
ANAPC5
ARL6IP4
DDX55
PGAM5
ANKLE2
GOLGA3
RNF6
USPL1
MRPS31
MTRF1
VWA8
VWA8-AS1
MRPS31P5
HNRNPA1L2
UBAC2
UBAC2-AS1
TUBGCP3
PCID2
CUL4A
ADPRHL1
APEX1
IPO4
TM9SF1
SLC25A21-AS1
SLC25A21
PNN
KIAA0586
TIMM9
MNAT1
MIR548AZ
EXD2
ERH
COX16
SYNJ2BP-COX16
ZNF410
YLPM1
AHSA1
PTPN21
TDP1
WDR25
WARS
DYNC1H1
TECPR2
BAG5
XRCC3
CDCA4
BRF1
C14orf80
MKRN3
EMC4
AQR
ZNF770
MEIS2
FAM98B
KNSTRN
NDUFAF1
VPS39
CASC4
SPATA5L1
BLOC1S6
COPS2
GALK2
FAM227B
DTWD1
KIAA0101
TRIP4
VWA9
MAP2K5
RNU6-2
FEM1B
THAP10
LRRC49
MAN2C1
FBXO22
SEC11A
AP3S2
C15orf38-AP3S2
RAB11FIP3
PIGQ
WDR24
FAM173A
UBE2I
EME2
MRPS34
RPS2
RNPS1
LOC652276
ZNF205
ZNF205-AS1
CPPED1
RPS15A
LOC101927814
METTL9
TUFM
KIF22
ZNF668
ZNF646
C16orf87
SETD6
EDC4
SF3B3
C16orf46
EMC8
ACSF3
RPL13
VPS9D1
ZNF276
FANCA
NXN
RAP1GAP2
DHX33
MPDU1
WRAP53
TP53
RPL26
PIGL
PEMT
DRG2
TOP3A
TVP23B
FLJ36000
TEFM
C17orf75
STARD3
NKIRAS2
KAT2A
VPS25
RPL27
LINC00910
GOSR2
HOXB3
ANKRD40
NME1
NME1-NME2
PCTP
SMG8
TACO1
RPL38
ICT1
ATP5H
KCTD2
GRB2
TSEN54
TSPAN10
NPLOC4
FAM195B
DUS1L
CCDC57
CSNK1D
ROCK1P1
MIR8078
TYMSOS
TYMS
ZNF519
ZNF396
C18orf21
RPL17
RTTN
NDUFS7
RPS15
AP3D1
SLC39A3
NFIC
MFSD12
HMG20B
EEF2
CCDC94
CHAF1A
DPP9
RPL36
NDUFA11
INSR
ZNF561-AS1
ZNF846
ZNF791
ZNF490
WDR83OS
WDR83
CACNA1A
LPHN1
NDUFB7
RFXANK
MEF2BNB
LOC101927151
CCNE1
LOC400684
RGS9BP
NUDT19
TDRD12
CEBPA
CEBPA-AS1
GPI
LSR
RBM42
NFKBID
WDR62
CAPNS1
ZNF461
ZNF850
ZNF790
LINC01535
LOC284412
ZNF570
ZNF569
ZNF793
ZFP30
EIF3K
HNRNPL
LRFN1
SAMD4B
RPS16
TIMM50
EID2B
EID2
FBL
C19orf47
SERTAD1
NUMBL
ITPKC
CCDC97
TGFB1
TMEM91
BCKDHA
RPS19
ZNF574
ZNF526
TMEM145
LIPE-AS1
LOC101930071
ZNF180
CEACAM19
APOE
RELB
GEMIN7
BLOC1S3
VASP
EML2
GIPR
QPCTL
FBXO46
RPL18
BCAT2
NOSIP
NR1H2
ZNF579
ZNF580
ZNF581
U2AF2
ZSCAN22
ZNF837
SLC27A5
RPS7
DDX1
SF3B6
SLC4A1AP
SUPT7L
FOSL2
FLJ31356
MTIF2
PUS10
CCT4
SNRNP27
MPHOSPH10
CCT7
INO80B
USP39
LOC654342
MITD1
MRPL30
TXNDC9
RPL31
POLR1B
WASH2P
LOC150776
RNU6-81P
MCM6
GALNT13
OSGEPL1
OSGEPL1-AS1
GTF3C3
C2orf47
TYW5
NIF3L1
PPIL3
NDUFB3
PLEKHM3
RPL37A
MRPL44
COPS7B
TIGD1
EIF4E2
TRPM8
MTERF4
PSMF1
NSFL1C
SNRPB
VPS16
PCED1A
PANK2
PCNA
RBBP9
NAA20
FRG1B
TTLL9
PDRG1
CDK5RAP1
E2F1
TP53INP2
PHF20
SCAND1
LINC00657
AAR2
DLGAP4
RBL1
SNHG17
MYBL2
CDH22
SLC35C2
STX16
MIR1-1HG
C20orf166-AS1
HAR1A
HAR1B
RTEL1-TNFRSF6B
ZBTB46-AS1
MIR3648-1
MRPL39
GABPA
ATP5J
APP
CCT8
C21orf59
C21orf62-AS1
PAXBP1
SMIM11
CHAF1B
PDXK
FAM207A
LINC01547
YBEY
HIRA
MRPL40
DGCR8
TOP3B
SNRPD3
GUCD1
TXN2
EIF3D
NOL12
CSNK1E
PDGFB
RPL3
MCAT
TRMU
SEC13
VGLL4
MKRN2
RPL32
NUP210
RPL15
HEMK1
C3orf18
RPL29
DCP1A
PXK
C3orf38
CGGBP1
ZBTB11-AS1
ZBTB11
RPL24
ZXDC
MCM2
RUVBL1
EEFSEC
ISY1
CNBP
RPL32P3
MRPL3
ACAD11
UBA5
MSL2
FAIM
MRPS22
COMMD2
SLC33A1
PDCD10
MECOM
YEATS2
ALG3
ECE2
EIF4G1
TMEM41A
IGF2BP2
EIF4A2
RFC4
OPA1
TMEM44-AS1
LSG1
PCYT1A
RPL35A
IQCG
ZNF718
ZNF141
TMEM129
WHSC1
RNF4
TMEM128
STX18-AS1
STX18
CPEB2-AS1
SMIM20
TBC1D19
RFC1
MIR1273H
RPL9
KCTD8
CLOCK
UTP3
MTHFD2L
NUP54
MRPL1
HELQ
MRPS18C
FAM175A
PYURF
H2AFZ
CXXC4
LOC101929468
GSTCD
INTS12
C4orf3
RPS3A
DCHS2
PPID
TMA16
LOC102467073
MTRR
ZNF622
BASP1
LOC285696
ZFR
TTC23L
NIPBL-AS1
NIPBL
RPL37
SREK1IP1
TNPO1
GFM2
NSA2
POC5
LINC00461
NR2F1
MIR548AO
FAM172A
GIN1
PPIP5K2
WDR36
SRP19
PRDM6
SAR1B
SMAD5
SMAD5-AS1
GRPEL2
TIGD6
HMGXB3
RPS14
SAP30L
SLU7
STK10
HIGD2A
LMAN2
B4GALT7
ZFP62
GNB2L1
WRNIP1
TUBB2A
E2F3
SOX4
TDP2
ACOT13
HIST1H2AC
HMGN4
HIST1H2AG
ZNF391
ZNF165
ZSCAN16-AS1
ZSCAN9
RPS10
RPL10A
PPIL1
C6orf89
MDGA1
GLO1
RPL7L1
PLA2G7
MCM3
PRIM2
PTP4A1
LINC00472
EEF1A1
SLC17A5
AKIRIN2
POU3F2
COQ3
CCNC
ATG5
HSF2
ECHDC1
SOGA3
MED23
ADAT2
PEX3
LTV1
FBXO5
TMEM242
RSPH3
TCP1
PDCD2
PSMG3
PSMG3-AS1
MAD1L1
HOXA9
HOXA10-HOXA9
CHN2
MPLKIP
NUDCD3
SNHG15
HUS1
LOC441242
CRCP
STAG3L4
SBDSP1
BAZ1B
WBSCR27
EIF4H
RFC2
DTX2
LOC100133091
TMEM60
SEMA3A
FZD1
ACN9
TECPR1
ARPC1A
MCM7
PMS2P1
SRRT
MUC3A
TRIM56
DNAJC2
RBM28
TNPO3
ZC3HC1
MKLN1
C7orf49
TTC26
AGK
WEE2-AS1
SSBP1
EZH2
ZNF398
ERI1
MTMR9
CCAR2
PPP2R2A
GPR124
BRF2
SLC20A2
SMIM19
PRKDC
MCM4
UBE2V2
TCEA1
TMEM68
TGS1
SNORD54
RPS20
MYBL1
VCPIP1
SNHG6
RPL7
IMPA1
SNX16
E2F5
LOC101929709
DPY19L4
CCNE2
STK3
VPS13B
AZIN1
MRPL13
MTBP
ZHX1
TRAPPC9
JRK
TSTA3
ZNF623
PUF60
EXOSC4
SHARPIN
CPSF1
RPL8
ZNF250
C8orf33
RFX3
PPAPDC2
SPATA6L
RPS6
MLLT3
CDKN2A
STOML2
SPAG8
POLR1E
TOMM5
EXOSC3
DCAF10
LINC01410
PTGER4P2-CDK2AP2P2
KIF27
NOL8
CENPP
IPPK
LINC00476
ERCC6L2
ZNF367
ZNF462
TMEM245
WDR31
LOC100288842
FBXW2
RPL35
RPL12
TRUB2
COQ4
ZER1
TBC1D13
LRRC8A
FAM73B
EXOSC2
GTF3C5
MED22
RPL7A
REXO4
ADAMTS13
NELFB
EXD3
NOXA1
DPH7
MBTPS2
ACOT9
LAS1L
ZMYM3
BCYRN1
RPS4X
HDAC8
JPX
PGK1
BRWD3
NKAP
RAP2C
